# Supplementary material for: From chemoproteomic‐detected amino acids to genomic coordinates: insights into precise multi‐omic data integration
Source: Mol Syst Biol. 2021 Feb 18;17(2):e9840. doi: 10.15252/msb.20209840 (PMC7890448; doi:10.15252/msb.20209840)
Supplement: Supplementary file 3 — Dataset EV1 [file MSB-17-e9840-s003.xlsx]

## Sheet: Sheet1
Description:
Accounting of residues and proteins following mapping CpDAA datasets (Weerapana et al. 2010; Backus et al. 2016; Hacker et al. 2017) to the UniProtKB 2012_11 release of canonical proteins (provided by author of previous CpDAA study).
All values refer to unique counts of residue positions and protein IDs. A row value with '/' indicates that the value was not calculated.

## Sheet: Sheet2
Residue-level results:	Amino acids (n)	Post filtering UniProtKB IDs retained	Post filtering CpDAA positions retained	Final count post-mapping	Difference (Original aggregate counts - successfully mapped to 2012_11 counts)
Total Cys (all groups) (Weerapana et al. Nature 2010; Backus et al. Nature 2016)	6510	/	/	6404	106
Cys shared between reactivity dataset (Weerapana et al. Nature 2010) and aggregate ligandable and unligandable Cys (Backus et al. Nature 2016)	1188	/	/	/	/
Total Lys (all groups) (Hacker et al. Nature Chemistry 2017)	9327	/	/	9213	114
Lys shared between reactivity dataset and aggregate ligandable and unligandable Lys (Hacker et al. Nature Chemistry 2017)	3612	/	/	/	/
Aggregate unique Cys and Lys (Weerapana et al. Nature 2010; Backus et al. Nature 2016; Hacker et al. Nature Chemistry 2017)	15837	/	/	15617	220
Cys reactivity dataset (Weerapana et al Nature 2012)	1541	1483	1476	1458	83
Lys reactivity dataset (Hacker et al. Nature Chemistry 2017)	4579	4576	4576	4501	78
Aggregate ligandable and unligandable Cys dataset (Backus et al. Nature 2016)	6157	6157	6152	6125	32
Aggregate ligandable and unligandable Lys dataset (Hacker et al. Nature Chemistry 2017)	8360	8350	8350	8257	103
Aggregrate Cys and Lys reactivity dataset (Weerapana et al Nature 2012; Hacker et al. Nature Chemistry 2017)	6120	6059	6052	5959	161
Aggregate ligandable and unligandable Cys and Lys (Backus et al. Nature 2016; Hacker et al. Nature Chemistry 2017)	14517	14507	14502	14382	135
Protein-level results:	Proteins (n)	Post filtering UniProtKB IDs retained	Post filtering CpDAA positions retained	Final count post-mapping	Difference (Original aggregate counts - successfully mapped to 2012_11 counts)
Total	4119	4093	4093	4084	35
All Cys groups	3040	/	3015	3006	34
All Lys groups	2692	/	2691	2683	9
Reactive Cys subset	1036	/	1007	1003	33
Reactive Lys subset	1586	/	1585	1577	9
Pan/target Cys subset	2885	/	2884	2876	9
Pan/target Lys subset	2430	/	2429	2421	9
Summary of filtered out data (protein- and residue-level):
26 IDs not found
9 IDs with missing CpDAA positions
Total of 35 IDs dropped from further analysis
Total of 106 CpD Cys lost
Total of 114 CpD Lys lost
Potential causes of data loss:
UniProtKB ID merges from updated genome annotation information
UniProtKB ID deletion following deletion of corresponding CDS sequence
CpDAA positions not found due to canonical protein updates (matched stable ID, different sequence than canonical sequence used in original studies)
