# Supplementary material for: From chemoproteomic‐detected amino acids to genomic coordinates: insights into precise multi‐omic data integration
Source: Mol Syst Biol. 2021 Feb 18;17(2):e9840. doi: 10.15252/msb.20209840 (PMC7890448; doi:10.15252/msb.20209840)
Supplement: Supplementary file 4 — Dataset EV2 [file MSB-17-e9840-s004.xlsx]

## Sheet: Sheet1
Description:
Public release dates for human genome annotations. Databases include GENCODE, Ensembl, NCBI, and CCDS. Reference assembly versions from GRC and UCSC also included.
Source Data for Figure 1B and FIgure 1C
Source	URL
UCSC	https://genome.ucsc.edu/FAQ/FAQreleases.html
GENECODE	https://www.gencodegenes.org/human/releases.html
Ensembl	https://uswest.ensembl.org/info/website/archives/assembly.html
NCBI Genomes	ftp://ftp.ncbi.nlm.nih.gov/genomes/H_sapiens/ARCHIVE/
RefSeq	ftp://ftp.ncbi.nlm.nih.gov/refseq/release/release-notes/archive/
CCDS	https://www.ncbi.nlm.nih.gov/projects/CCDS/CcdsBrowse.cgi?REQUEST=SHOW_STATISTICS

## Sheet: Sheet2
Release date	GENCODE	ENSEMBL	NCBI	CCDS	UCSC	GRC		KEY:
2.2009					hg19 *	GRCh37		*	GRCh37 reference release
8.2013			105		-19	GRCh37.p13		**	GRCh38 reference release
10.2013		73		14		GRCh37
11.2013				15*		GRCh37
12.2013	19*	74			hg38 **	GRCh38
2.2014			106		-38	GRCh38
3.2014		75*			-19	GRCh37.p13
8.2014	20	76		17	-38	GRCh38
10.2014	21**	77			-38	GRCh38
12.2014		78			-38	GRCh38
3.2015	22	79	107		-38	GRCh38.p2
5.2015		80		18	-38	GRCh38.p2
7.2015	23	81			-38	GRCh38.p3
9.2015		82			-38	GRCh38.p3
12.2015	24	83			-38	GRCh38.p5
3.2016		84			-38	GRCh38.p5
6.2016			108		-38	GRCh38.p7
7.2016	25	85			-38	GRCh38.p7
9.2016				20	-38	GRCh38.p7
10.2016		86			-38	GRCh38.p7
12.2016		87			-38	GRCh38.p7
3.2017	26	88			-38	GRCh38.p10
5.2017		89			-38	GRCh38.p10
8.2017	27	90			-38	GRCh38.p10
12.2017		91			-38	GRCh38.p10
3.2018			109		-38	GRCh38.p12
4.2018	28	92			-38	GRCh38.p12
6.2018				22**	-38	GRCh38.p12
7.2018		93			-38	GRCh38.p12
10.2018	29	94			-38	GRCh38.p12
1.2019		95			-38	GRCh38.p12
4.2019	30	96			-38	GRCh38.p12
6.2019	31				-38	GRCh38.p12
7.2019		97			-38	GRCh38.p12
9.2019	32**	98			-38	GRCh38.p13
