# Supplementary material for: From chemoproteomic‐detected amino acids to genomic coordinates: insights into precise multi‐omic data integration
Source: Mol Syst Biol. 2021 Feb 18;17(2):e9840. doi: 10.15252/msb.20209840 (PMC7890448; doi:10.15252/msb.20209840)
Supplement: Supplementary file 5 — Dataset EV3 [file MSB-17-e9840-s005.xlsx]

## Sheet: Sheet1
Description:
Five Ensembl releases used to check sequence compatibility to CpDAA reference canonical proteins. Release dates range from 2016-2019. The v85 release is the frozen reference database for GRCh37 (v85) and the other four (v92, v94, v96, v97) analyzed are based on the GRCh38 genome assembly. Sheet2 contains a list of cross-reference files from Ensembl and UniProt, along with protein fasta files for …

## Sheet: Sheet2
Release	Release date	GENCODE release	Genome assembly	Peptide FASTA file	Info	Cross-reference file (xref) for Ensembl-UniProtKB mapping
UniProtKB/Swiss-Prot	2018_06	NA	GRCh38	CCDStype_canonicalONLY_uniprot-database%3A%28type%3Accds%29-filtered-reviewed%3Ayes+AND+organism%3A_H--.fasta	Selected as reference proteome for chemoproteomic data based on reduced peptide redundancy and compatibility with RefSeq and Ensembl transcript translations	HUMAN_9606_idmapping_2018_08_01download.dat
85	2015-11-26	25	GRCh37	Homo_sapiens.GRCh37.pep.all.fa	Frozen xref file for GRCh37	Homo_sapiens.GRCh37.85.uniprot.tsv
92	2018-03-07	28	GRCh38	Homo_sapiens.GRCh38.pep.all.fa	Corresponds to 1) CCDS release 22 for GRCh38 and 2) CADD v1.4	Homo_sapiens.GRCh38.92.uniprot.tsv
94	2018-09-05	29	GRCh38	Homo_sapiens.GRCh38.pep.all.fa	Corresponds to dbNSFPv4.0a database - resource for functional annotations of all possible missense variants	Homo_sapiens.GRCh38.94.uniprot.tsv
96	2019-03-11	30	GRCh38	Homo_sapiens.GRCh38.pep.all.fa	Corresponds to version of Ensembl Variant Effect Predictor (VEP) installed on server	Homo_sapiens.GRCh38.96.uniprot.tsv
97	2019-05-25	31	GRCh38	Homo_sapiens.GRCh38.pep.all.fa	Reference release of GRCh38 by GENCODE (v31)	Homo_sapiens.GRCh38.97.uniprot.tsv
