# Supplementary material for: From chemoproteomic‐detected amino acids to genomic coordinates: insights into precise multi‐omic data integration
Source: Mol Syst Biol. 2021 Feb 18;17(2):e9840. doi: 10.15252/msb.20209840 (PMC7890448; doi:10.15252/msb.20209840)
Supplement: Supplementary file 6 — Dataset EV4 [file MSB-17-e9840-s006.xlsx]

## Sheet: Sheet1
Description:
Results from comparing UniProtKB 2012_11 FASTA of canonical proteins to the UniProtKB-SP 2018_06 CCDS cross-referenced Human Proteome. Out of starting 4,084 CpD protein IDs, the 2018 mapped final dataset contained 3,963 IDs (121 filtered out from downstream analysis). A total of 45 canonical protein IDs were found to have different associated sequences between the 2012 and 2018 release FASTA, wit…

## Sheet: Sheet2
RESIDUE-LEVEL RESULTS	CpDAA mapped to UniProtKB 2012_11 release	CpDAA mapped to UniProtKB-SP 2018_06 CCDS	Difference 2012 - 2018 mapped CpDAA data
Total Cys (all groups) (Weerapana et al. Nature 2010; Backus et al. Nature 2016)	6404	6234	170
Total Lys (all groups) (Hacker et al. Nature Chemistry 2017)	9213	9042	171
Aggregate unique Cys and Lys (Weerapana et al. Nature 2010; Backus et al. Nature 2016; Hacker et al. Nature Chemistry 2017)	15617	15276	341
Cys reactivity dataset (Weerapana et al Nature 2012)	1458	1431	27
Lys reactivity dataset (Hacker et al. Nature Chemistry 2017)	4501	4425	76
Aggregate ligandable and unligandable Cys dataset (Backus et al. Nature 2016)	6125	5962	163
Aggregate ligandable and unligandable Lys dataset (Hacker et al. Nature Chemistry 2017)	8257	8111	146
Aggregrate Cys and Lys reactivity dataset (Weerapana et al Nature 2012; Hacker et al. Nature Chemistry 2017)	5959	5856	103
Aggregate ligandable and unligandable Cys and Lys (Backus et al. Nature 2016; Hacker et al. Nature Chemistry 2017)	14382	14073	309
PROTEIN LEVEL RESULTS:
TOTAL IDs	4084	3963	121
All CYS groups total IDs	3006	2915	91
All LYS groups total IDs	2683	2623	60
ALL REACT IDs	/	2078	/
ALL PANTARGET IDs	/	3702	/
CYS react group total IDs	1003	984	19
LYS react group total IDs	1577	1545	32
CYS pan group total IDs	2876	2788	88
LYS pan group total IDs	2421	2369	52
REASONS FOR LOSSES:
Total protein IDs dropped post mapping CpDAA to 2018_08 release	121
IDs not found in 2018_08 release	108
# of different canonical proteins for matched stable IDs in 2012 and 2018	45 (see IDs below)
Total IDs dropped based on canonical protein sequence differences	13
TOTAL CpD Cys lost	170
TOTAL CpD Lys lost	171
Protein IDs with canonical sequence differences between 2012_11 and 2018_06 release
ID	entryName	Length 2018_06	Length 2012_11	Length 2012 minus 2018	AA differences	Position difference (shorter protein index used)	Total CpDAA	Total CpDAA positions matched	Total CpDAA positions not matched	CpDAA positions found	CpDAA positions not found	dropped13
Q86YV5	PRAG1_HUMAN	1406	1402	-4	S, G, A, S, S, P, F, V, P, H, L, E, S, D, Y, C, S, L, M, K, E, A, P, E, K, Q, Q, D, P, G, C, P, G, V, T, P, S, R, C, G, L, T, G, E, Q, P, P, A, H, P, R, E, A, T, Q, E, P, I, Y, A, E, S, T, R, K, K, A, A, V, P, K, S, Q, A, K, I, E, H, A, A, G, Q, V, C, T, G, N, W, A, Q, K, A, A, S, W, G, R, D, S, D, T, P, Q, V, S, A, I, T, V, M, A, A, H, P, E, E, D, H, R, T, I, Y, L, S, S, P, D, S, A, G, V, Q, W, …	[351, 352, 353, 354, 355, 356, 357, 358, 359, 360, 361, 362, 363, 364, 365, 366, 367, 368, 369, 370, 371, 373, 374, 375, 376, 377, 378, 379, 380, 381, 382, 383, 384, 385, 386, 387, 388, 389, 390, 392, 393, 394, 395, 396, 398, 399, 400, 401, 402, 403, 404, 405, 406, 407, 408, 410, 411, 412, 413, 414, 415, 416, 417, 419, 420, 421, 422, 423, 425, 426, 428, 429, 430, 431, 432, 433, 434, 435, 438, 439…	3	2	1	C155, C221	C444	TRUE
Q9UKL0	RCOR1_HUMAN	485	482	-3	P, A, M, V, E, K, G, P, E, V, S, G, K, R, G, R, N, N, A, A, S, S, A, S, A, S, A, C, S, P, T, A, S, G, A, A, S, S, A, S, A, A, A, P, N, G, Q, N, K, S, L, A, A, A, P, N, G, N, S, S, N, S, W, E, E, G, S, S, S, D, E, E, H, G, G, G, M, R, V, G, P, Q, Y, Q, A, V, V, P, D, F, D, P, K, L, A, R, R, S, Q, E, R, D, N, G, M, L, V, W, S, P, N, Q, N, L, S, E, A, K, L, D, E, Y, I, A, I, A, K, E, K, H, G, Y, N, …	[2, 3, 4, 5, 6, 7, 8, 9, 10, 11, 12, 13, 14, 16, 17, 18, 19, 20, 21, 23, 24, 26, 28, 31, 32, 35, 37, 38, 40, 41, 44, 45, 47, 48, 49, 50, 53, 55, 57, 60, 62, 63, 64, 65, 66, 68, 69, 70, 71, 72, 73, 75, 76, 77, 78, 79, 80, 81, 82, 84, 85, 86, 87, 88, 89, 93, 94, 95, 96, 97, 98, 99, 100, 102, 103, 104, 105, 106, 107, 108, 109, 110, 111, 112, 113, 114, 115, 116, 117, 118, 119, 120, 122, 123, 124, 125…	2	0	2		C35, K418	TRUE
P20338	RAB4A_HUMAN	218	213	-5	Q, A, M, S, E, T, Y, D, F, L, F, K, F, L, V, I, N, A, G, T, G, K, S, C, L, L, H, Q, I, E, K, K, F, K, D, D, S, N, H, T, I, G, V, E, F, G, S, K, I, I, N, G, G, K, Y, V, K, L, Q, I, W, D, T, A, G, Q, E, R, F, R, S, V, T, R, S, Y, Y, R, G, A, A, G, A, L, L, V, Y, D, I, T, S, R, E, Y, N, A, L, T, N, W, L, T, D, A, R, M, L, A, S, Q, N, I, V, I, I, L, C, G, N, K, K, D, L, D, A, D, R, V, T, F, L, E, A, …	[3, 5, 6, 7, 8, 9, 10, 11, 12, 13, 14, 15, 16, 17, 18, 19, 21, 22, 23, 24, 25, 26, 27, 28, 29, 30, 31, 32, 34, 35, 36, 37, 38, 39, 40, 41, 42, 43, 44, 45, 46, 47, 48, 49, 50, 51, 52, 53, 54, 55, 56, 58, 59, 60, 61, 62, 63, 64, 65, 66, 67, 68, 69, 70, 71, 72, 73, 74, 75, 76, 77, 78, 79, 80, 81, 82, 83, 84, 85, 86, 87, 88, 89, 90, 91, 92, 93, 94, 95, 96, 97, 98, 99, 101, 102, 103, 104, 105, 106, 10…	1	0	1		K58	TRUE
Q99996	AKAP9_HUMAN	3907	3911	4	L, A, Q, F, R, Q, R, K, A, Q, S, D, G, Q, S, P, S, K, K, Q, K, K, K, R, K, T, S, H, D, V, S, A, H, H, D, L, N, I, D, Q, S, Q, C, N, E, M, Y, I, S, S, R, V, E, S, T, V, I, P, E, T, I, M, R, T, L, H, S, G, E, I, T, S, H, E, Q, G, F, S, V, E, L, E, S, E, I, S, T, T, A, D, D, C, S, S, E, V, N, G, C, S, F, V, M, R, T, G, K, P, T, N, L, L, R, E, E, E, F, V, D, D, S, Y, S, E, Q, G, A, Q, D, S, P, T, H, …	[17, 18, 19, 20, 21, 22, 23, 24, 25, 26, 27, 28, 29, 30, 31, 32, 33, 34, 35, 36, 37, 38, 39, 40, 41, 42, 44, 47, 48, 49, 50, 51, 52, 53, 54, 55, 56, 57, 58, 59, 60, 61, 62, 63, 64, 65, 66, 67, 69, 70, 72, 73, 74, 75, 76, 77, 78, 79, 80, 82, 83, 84, 85, 86, 87, 88, 89, 90, 91, 92, 93, 94, 95, 96, 97, 98, 99, 100, 101, 102, 103, 104, 105, 106, 107, 108, 109, 110, 111, 112, 113, 114, 115, 116, 117, …	2	0	2		C1966, C3868	TRUE
Q9Y2K2	SIK3_HUMAN	1321	1263	-58	A, A, A, A, S, G, A, G, G, A, A, G, A, G, T, G, G, G, P, A, G, R, L, L, P, P, P, A, P, G, S, P, A, A, P, A, A, V, S, P, A, A, G, Q, P, R, P, P, A, P, A, S, R, G, P, P, A, R, I, G, Y, Y, E, D, R, T, I, G, K, G, N, F, A, V, V, K, R, A, H, L, V, T, K, A, K, V, A, I, K, I, I, D, K, T, Q, L, D, E, N, L, K, K, I, R, E, V, Q, I, M, K, M, L, P, H, I, R, L, Y, Q, V, M, E, T, E, R, M, I, Y, L, V, T, E, Y, …	[2, 4, 5, 6, 7, 8, 9, 10, 11, 12, 13, 14, 15, 16, 17, 18, 19, 21, 22, 23, 24, 25, 26, 27, 28, 29, 30, 31, 32, 33, 34, 35, 36, 37, 38, 39, 40, 41, 42, 43, 44, 45, 46, 47, 48, 49, 50, 51, 52, 53, 54, 55, 56, 57, 58, 60, 61, 62, 63, 64, 65, 66, 67, 69, 70, 71, 72, 73, 74, 75, 76, 77, 78, 79, 80, 81, 82, 83, 85, 86, 87, 88, 89, 90, 91, 92, 93, 94, 95, 96, 97, 98, 99, 100, 101, 102, 103, 105, 106, 107…	2	0	2		K23, K31	TRUE
P06753	TPM3_HUMAN	285	284	-1	M, E, A, I, K, M, Q, M, L, K, L, D, K, E, N, A, L, D, R, A, E, Q, A, E, A, E, Q, K, Q, A, E, R, S, K, Q, L, E, D, E, L, A, M, Q, K, L, K, G, T, E, D, E, L, D, K, Y, S, E, A, L, K, D, A, Q, E, K, L, E, L, A, E, K, A, D, A, E, A, E, V, A, S, L, N, R, I, Q, L, V, E, L, D, R, A, Q, E, R, L, A, T, A, L, Q, K, L, E, A, E, K, A, D, E, S, E, R, G, M, K, V, I, E, N, R, A, L, K, D, E, K, M, E, L, Q, E, I, …	[2, 3, 4, 5, 8, 9, 10, 11, 12, 13, 14, 15, 16, 17, 18, 19, 20, 21, 22, 23, 24, 25, 26, 27, 28, 29, 30, 31, 32, 33, 35, 36, 37, 38, 39, 40, 41, 42, 43, 44, 46, 47, 48, 50, 51, 52, 53, 54, 55, 56, 57, 58, 59, 60, 61, 62, 63, 64, 65, 66, 67, 68, 69, 70, 71, 72, 73, 74, 75, 76, 78, 80, 81, 82, 83, 84, 85, 86, 87, 88, 89, 90, 92, 93, 94, 95, 96, 99, 100, 101, 102, 103, 104, 105, 106, 107, 108, 109, 11…	7	1	6	K7	K136, K149, K168, K217, K231, K248	TRUE
Q8WUH1	CHUR_HUMAN	139	112	-27	R, Q, P, Y, L, S, S, R, E, V, S, S, S, R, K, R, W, R, T, F, P, V, D, C, V, A, M, C, G, D, C, V, E, E, Y, P, N, R, G, N, T, C, L, E, N, G, S, F, L, L, N, F, T, G, C, A, V, C, S, R, D, F, M, L, T, N, K, S, L, K, E, E, D, G, E, I, V, T, D, H, K, N, H, H, V, I, A, R, H, E, Y, T, F, S, I, M, D, E, F, Q, E, Y, T	[2, 3, 4, 5, 6, 7, 8, 9, 10, 11, 12, 13, 14, 15, 16, 17, 18, 19, 20, 21, 22, 23, 24, 25, 26, 27, 28, 29, 30, 31, 32, 33, 34, 36, 37, 38, 39, 40, 41, 42, 43, 44, 45, 46, 47, 48, 49, 50, 51, 52, 53, 54, 55, 56, 57, 58, 59, 60, 61, 63, 64, 65, 66, 67, 69, 70, 71, 72, 73, 74, 75, 76, 77, 78, 79, 81, 82, 83, 85, 86, 89, 90, 92, 93, 94, 95, 96, 97, 98, 99, 100, 101, 102, 103, 104, 105, 106, 107, 108, 1…	1	1	0	K62		TRUE
Q66PJ3	AR6P4_HUMAN	421	360	-61	P, C, T, Y, Q, L, Q, N, P, G, F, L, P, D, G, P, G, V, H, A, R, H, C, Q, D, L, S, G, P, Y, G, H, E, F, A, T, S, E, L, G, G, R, G, K, T, R, P, Q, S, G, A, R, S, R, M, E, R, A, P, G, E, E, G, G, A, R, E, G, R, L, L, P, R, P, G, A, W, V, L, R, A, C, E, A, A, L, E, V, G, A, A, S, A, D, T, G, V, R, C, G, A, R, G, P, A, P, L, L, A, S, A, G, G, G, R, A, D, G, T, W, G, V, R, T, K, G, S, G, A, A, L, P, S, …	[2, 4, 5, 6, 7, 8, 10, 11, 12, 13, 14, 15, 16, 17, 18, 19, 20, 21, 22, 23, 24, 26, 27, 28, 29, 30, 31, 32, 33, 34, 35, 36, 37, 38, 39, 40, 41, 42, 44, 45, 46, 47, 49, 50, 51, 52, 54, 55, 56, 57, 58, 59, 60, 61, 62, 63, 64, 65, 67, 69, 70, 71, 72, 73, 74, 75, 76, 77, 78, 79, 80, 81, 82, 84, 85, 86, 87, 88, 89, 90, 91, 92, 94, 96, 97, 98, 99, 100, 101, 102, 103, 104, 105, 106, 107, 108, 109, 110, 1…	2	0	2		C159, C349	TRUE
Q99873	ANM1_HUMAN	371	361	-10	A, A, A, E, A, N, C, I, M, E, N, F, V, A, T, A, N, G, M, S, L, P, P, L, E, V, S, C, G, Q, A, E, S, E, K, P, N, A, E, D, M, T, S, K, D, Y, Y, F, D, S, Y, A, H, F, G, I, H, E, E, M, L, K, D, E, V, R, T, L, T, Y, R, N, S, M, F, H, N, R, H, L, F, K, D, K, V, V, L, D, V, G, S, G, T, I, L, C, M, F, A, A, K, A, G, A, R, K, V, I, G, I, E, C, S, S, I, S, D, Y, A, V, K, I, V, K, A, N, K, L, D, H, V, T, I, …	[2, 3, 4, 5, 7, 8, 9, 10, 11, 12, 13, 14, 15, 16, 17, 19, 20, 21, 22, 23, 24, 26, 27, 28, 29, 31, 32, 33, 34, 35, 36, 37, 38, 40, 41, 42, 43, 44, 45, 46, 47, 48, 49, 50, 51, 52, 53, 54, 55, 56, 57, 58, 59, 60, 61, 62, 63, 64, 65, 66, 67, 68, 69, 70, 71, 72, 73, 74, 75, 76, 77, 78, 79, 80, 81, 82, 83, 84, 85, 86, 87, 88, 89, 90, 91, 92, 93, 94, 95, 96, 97, 98, 99, 101, 102, 103, 104, 105, 106, 107…	13	1	12	K233	C93, K98, K103, C109, K124, K135, C216, C262, K266, K303, K332, C350	TRUE
Q5VZ89	DEN4C_HUMAN	1909	1673	-236	I, E, D, K, G, P, R, V, T, D, Y, F, V, V, A, G, L, T, D, S, T, L, D, Q, E, I, N, R, L, D, T, K, S, T, G, P, K, A, I, T, D, I, A, I, I, I, S, A, G, E, T, V, P, E, G, Y, T, C, V, E, A, T, P, S, A, L, Q, A, L, N, Y, G, S, K, S, P, E, L, L, C, Y, K, R, G, R, D, K, P, P, L, T, D, I, G, V, L, Y, E, G, K, E, R, L, I, P, G, C, E, V, I, L, A, T, P, Y, G, R, C, A, N, V, N, N, S, S, T, T, S, Q, R, I, F, T, …	[2, 3, 4, 5, 6, 7, 8, 9, 10, 11, 12, 13, 14, 15, 16, 17, 18, 19, 20, 22, 23, 25, 26, 27, 28, 29, 30, 31, 32, 33, 34, 35, 36, 37, 38, 39, 40, 41, 43, 44, 45, 46, 47, 48, 49, 50, 52, 53, 54, 55, 56, 57, 58, 59, 60, 61, 62, 63, 64, 65, 66, 67, 68, 69, 70, 71, 72, 73, 75, 76, 77, 78, 79, 81, 82, 83, 84, 85, 87, 88, 89, 90, 91, 92, 93, 94, 95, 96, 97, 98, 99, 100, 101, 102, 103, 104, 105, 106, 107, 10…	2	0	2		K30, C850	TRUE
Q03252	LMNB2_HUMAN	620	600	-20	S, P, S, R, R, E, Q, R, R, R, A, A, A, T, M, A, T, P, L, P, G, R, A, G, G, P, A, T, P, L, S, P, T, R, L, S, L, Q, E, K, E, L, R, E, L, N, D, R, L, A, H, Y, I, D, R, R, A, L, L, E, N, D, R, L, L, K, I, S, E, K, E, E, V, T, T, R, E, V, S, G, I, K, A, L, Y, E, S, E, L, A, D, A, R, V, L, D, E, T, A, R, E, R, R, L, Q, I, E, I, G, K, L, R, A, E, L, D, E, V, N, K, A, K, K, E, G, E, L, T, V, Q, G, R, V, …	[2, 3, 5, 9, 10, 11, 12, 13, 14, 16, 17, 18, 19, 20, 21, 22, 23, 24, 25, 26, 27, 28, 29, 30, 31, 32, 33, 34, 35, 36, 37, 38, 39, 40, 41, 42, 44, 45, 46, 47, 49, 50, 51, 52, 53, 54, 55, 56, 57, 58, 59, 60, 61, 62, 63, 65, 66, 67, 69, 70, 71, 72, 73, 74, 76, 77, 78, 79, 80, 81, 82, 83, 84, 85, 86, 87, 88, 89, 90, 91, 92, 93, 94, 95, 96, 97, 98, 99, 100, 101, 102, 103, 104, 106, 107, 108, 109, 110, …	2	0	2		K175, K500	TRUE
Q96PV6	LENG8_HUMAN	800	779	-21	S, M, Y, Q, S, Y, G, S, P, S, Q, G, M, A, G, S, Y, G, S, A, T, P, Q, Q, P, S, A, P, Q, H, Q, T, L, N, Q, P, P, V, G, M, D, E, S, M, S, Y, A, P, P, Q, Q, L, P, S, A, P, P, Q, S, N, P, P, H, G, H, T, L, N, S, G, P, Q, P, G, T, A, P, A, T, Q, H, S, Q, A, G, P, A, T, G, A, Y, G, P, H, T, Y, E, P, A, K, P, K, K, G, Q, L, W, N, R, M, K, P, A, P, G, T, G, G, L, K, F, N, I, Q, K, R, P, F, A, V, T, T, Q, …	[106, 107, 108, 109, 110, 111, 112, 113, 114, 115, 116, 118, 119, 120, 121, 122, 123, 124, 125, 126, 127, 128, 129, 130, 131, 132, 133, 134, 135, 136, 137, 139, 140, 141, 142, 143, 144, 145, 147, 148, 149, 150, 151, 152, 153, 154, 156, 157, 158, 159, 160, 161, 162, 163, 164, 166, 167, 168, 170, 171, 172, 173, 174, 175, 177, 178, 179, 180, 181, 182, 183, 184, 185, 186, 187, 188, 189, 190, 191, 192…	1	0	1		C529	TRUE
P49750	YLPM1_HUMAN	2146	1951	-195	T, M, S, V, D, M, Q, L, R, H, Y, E, M, Q, Q, Q, F, Q, H, Y, Q, E, W, E, R, E, F, Q, L, W, E, E, Q, L, H, S, Y, P, H, K, D, Q, Q, E, Y, E, K, Q, W, K, T, W, Q, G, H, M, K, A, T, Q, S, Y, L, Q, E, K, V, N, S, F, Q, N, M, K, N, Q, Y, M, G, N, M, S, M, P, P, P, F, V, P, Y, S, Q, M, P, P, P, L, P, T, M, P, P, V, L, P, P, S, L, P, P, V, M, P, P, A, L, P, A, T, V, P, P, P, G, M, P, P, V, M, P, P, S, L, …	[431, 432, 433, 434, 435, 436, 437, 438, 439, 440, 441, 442, 443, 444, 446, 447, 448, 449, 450, 452, 453, 454, 455, 456, 457, 458, 459, 460, 461, 462, 463, 464, 465, 466, 467, 468, 469, 470, 471, 472, 473, 474, 476, 477, 478, 479, 480, 481, 482, 483, 484, 485, 486, 487, 488, 489, 490, 491, 492, 493, 494, 495, 496, 497, 498, 499, 500, 501, 502, 503, 504, 505, 506, 507, 508, 509, 510, 511, 512, 513…	1	0	1		K1657	TRUE
P14598	NCF1_HUMAN	390	390	0	S	[99]	2	2	0	C111, C378		FALSE
Q96CV9	OPTN_HUMAN	577	577	0	E	[322]	2	2	0	K106, C239		FALSE
Q9H307	PININ_HUMAN	717	717	0	T	[441]	2	2	0	C249, C439		FALSE
Q9NPH0	PPA6_HUMAN	428	428	0	M	[316]	2	2	0	C267, K291		FALSE
Q15283	RASA2_HUMAN	850	849	-1	S, K, D, A, I, Y, T, I, P, V, K, N, I, L, A, V, E, K, L, E, S, F, N, K, N, M, F, Q, V, I, H, T, E, K, P, L, Y, V, Q, A, N, C, V, E, A, N, E, W, I, D, V, L, C, R, V, S, R, C, N, Q, N, R, L, S, F, Y, H, P, S, V, Y, L, N, G, N, W, L, C, Q, E, T, G, E, N, T, L, G, C, K, P, C, T, A, G, V, P, A, D, I, Q, I, D, I, D, E, D, R, E, T, E, R, I, Y, S, L, F, T, L, S, L, K, L, Q, K, M, E, A, C, G, T, I, A, V, …	[646, 647, 648, 649, 650, 651, 652, 653, 654, 655, 656, 657, 658, 659, 660, 661, 662, 663, 664, 666, 668, 669, 670, 672, 673, 674, 675, 676, 677, 678, 679, 680, 681, 682, 683, 684, 685, 686, 687, 688, 690, 691, 692, 693, 694, 695, 696, 697, 698, 699, 700, 701, 702, 703, 704, 705, 706, 707, 708, 709, 710, 711, 712, 713, 714, 715, 716, 717, 718, 719, 720, 721, 722, 723, 724, 725, 726, 728, 729, 730…	1	1	0	C314		FALSE
Q6WKZ4	RFIP1_HUMAN	1283	1283	0	Q, A	[622, 651]	1	1	0	C318		FALSE
Q16822	PCKGM_HUMAN	640	640	0	P	[121]	4	4	0	C92, C210, C306, C431		FALSE
Q9NXR1	NDE1_HUMAN	335	346	11	D, T, S, C, R, W, L, S, K, S, T, T, R, S, C	[318, 319, 320, 321, 322, 323, 324, 325, 326, 327, 328, 329, 330, 334, 335]	1	1	0	K263		FALSE
P20929	NEBU_HUMAN	6669	6669	0	I, T	[2959, 2960]	1	1	0	K5803		FALSE
Q5JRX3	PREP_HUMAN	1037	1037	0	I, A, Q	[328, 397, 1037]	5	5	0	C241, C556, C692, C869, K1027		FALSE
P04179	SODM_HUMAN	222	222	0	V	[16]	5	5	0	K68, K154, C164, K194, K202		FALSE
Q9NUL3	STAU2_HUMAN	570	570	0	V	[198]	1	1	0	C491		FALSE
P82921	RT21_HUMAN	87	87	0	C	[50]	1	1	0	C49		FALSE
O75044	SRGP2_HUMAN	1071	1071	0	S	[709]	1	1	0	C820		FALSE
Q9P2E9	RRBP1_HUMAN	1410	1410	0	A	[382]	13	13	0	K56, K691, K699, K779, C892, C933, C1038, K1039, C1057, C1128, K1175, C1216, C1323		FALSE
Q96BW9	TAM41_HUMAN	452	316	-136	S, A, I, R, P, I, R, Q, S, T, K, G, I, F, T, A, G, S, F	[294, 295, 296, 298, 299, 302, 303, 304, 305, 306, 307, 308, 309, 310, 311, 312, 313, 315, 316]	1	1	0	K15		FALSE
Q86UA6	RIP_HUMAN	219	219	0	N	[103]	1	1	0	C122		FALSE
P80303	NUCB2_HUMAN	420	420	0	N	[303]	2	2	0	K102, K121		FALSE
Q96B23	CR025_HUMAN	404	403	-1	A, G, N, A, P, L, N, E, I, N, I, A, S, D, S, E, V, E, I, V, G, V, Q, E, H, A, R, C, V, H, P, R, G, V, I, Q, S, V, S, W, K, H, G, S, G, T, Q, Y, V, S, T, R, Q, T, Q, S, W, T, A, V, T, P, Q, T, W, A, S, P, A, E, V, D, L, T, L, D, E, D, S, R, K, Y	[314, 315, 316, 317, 318, 319, 320, 322, 323, 324, 325, 326, 328, 329, 330, 331, 332, 333, 334, 335, 336, 337, 338, 339, 340, 341, 342, 343, 344, 345, 346, 347, 349, 350, 351, 352, 353, 354, 356, 357, 358, 359, 360, 361, 362, 363, 364, 365, 366, 367, 368, 369, 370, 371, 372, 373, 374, 375, 376, 377, 378, 379, 381, 382, 383, 384, 385, 386, 387, 388, 390, 391, 392, 393, 394, 395, 396, 397, 398, 400…	1	1	0	C57		FALSE
Q5T0N5	FBP1L_HUMAN	605	605	0	W, V, K	[384, 386, 387]	1	1	0	C69		FALSE
Q13315	ATM_HUMAN	3056	3056	0	S	[1983]	4	4	0	C2021, C2607, C2770, C2991		FALSE
P13929	ENOB_HUMAN	434	434	0	N, V	[71, 85]	3	3	0	C119, K202, K358		FALSE
Q6P3S1	DEN1B_HUMAN	775	426	-349	N, P, R, S, Y, Q, Q, W, V, H, T, V	[415, 416, 417, 418, 419, 420, 421, 422, 423, 424, 425, 426]	1	1	0	C21		FALSE
Q9Y680	FKBP7_HUMAN	222	259	37	A, E, G, K, I, P, P, D, A, T, L, F, E, I, E, L, Y, A, V, T, K, G, P, R, S, I, E, T, F, K, Q, I, D, M, D, N, D, R, Q, L, S, K, A, E, I, N, Y, L, Q, R, F, E, K, D, E, P, R, D, K, S, Y, Q, D, A, V, L, E, D, I, F, K, K, N, D, H, D, G, D, G, F, I, S, P, K, E, Y, N, V, Y, Q, H, D, E, L	[125, 126, 127, 128, 129, 130, 131, 132, 133, 134, 135, 137, 138, 139, 140, 141, 142, 143, 144, 145, 146, 147, 148, 149, 150, 151, 152, 153, 154, 155, 156, 157, 158, 159, 160, 161, 162, 163, 164, 165, 166, 167, 168, 169, 170, 171, 173, 174, 175, 176, 178, 179, 180, 181, 182, 184, 185, 186, 187, 188, 189, 190, 191, 192, 193, 194, 195, 196, 197, 198, 199, 200, 201, 202, 203, 204, 205, 206, 207, 208…	1	1	0	K83		FALSE
Q9BXW9	FACD2_HUMAN	1451	1471	20	D, G, E, E, D, E, V, S, A, E, K, E, Q, D, S, D, E, S, Y, D, D, S, D	[1428, 1429, 1430, 1431, 1432, 1433, 1434, 1435, 1436, 1438, 1439, 1440, 1441, 1442, 1443, 1444, 1445, 1446, 1447, 1448, 1449, 1450, 1451]	1	1	0	C607		FALSE
Q14643	ITPR1_HUMAN	2758	2758	0	A	[1722]	1	1	0	K91		FALSE
Q8IV33	K0825_HUMAN	1275	1275	0	S, A	[1206, 1207]	1	1	0	K1047		FALSE
Q13555	KCC2G_HUMAN	558	558	0	G, V	[396, 398]	1	1	0	C273		FALSE
Q9NQT8	KI13B_HUMAN	1826	1826	0	V, V, F, V, K, H, H, S	[55, 191, 226, 237, 278, 356, 797, 858]	1	1	0	K1713		FALSE
Q9BZL6	KPCD2_HUMAN	878	878	0	A	[835]	1	1	0	C217		FALSE
Q8IWI9	MGAP_HUMAN	3026	3026	0	T	[716]	1	1	0	C2974		FALSE
A6NNF4	ZN726_HUMAN	738	738	0	R	[613]	1	1	0	C55		FALSE
