# Supplementary material for: From chemoproteomic‐detected amino acids to genomic coordinates: insights into precise multi‐omic data integration
Source: Mol Syst Biol. 2021 Feb 18;17(2):e9840. doi: 10.15252/msb.20209840 (PMC7890448; doi:10.15252/msb.20209840)
Supplement: Supplementary file 7 — Dataset EV5 [file MSB-17-e9840-s007.xlsx]

## Sheet: Sheet1
Description:
Comparison of mapping tools considered for CpDAA project.

## Sheet: Sheet2
	Mapping resources	Provides ID cross-references	Validated residue-residue mappings	Validated residue-codon mappings	GRCh37 and GRCh38 mapping	Gene model version options for mapping	Open source	Drawbacks	Reference
1	UniProt ID mapping	Y	Y	Y	GRCh38	N	Y	Not available for GRCh37	https://doi.org/10.1002/humu.23738
2	Variant Effect Predictor (VEP)	Y	N	Y	Both	Y	Y	Does not provide canonical protein isoform IDs from UniProtKB, unclear if amino acid position for Ensembl protein (ENSP) matches UniProtKB protein.	https://uswest.ensembl.org/info/docs/tools/vep/index.html
3	TransVar	Y	Y	Y	GRCh37	N	Y	Uses the UniProt ID mapping file for cross-references, some UniProt canonical proteins are displayed as canonical protein isoform IDs in the xref file, so providing the tool with only stable IDs for some proteins will not be adequate for successful mapping.	https://doi.org/10.1038/nmeth.3622
4	BISQUE	Y	Y	Y	Both	N	Y	Based on assumption that the canonical protein isoform ID has "-1" extension	https://doi.org/10.1093/bioinformatics/btw043
5	QIAGEN GeneticsLand	Y	N	N	Both	Y	N	Gene-centric mappings output but does not handle amino acid positions as input and not open source	QIAGEN OmicSoft Suite
