# Supplementary material for: From chemoproteomic‐detected amino acids to genomic coordinates: insights into precise multi‐omic data integration
Source: Mol Syst Biol. 2021 Feb 18;17(2):e9840. doi: 10.15252/msb.20209840 (PMC7890448; doi:10.15252/msb.20209840)
Supplement: Supplementary file 8 — Dataset EV6 [file MSB-17-e9840-s008.xlsx]

## Sheet: Sheet1
Description:
Summary of isoforms per UniProtKB stable ID for 3,953 CpD proteins.

## Sheet: Sheet2
Isoforms per UniProtKB stable ID	Count of stable IDs	Percent out of 3,953 IDs
1	1466	0.37
2	1253	0.32
3	607	0.15
4	296	0.07
5	141	0.04
6	73	0.02
7	42	0.01
8	26	0.01
9	17	0
10	13	0
11	6	0
12	1	0
13	5	0
15	2	0
16	2	0
23	1	0
29	1	0
32	1	0
Total	3953
Multi-Isoform stable ID total	2487
