# Supplementary material for: From chemoproteomic‐detected amino acids to genomic coordinates: insights into precise multi‐omic data integration
Source: Mol Syst Biol. 2021 Feb 18;17(2):e9840. doi: 10.15252/msb.20209840 (PMC7890448; doi:10.15252/msb.20209840)
Supplement: Supplementary file 9 — Dataset EV7 [file MSB-17-e9840-s009.xlsx]

## Sheet: Sheet1
Description:
This dataset contains all UniProtKB non "-1" canonical protein isoform identifiers found by comparing the UniProtKB mapping file to the FASTA of canonical and isoform proteins for the human proteome 2018_06 release (n=288 proteins). A column for the total number of isoform proteins identified in the FASTA associated with the primary accession is also included. Source Data for Fig 2B and Fig 2C.
Files used for analysis:
UniprotKB_isoforms_canonical_9606_2018_06release.fasta
HUMAN_9606_idmapping_2018_01download.dat

## Sheet: Sheet2
Canonical.protein.isoform	Total # isoforms
A1Z1Q3-2	5
A2RUB1-4	4
A2VCL2-3	3
A6NCC3-2	2
A6NFD8-3	2
A6NFN9-2	3
O00139-3	5
O00327-2	9
O14522-3	2
O15021-5	5
O15054-2	2
O15084-3	4
O15315-3	5
O15553-2	3
O43272-4	3
O43474-3	5
O43566-7	4
O43889-2	2
O60337-4	3
O60423-2	3
O60861-3	4
O60936-2	3
O75140-10	8
O75147-3	4
O75335-3	3
O75444-2	2
O75909-3	4
O75953-3	3
O94952-2	2
O94986-4	4
O94988-4	5
O95359-4	6
O95718-3	3
O95758-3	7
O95789-3	5
O95998-2	3
P02458-2	3
P08575-3	2
P09038-4	4
P0C7I6-2	4
P0DPD6-4	3
P0DPD7-4	1
P10070-5	5
P11308-3	6
P15502-3	13
P18433-5	2
P21731-3	2
P23759-3	3
P25686-3	2
P26006-2	2
P27448-5	7
P30622-3	3
P32189-3	4
P32297-2	3
P33316-3	2
P35398-2	4
P35916-2	3
P39060-3	3
P45880-3	3
P47870-2	4
P49641-3	3
P49750-4	3
P49758-4	15
P49761-4	4
P49796-3	9
P51854-3	3
P52630-3	2
P54252-2	5
P55196-4	6
P55197-4	4
P58400-2	2
P58418-3	3
P60174-3	3
P60953-2	2
P78348-2	3
Q01484-4	4
Q03001-7	9
Q03060-5	29
Q03112-7	8
Q07002-2	2
Q09013-9	12
Q0GE19-2	7
Q12789-2	2
Q12792-2	3
Q12955-3	5
Q12981-4	4
Q13098-4	4
Q13404-4	6
Q13620-2	3
Q13642-2	5
Q14155-4	6
Q14157-2	5
Q15165-2	3
Q15345-2	2
Q15398-2	3
Q15554-3	2
Q15723-5	5
Q15772-5	4
Q15782-4	3
Q15884-3	3
Q15973-3	5
Q16787-2	4
Q1MSJ5-3	3
Q2M3G0-4	4
Q32MK0-3	2
Q3MJ16-3	2
Q460N5-6	5
Q495B1-5	4
Q49A92-6	4
Q4AC94-5	5
Q59H18-2	4
Q5JR59-2	3
Q5JU85-2	3
Q5MJ70-2	2
Q5QGZ9-2	5
Q5T1H1-3	4
Q5TB30-5	2
Q5TCQ9-4	4
Q5TCS8-4	6
Q5W041-2	4
Q5W5W9-2	3
Q63HN8-3	4
Q68CL5-2	5
Q68CQ1-7	6
Q68DQ2-3	3
Q6DHV5-3	4
Q6P6C2-2	3
Q6PJE2-4	2
Q6S5H5-3	3
Q6V702-2	3
Q6WBX8-5	5
Q6WKZ4-4	5
Q6XR72-4	3
Q6ZNE9-2	2
Q6ZR98-2	2
Q6ZS30-2	2
Q6ZTA4-3	2
Q6ZTR5-5	4
Q6ZU80-2	3
Q6ZV65-3	3
Q6ZW49-6	3
Q6ZWJ8-3	3
Q70E73-10	9
Q7KYR7-2	6
Q7L5L3-2	2
Q7RTY5-2	2
Q7Z3H0-2	2
Q7Z404-2	3
Q7Z4T9-7	7
Q7Z4U5-2	2
Q7Z5Q1-2	8
Q86SQ6-3	3
Q86T65-3	2
Q86TI4-3	4
Q86W34-4	2
Q86X55-3	3
Q8IU80-4	4
Q8IUR5-5	5
Q8IW36-4	4
Q8IWY9-2	2
Q8IXZ3-3	4
Q8IYX3-2	3
Q8IZ02-2	2
Q8N108-11	10
Q8N184-3	3
Q8N1M1-2	5
Q8N319-3	2
Q8N350-3	2
Q8N4Z0-2	2
Q8N5H3-3	4
Q8N6G6-3	6
Q8N6R0-5	5
Q8N7X2-2	4
Q8N9W4-3	3
Q8NAG6-2	2
Q8NAT2-3	2
Q8NBV8-4	2
Q8TBR7-2	2
Q8TCT6-2	2
Q8TCY5-4	4
Q8TDF5-3	3
Q8TEP8-3	3
Q8WVV4-2	3
Q8WXA3-2	5
Q8WXC6-2	2
Q8WY54-2	2
Q92753-2	2
Q92841-4	4
Q92890-2	3
Q93008-3	2
Q93050-2	3
Q93086-3	5
Q96AJ9-2	2
Q96EE3-2	2
Q96G97-2	3
Q96JH8-4	4
Q96JM4-4	2
Q96LX7-4	4
Q96M86-3	3
Q96MD7-3	3
Q96NU1-3	6
Q96P48-6	7
Q96P50-3	3
Q96PC5-3	2
Q96PG8-2	2
Q96PM9-4	4
Q96PV6-2	3
Q96QB1-2	6
Q96RD6-3	3
Q96RI1-3	5
Q96SB4-2	3
Q96T54-3	2
Q99218-2	2
Q99996-2	6
Q9BQ16-3	9
Q9BQW3-2	2
Q9BTC0-4	4
Q9BVG8-3	5
Q9BWE0-3	2
Q9BXT8-3	5
Q9BXW9-2	4
Q9BZQ2-3	3
Q9BZZ5-4	6
Q9C029-2	4
Q9C0H9-5	3
Q9GIP4-3	2
Q9H0D2-3	2
Q9H0P0-4	4
Q9H330-2	3
Q9H714-5	6
Q9H867-4	5
Q9H8M2-5	6
Q9H903-4	5
Q9H930-4	4
Q9H9P5-4	6
Q9HAH7-2	2
Q9HBX8-3	3
Q9HD64-2	2
Q9NPE2-2	2
Q9NQV6-3	7
Q9NQW5-3	3
Q9NQX0-3	3
Q9NR21-4	4
Q9NRY7-2	3
Q9NSU2-3	3
Q9NSV4-3	7
Q9NSY0-3	4
Q9NVI1-3	4
Q9NVN3-5	4
Q9NWF9-2	3
Q9NWQ4-3	3
Q9NX55-2	2
Q9NXL2-2	2
Q9NXR1-2	2
Q9NXR7-2	4
Q9NZU7-4	4
Q9P1T7-2	2
Q9P2K1-4	4
Q9P2N4-3	4
Q9UBX7-2	4
Q9UG56-3	2
Q9UHP3-2	3
Q9UJ78-4	5
Q9UKU0-4	9
Q9UL49-3	3
Q9ULN7-5	2
Q9ULR0-3	3
Q9UM54-3	6
Q9UN30-3	3
Q9UPQ9-3	3
Q9UPT5-3	6
Q9UQ26-6	8
Q9XRX5-4	3
Q9Y2D5-3	5
Q9Y2G4-2	4
Q9Y2G5-3	3
Q9Y2H0-2	3
Q9Y2I2-3	6
Q9Y2K2-5	4
Q9Y2W6-2	2
Q9Y468-5	5
Q9Y5L0-2	4
Q9Y639-2	5
Q9Y680-2	3
Q9Y6F6-9	9
Q9Y6I3-2	3
Q9Y6M1-2	6
Q9Y6V0-5	3
