# Supplementary material for: From chemoproteomic‐detected amino acids to genomic coordinates: insights into precise multi‐omic data integration
Source: Mol Syst Biol. 2021 Feb 18;17(2):e9840. doi: 10.15252/msb.20209840 (PMC7890448; doi:10.15252/msb.20209840)
Supplement: Supplementary file 10 — Dataset EV8 [file MSB-17-e9840-s010.xlsx]

## Sheet: Sheet1
Description:
ID multimapping using Ensembl xref files. CpD protein UniProtKB stable IDs and associated Ensembl gene, transcript, and protein stable IDs were pulled from Ensembl release-specific mapping files. All five releases were filtered to contain the same set of 3,953 CpD UniProtKB stable ID, but differ from each other based on the the unique numbers of protein (ENSP), transcript (ENST), and gene (ENSG) …
Column Key:
Ensembl stable ID key	Ensembl gene, transcript, and protein stable ID key from release-specific Ensembl xref files. Keys shared across all five releases are marked by 'TRUE' in 'Ensembl shared keys' column.
xref UniProtKB ID	CpDAA-containing UniProtKB stable ID found in Ensembl xref file
Identical Ensembl-UniProtKB sequences	Boolean for 100% sequence identity to the UniProtKB canonical sequence, compared protein sequences of stable ID keys to mapped UniProtKB IDs and canonical protein sequence.
Length Ensembl minus UniProtKB	Protein sequence length difference, Ensembl protein minus UniProtKB protein
Hamming_normalized_dist	Hamming normalized distance
Levenshtein_normalized_dist	Levenshtein normalized distance
Ensembl shared keys	Boolean for column 1 'Ensembl stable ID key' found across all 5 Ensembl releases
Ensembl release	Ensembl release
Total isoforms per stable UniProt ID	Total count of isoform proteins associated with stable UniProtKB ID. Counts from analysis of canonical and isoform FASTA file from UniProtKB human proteome downloaded from website August 06 2018.
UniProt isoform group	Label based on 'fasta_length' column. Isoform group refers to UniProtKB stable IDs either associated with one isoform, labeled 'single', or more than one isoform, labeled 'multi'.

## Sheet: Sheet2
Ensembl stable ID key	xref UniProtKB ID	Identical Ensembl-UniProtKB sequences	Length Ensembl minus UniProtKB	Hamming_normalized_dist	Levenshtein_normalized_dist	Ensembl shared keys	Ensembl release	Total isoforms per stable UniProt ID	UniProt isoform group
ENSG00000004059_ENST00000000233_ENSP00000000233	P84085	TRUE	0	0	0	TRUE	85	1	single
ENSG00000004059_ENST00000000233_ENSP00000000233	P84085	TRUE	0	0	0	TRUE	92	1	single
ENSG00000004059_ENST00000000233_ENSP00000000233	P84085	TRUE	0	0	0	TRUE	94	1	single
ENSG00000004059_ENST00000000233_ENSP00000000233	P84085	TRUE	0	0	0	TRUE	96	1	single
ENSG00000004059_ENST00000000233_ENSP00000000233	P84085	TRUE	0	0	0	TRUE	97	1	single
ENSG00000004478_ENST00000001008_ENSP00000001008	Q02790	TRUE	0	0	0	TRUE	85	1	single
ENSG00000004478_ENST00000001008_ENSP00000001008	Q02790	TRUE	0	0	0	TRUE	92	1	single
ENSG00000004478_ENST00000001008_ENSP00000001008	Q02790	TRUE	0	0	0	TRUE	94	1	single
ENSG00000004478_ENST00000001008_ENSP00000001008	Q02790	TRUE	0	0	0	TRUE	96	1	single
ENSG00000004478_ENST00000001008_ENSP00000001008	Q02790	TRUE	0	0	0	TRUE	97	1	single
ENSG00000048028_ENST00000003302_ENSP00000003302	Q96RU2	TRUE	0	0	0	TRUE	85	3	multi
ENSG00000048028_ENST00000260188_ENSP00000260188	Q96RU2	FALSE	-32	0.271	0.03	FALSE	85	3	multi
ENSG00000048028_ENST00000003302_ENSP00000003302	Q96RU2	TRUE	0	0	0	TRUE	92	3	multi
ENSG00000048028_ENST00000537706_ENSP00000445743	Q96RU2	FALSE	-494	0.46	0.459	FALSE	92	3	multi
ENSG00000048028_ENST00000003302_ENSP00000003302	Q96RU2	TRUE	0	0	0	TRUE	94	3	multi
ENSG00000048028_ENST00000537706_ENSP00000445743	Q96RU2	FALSE	-494	0.46	0.459	FALSE	94	3	multi
ENSG00000048028_ENST00000003302_ENSP00000003302	Q96RU2	TRUE	0	0	0	TRUE	96	3	multi
ENSG00000048028_ENST00000537706_ENSP00000445743	Q96RU2	FALSE	-494	0.46	0.459	FALSE	96	3	multi
ENSG00000048028_ENST00000003302_ENSP00000003302	Q96RU2	TRUE	0	0	0	TRUE	97	3	multi
ENSG00000048028_ENST00000537706_ENSP00000445743	Q96RU2	FALSE	-494	0.46	0.459	FALSE	97	3	multi
ENSG00000075790_ENST00000005259_ENSP00000005259	Q9UHQ4	TRUE	0	0	0	TRUE	85	2	multi
ENSG00000075790_ENST00000379117_ENSP00000368412	Q9UHQ4	TRUE	0	0	0	TRUE	85	2	multi
ENSG00000075790_ENST00000379119_ENSP00000368414	Q9UHQ4	FALSE	107	0.339	0.316	TRUE	85	2	multi
ENSG00000075790_ENST00000445771_ENSP00000400718	Q9UHQ4	FALSE	107	0.339	0.316	TRUE	85	2	multi
ENSG00000075790_ENST00000005259_ENSP00000005259	Q9UHQ4	TRUE	0	0	0	TRUE	92	2	multi
ENSG00000075790_ENST00000379117_ENSP00000368412	Q9UHQ4	TRUE	0	0	0	TRUE	92	2	multi
ENSG00000075790_ENST00000379119_ENSP00000368414	Q9UHQ4	FALSE	107	0.339	0.316	TRUE	92	2	multi
ENSG00000075790_ENST00000445771_ENSP00000400718	Q9UHQ4	FALSE	107	0.339	0.316	TRUE	92	2	multi
ENSG00000283852_ENST00000639808_ENSP00000491076	Q9UHQ4	TRUE	0	0	0	FALSE	92	2	multi
ENSG00000283852_ENST00000640380_ENSP00000491325	Q9UHQ4	FALSE	107	0.339	0.316	FALSE	92	2	multi
ENSG00000283852_ENST00000640400_ENSP00000492046	Q9UHQ4	TRUE	0	0	0	FALSE	92	2	multi
ENSG00000283852_ENST00000639675_ENSP00000492448	Q9UHQ4	FALSE	107	0.339	0.316	FALSE	92	2	multi
ENSG00000075790_ENST00000005259_ENSP00000005259	Q9UHQ4	TRUE	0	0	0	TRUE	94	2	multi
ENSG00000075790_ENST00000379117_ENSP00000368412	Q9UHQ4	TRUE	0	0	0	TRUE	94	2	multi
ENSG00000075790_ENST00000379119_ENSP00000368414	Q9UHQ4	FALSE	107	0.339	0.316	TRUE	94	2	multi
ENSG00000075790_ENST00000445771_ENSP00000400718	Q9UHQ4	FALSE	107	0.339	0.316	TRUE	94	2	multi
ENSG00000283852_ENST00000639808_ENSP00000491076	Q9UHQ4	TRUE	0	0	0	FALSE	94	2	multi
ENSG00000283852_ENST00000640380_ENSP00000491325	Q9UHQ4	FALSE	107	0.339	0.316	FALSE	94	2	multi
ENSG00000283852_ENST00000640400_ENSP00000492046	Q9UHQ4	TRUE	0	0	0	FALSE	94	2	multi
ENSG00000283852_ENST00000639675_ENSP00000492448	Q9UHQ4	FALSE	107	0.339	0.316	FALSE	94	2	multi
ENSG00000075790_ENST00000005259_ENSP00000005259	Q9UHQ4	TRUE	0	0	0	TRUE	96	2	multi
ENSG00000075790_ENST00000379117_ENSP00000368412	Q9UHQ4	TRUE	0	0	0	TRUE	96	2	multi
ENSG00000075790_ENST00000379119_ENSP00000368414	Q9UHQ4	FALSE	107	0.339	0.316	TRUE	96	2	multi
ENSG00000075790_ENST00000445771_ENSP00000400718	Q9UHQ4	FALSE	107	0.339	0.316	TRUE	96	2	multi
ENSG00000283852_ENST00000639808_ENSP00000491076	Q9UHQ4	TRUE	0	0	0	FALSE	96	2	multi
ENSG00000283852_ENST00000640380_ENSP00000491325	Q9UHQ4	FALSE	107	0.339	0.316	FALSE	96	2	multi
ENSG00000283852_ENST00000640400_ENSP00000492046	Q9UHQ4	TRUE	0	0	0	FALSE	96	2	multi
ENSG00000283852_ENST00000639675_ENSP00000492448	Q9UHQ4	FALSE	107	0.339	0.316	FALSE	96	2	multi
ENSG00000075790_ENST00000005259_ENSP00000005259	Q9UHQ4	TRUE	0	0	0	TRUE	97	2	multi
ENSG00000075790_ENST00000379117_ENSP00000368412	Q9UHQ4	TRUE	0	0	0	TRUE	97	2	multi
ENSG00000075790_ENST00000379119_ENSP00000368414	Q9UHQ4	FALSE	107	0.339	0.316	TRUE	97	2	multi
ENSG00000075790_ENST00000445771_ENSP00000400718	Q9UHQ4	FALSE	107	0.339	0.316	TRUE	97	2	multi
ENSG00000283852_ENST00000639808_ENSP00000491076	Q9UHQ4	TRUE	0	0	0	FALSE	97	2	multi
ENSG00000283852_ENST00000640380_ENSP00000491325	Q9UHQ4	FALSE	107	0.339	0.316	FALSE	97	2	multi
ENSG00000283852_ENST00000640400_ENSP00000492046	Q9UHQ4	TRUE	0	0	0	FALSE	97	2	multi
ENSG00000283852_ENST00000639675_ENSP00000492448	Q9UHQ4	FALSE	107	0.339	0.316	FALSE	97	2	multi
ENSG00000004975_ENST00000005340_ENSP00000005340	O14641	TRUE	0	0	0	TRUE	85	1	single
ENSG00000004975_ENST00000005340_ENSP00000005340	O14641	TRUE	0	0	0	TRUE	92	1	single
ENSG00000004975_ENST00000005340_ENSP00000005340	O14641	TRUE	0	0	0	TRUE	94	1	single
ENSG00000004975_ENST00000005340_ENSP00000005340	O14641	TRUE	0	0	0	TRUE	96	1	single
ENSG00000004975_ENST00000005340_ENSP00000005340	O14641	TRUE	0	0	0	TRUE	97	1	single
ENSG00000006625_ENST00000005374_ENSP00000005374	O75223	FALSE	-74	0.484	0.441	TRUE	85	4	multi
ENSG00000006625_ENST00000275428_ENSP00000275428	O75223	TRUE	0	0	0	TRUE	85	4	multi
ENSG00000006625_ENST00000409144_ENSP00000386610	O75223	FALSE	-94	0.734	0.5	TRUE	85	4	multi
ENSG00000006625_ENST00000409390_ENSP00000387235	O75223	FALSE	-22	0.473	0.415	TRUE	85	4	multi
ENSG00000006625_ENST00000005374_ENSP00000005374	O75223	FALSE	-74	0.484	0.441	TRUE	92	4	multi
ENSG00000006625_ENST00000275428_ENSP00000275428	O75223	TRUE	0	0	0	TRUE	92	4	multi
ENSG00000006625_ENST00000409144_ENSP00000386610	O75223	FALSE	-94	0.734	0.5	TRUE	92	4	multi
ENSG00000006625_ENST00000409390_ENSP00000387235	O75223	FALSE	-22	0.473	0.415	TRUE	92	4	multi
ENSG00000006625_ENST00000005374_ENSP00000005374	O75223	FALSE	-74	0.484	0.441	TRUE	94	4	multi
ENSG00000006625_ENST00000275428_ENSP00000275428	O75223	TRUE	0	0	0	TRUE	94	4	multi
ENSG00000006625_ENST00000409144_ENSP00000386610	O75223	FALSE	-94	0.734	0.5	TRUE	94	4	multi
ENSG00000006625_ENST00000409390_ENSP00000387235	O75223	FALSE	-22	0.473	0.415	TRUE	94	4	multi
ENSG00000006625_ENST00000005374_ENSP00000005374	O75223	FALSE	-74	0.484	0.441	TRUE	96	4	multi
ENSG00000006625_ENST00000275428_ENSP00000275428	O75223	TRUE	0	0	0	TRUE	96	4	multi
ENSG00000006625_ENST00000409144_ENSP00000386610	O75223	FALSE	-94	0.734	0.5	TRUE	96	4	multi
ENSG00000006625_ENST00000409390_ENSP00000387235	O75223	FALSE	-22	0.473	0.415	TRUE	96	4	multi
ENSG00000006625_ENST00000005374_ENSP00000005374	O75223	FALSE	-74	0.484	0.441	TRUE	97	4	multi
ENSG00000006625_ENST00000275428_ENSP00000275428	O75223	TRUE	0	0	0	TRUE	97	4	multi
ENSG00000006625_ENST00000409144_ENSP00000386610	O75223	FALSE	-94	0.734	0.5	TRUE	97	4	multi
ENSG00000006625_ENST00000409390_ENSP00000387235	O75223	FALSE	-22	0.473	0.415	TRUE	97	4	multi
ENSG00000005175_ENST00000005386_ENSP00000005386	Q9H6T3	TRUE	0	0	0	TRUE	85	3	multi
ENSG00000005175_ENST00000380650_ENSP00000370024	Q9H6T3	FALSE	-34	0.382	0.051	TRUE	85	3	multi
ENSG00000005175_ENST00000432584_ENSP00000401823	Q9H6T3	FALSE	-159	0.962	0.239	TRUE	85	3	multi
ENSG00000005175_ENST00000005386_ENSP00000005386	Q9H6T3	TRUE	0	0	0	TRUE	92	3	multi
ENSG00000005175_ENST00000380650_ENSP00000370024	Q9H6T3	FALSE	-34	0.382	0.051	TRUE	92	3	multi
ENSG00000005175_ENST00000432584_ENSP00000401823	Q9H6T3	FALSE	-159	0.962	0.239	TRUE	92	3	multi
ENSG00000005175_ENST00000005386_ENSP00000005386	Q9H6T3	TRUE	0	0	0	TRUE	94	3	multi
ENSG00000005175_ENST00000380650_ENSP00000370024	Q9H6T3	FALSE	-34	0.382	0.051	TRUE	94	3	multi
ENSG00000005175_ENST00000432584_ENSP00000401823	Q9H6T3	FALSE	-159	0.962	0.239	TRUE	94	3	multi
ENSG00000005175_ENST00000005386_ENSP00000005386	Q9H6T3	TRUE	0	0	0	TRUE	96	3	multi
ENSG00000005175_ENST00000380650_ENSP00000370024	Q9H6T3	FALSE	-34	0.382	0.051	TRUE	96	3	multi
ENSG00000005175_ENST00000432584_ENSP00000401823	Q9H6T3	FALSE	-159	0.962	0.239	TRUE	96	3	multi
ENSG00000005175_ENST00000005386_ENSP00000005386	Q9H6T3	TRUE	0	0	0	TRUE	97	3	multi
ENSG00000005175_ENST00000380650_ENSP00000370024	Q9H6T3	FALSE	-34	0.382	0.051	TRUE	97	3	multi
ENSG00000005175_ENST00000432584_ENSP00000401823	Q9H6T3	FALSE	-159	0.962	0.239	TRUE	97	3	multi
ENSG00000007376_ENST00000007264_ENSP00000007264	Q9UJJ7	TRUE	0	0	0	TRUE	85	1	single
ENSG00000007376_ENST00000561734_ENSP00000455026	Q9UJJ7	TRUE	0	0	0	TRUE	85	1	single
ENSG00000007376_ENST00000007264_ENSP00000007264	Q9UJJ7	TRUE	0	0	0	TRUE	92	1	single
ENSG00000007376_ENST00000561734_ENSP00000455026	Q9UJJ7	TRUE	0	0	0	TRUE	92	1	single
ENSG00000007376_ENST00000007264_ENSP00000007264	Q9UJJ7	TRUE	0	0	0	TRUE	94	1	single
ENSG00000007376_ENST00000561734_ENSP00000455026	Q9UJJ7	TRUE	0	0	0	TRUE	94	1	single
ENSG00000007376_ENST00000007264_ENSP00000007264	Q9UJJ7	TRUE	0	0	0	TRUE	96	1	single
ENSG00000007376_ENST00000561734_ENSP00000455026	Q9UJJ7	TRUE	0	0	0	TRUE	96	1	single
ENSG00000007376_ENST00000007264_ENSP00000007264	Q9UJJ7	TRUE	0	0	0	TRUE	97	1	single
ENSG00000007376_ENST00000561734_ENSP00000455026	Q9UJJ7	TRUE	0	0	0	TRUE	97	1	single
ENSG00000004777_ENST00000007510_ENSP00000007510	O14559	TRUE	0	0	0	FALSE	85	4	multi
ENSG00000004777_ENST00000314737_ENSP00000320038	O14559	FALSE	-161	0.445	0.125	TRUE	85	4	multi
ENSG00000004777_ENST00000378944_ENSP00000368227	O14559	FALSE	-164	0.92	0.127	TRUE	85	4	multi
ENSG00000004777_ENST00000314737_ENSP00000320038	O14559	FALSE	-161	0.445	0.125	TRUE	92	4	multi
ENSG00000004777_ENST00000378944_ENSP00000368227	O14559	FALSE	-164	0.92	0.127	TRUE	92	4	multi
ENSG00000004777_ENST00000314737_ENSP00000320038	O14559	FALSE	-161	0.445	0.125	TRUE	94	4	multi
ENSG00000004777_ENST00000378944_ENSP00000368227	O14559	FALSE	-164	0.92	0.127	TRUE	94	4	multi
ENSG00000004777_ENST00000314737_ENSP00000320038	O14559	FALSE	-161	0.445	0.125	TRUE	96	4	multi
ENSG00000004777_ENST00000378944_ENSP00000368227	O14559	FALSE	-164	0.92	0.127	TRUE	96	4	multi
ENSG00000004777_ENST00000314737_ENSP00000320038	O14559	FALSE	-161	0.445	0.125	TRUE	97	4	multi
ENSG00000004777_ENST00000378944_ENSP00000368227	O14559	FALSE	-164	0.92	0.127	TRUE	97	4	multi
ENSG00000004779_ENST00000007516_ENSP00000007516	O14561	TRUE	0	0	0	TRUE	85	1	single
ENSG00000004779_ENST00000570319_ENSP00000458770	O14561	TRUE	0	0	0	TRUE	85	1	single
ENSG00000004779_ENST00000007516_ENSP00000007516	O14561	TRUE	0	0	0	TRUE	92	1	single
ENSG00000004779_ENST00000570319_ENSP00000458770	O14561	TRUE	0	0	0	TRUE	92	1	single
ENSG00000004779_ENST00000007516_ENSP00000007516	O14561	TRUE	0	0	0	TRUE	94	1	single
ENSG00000004779_ENST00000570319_ENSP00000458770	O14561	TRUE	0	0	0	TRUE	94	1	single
ENSG00000004779_ENST00000007516_ENSP00000007516	O14561	TRUE	0	0	0	TRUE	96	1	single
ENSG00000004779_ENST00000570319_ENSP00000458770	O14561	TRUE	0	0	0	TRUE	96	1	single
ENSG00000004779_ENST00000007516_ENSP00000007516	O14561	TRUE	0	0	0	TRUE	97	1	single
ENSG00000004779_ENST00000570319_ENSP00000458770	O14561	TRUE	0	0	0	TRUE	97	1	single
ENSG00000005884_ENST00000007722_ENSP00000007722	P26006	FALSE	15	0.041	0.033	TRUE	85	2	multi
ENSG00000005884_ENST00000320031_ENSP00000315190	P26006	TRUE	0	0	0	TRUE	85	2	multi
ENSG00000005884_ENST00000007722_ENSP00000007722	P26006	FALSE	15	0.041	0.033	TRUE	92	2	multi
ENSG00000005884_ENST00000320031_ENSP00000315190	P26006	TRUE	0	0	0	TRUE	92	2	multi
ENSG00000005884_ENST00000007722_ENSP00000007722	P26006	FALSE	15	0.041	0.033	TRUE	94	2	multi
ENSG00000005884_ENST00000320031_ENSP00000315190	P26006	TRUE	0	0	0	TRUE	94	2	multi
ENSG00000005884_ENST00000007722_ENSP00000007722	P26006	FALSE	15	0.041	0.033	TRUE	96	2	multi
ENSG00000005884_ENST00000320031_ENSP00000315190	P26006	TRUE	0	0	0	TRUE	96	2	multi
ENSG00000005884_ENST00000007722_ENSP00000007722	P26006	FALSE	15	0.041	0.033	TRUE	97	2	multi
ENSG00000005884_ENST00000320031_ENSP00000315190	P26006	TRUE	0	0	0	TRUE	97	2	multi
ENSG00000019582_ENST00000009530_ENSP00000009530	P04233	TRUE	0	0	0	TRUE	85	3	multi
ENSG00000019582_ENST00000353334_ENSP00000230685	P04233	FALSE	-64	0.294	0.216	TRUE	85	3	multi
ENSG00000019582_ENST00000377795_ENSP00000367026	P04233	FALSE	-136	0.503	0.463	TRUE	85	3	multi
ENSG00000019582_ENST00000009530_ENSP00000009530	P04233	TRUE	0	0	0	TRUE	92	3	multi
ENSG00000019582_ENST00000353334_ENSP00000230685	P04233	FALSE	-64	0.294	0.216	TRUE	92	3	multi
ENSG00000019582_ENST00000377795_ENSP00000367026	P04233	FALSE	-136	0.503	0.463	TRUE	92	3	multi
ENSG00000019582_ENST00000009530_ENSP00000009530	P04233	TRUE	0	0	0	TRUE	94	3	multi
ENSG00000019582_ENST00000353334_ENSP00000230685	P04233	FALSE	-64	0.294	0.216	TRUE	94	3	multi
ENSG00000019582_ENST00000377795_ENSP00000367026	P04233	FALSE	-136	0.503	0.463	TRUE	94	3	multi
ENSG00000019582_ENST00000009530_ENSP00000009530	P04233	TRUE	0	0	0	TRUE	96	3	multi
ENSG00000019582_ENST00000353334_ENSP00000230685	P04233	FALSE	-64	0.294	0.216	TRUE	96	3	multi
ENSG00000019582_ENST00000377795_ENSP00000367026	P04233	FALSE	-136	0.503	0.463	TRUE	96	3	multi
ENSG00000019582_ENST00000009530_ENSP00000009530	P04233	TRUE	0	0	0	TRUE	97	3	multi
ENSG00000019582_ENST00000353334_ENSP00000230685	P04233	FALSE	-64	0.294	0.216	TRUE	97	3	multi
ENSG00000019582_ENST00000377795_ENSP00000367026	P04233	FALSE	-136	0.503	0.463	TRUE	97	3	multi
ENSG00000008988_ENST00000009589_ENSP00000009589	P60866	TRUE	0	0	0	TRUE	85	2	multi
ENSG00000008988_ENST00000521262_ENSP00000427788	P60866	TRUE	0	0	0	TRUE	85	2	multi
ENSG00000008988_ENST00000519807_ENSP00000429374	P60866	FALSE	23	0.218	0.19	TRUE	85	2	multi
ENSG00000008988_ENST00000009589_ENSP00000009589	P60866	TRUE	0	0	0	TRUE	92	2	multi
ENSG00000008988_ENST00000521262_ENSP00000427788	P60866	TRUE	0	0	0	TRUE	92	2	multi
ENSG00000008988_ENST00000519807_ENSP00000429374	P60866	FALSE	23	0.218	0.19	TRUE	92	2	multi
ENSG00000008988_ENST00000618656_ENSP00000478703	P60866	FALSE	23	0.218	0.19	FALSE	92	2	multi
ENSG00000008988_ENST00000009589_ENSP00000009589	P60866	TRUE	0	0	0	TRUE	94	2	multi
ENSG00000008988_ENST00000521262_ENSP00000427788	P60866	TRUE	0	0	0	TRUE	94	2	multi
ENSG00000008988_ENST00000519807_ENSP00000429374	P60866	FALSE	23	0.218	0.19	TRUE	94	2	multi
ENSG00000008988_ENST00000618656_ENSP00000478703	P60866	FALSE	23	0.218	0.19	FALSE	94	2	multi
ENSG00000008988_ENST00000009589_ENSP00000009589	P60866	TRUE	0	0	0	TRUE	96	2	multi
ENSG00000008988_ENST00000521262_ENSP00000427788	P60866	TRUE	0	0	0	TRUE	96	2	multi
ENSG00000008988_ENST00000519807_ENSP00000429374	P60866	FALSE	23	0.218	0.19	TRUE	96	2	multi
ENSG00000008988_ENST00000618656_ENSP00000478703	P60866	FALSE	23	0.218	0.19	FALSE	96	2	multi
ENSG00000008988_ENST00000009589_ENSP00000009589	P60866	TRUE	0	0	0	TRUE	97	2	multi
ENSG00000008988_ENST00000521262_ENSP00000427788	P60866	TRUE	0	0	0	TRUE	97	2	multi
ENSG00000008988_ENST00000519807_ENSP00000429374	P60866	FALSE	23	0.218	0.19	TRUE	97	2	multi
ENSG00000008988_ENST00000618656_ENSP00000478703	P60866	FALSE	23	0.218	0.19	FALSE	97	2	multi
ENSG00000008394_ENST00000010404_ENSP00000010404	P10620	TRUE	0	0	0	TRUE	85	2	multi
ENSG00000008394_ENST00000396207_ENSP00000379510	P10620	TRUE	0	0	0	TRUE	85	2	multi
ENSG00000008394_ENST00000396209_ENSP00000379512	P10620	TRUE	0	0	0	TRUE	85	2	multi
ENSG00000008394_ENST00000396210_ENSP00000379513	P10620	TRUE	0	0	0	TRUE	85	2	multi
ENSG00000008394_ENST00000535309_ENSP00000438308	P10620	FALSE	-68	0.523	0.465	TRUE	85	2	multi
ENSG00000008394_ENST00000010404_ENSP00000010404	P10620	TRUE	0	0	0	TRUE	92	2	multi
ENSG00000008394_ENST00000396207_ENSP00000379510	P10620	TRUE	0	0	0	TRUE	92	2	multi
ENSG00000008394_ENST00000396209_ENSP00000379512	P10620	TRUE	0	0	0	TRUE	92	2	multi
ENSG00000008394_ENST00000396210_ENSP00000379513	P10620	TRUE	0	0	0	TRUE	92	2	multi
ENSG00000008394_ENST00000535309_ENSP00000438308	P10620	FALSE	-68	0.523	0.465	TRUE	92	2	multi
ENSG00000008394_ENST00000010404_ENSP00000010404	P10620	TRUE	0	0	0	TRUE	94	2	multi
ENSG00000008394_ENST00000396207_ENSP00000379510	P10620	TRUE	0	0	0	TRUE	94	2	multi
ENSG00000008394_ENST00000396209_ENSP00000379512	P10620	TRUE	0	0	0	TRUE	94	2	multi
ENSG00000008394_ENST00000396210_ENSP00000379513	P10620	TRUE	0	0	0	TRUE	94	2	multi
ENSG00000008394_ENST00000535309_ENSP00000438308	P10620	FALSE	-68	0.523	0.465	TRUE	94	2	multi
ENSG00000008394_ENST00000010404_ENSP00000010404	P10620	TRUE	0	0	0	TRUE	96	2	multi
ENSG00000008394_ENST00000396207_ENSP00000379510	P10620	TRUE	0	0	0	TRUE	96	2	multi
ENSG00000008394_ENST00000396209_ENSP00000379512	P10620	TRUE	0	0	0	TRUE	96	2	multi
ENSG00000008394_ENST00000396210_ENSP00000379513	P10620	TRUE	0	0	0	TRUE	96	2	multi
ENSG00000008394_ENST00000535309_ENSP00000438308	P10620	FALSE	-68	0.523	0.465	TRUE	96	2	multi
ENSG00000008394_ENST00000010404_ENSP00000010404	P10620	TRUE	0	0	0	TRUE	97	2	multi
ENSG00000008394_ENST00000396207_ENSP00000379510	P10620	TRUE	0	0	0	TRUE	97	2	multi
ENSG00000008394_ENST00000396209_ENSP00000379512	P10620	TRUE	0	0	0	TRUE	97	2	multi
ENSG00000008394_ENST00000396210_ENSP00000379513	P10620	TRUE	0	0	0	TRUE	97	2	multi
ENSG00000008394_ENST00000535309_ENSP00000438308	P10620	FALSE	-68	0.523	0.465	TRUE	97	2	multi
ENSG00000010017_ENST00000011619_ENSP00000011619	Q96S59	TRUE	0	0	0	TRUE	85	3	multi
ENSG00000010017_ENST00000011619_ENSP00000011619	Q96S59	TRUE	0	0	0	TRUE	92	3	multi
ENSG00000010017_ENST00000011619_ENSP00000011619	Q96S59	TRUE	0	0	0	TRUE	94	3	multi
ENSG00000010017_ENST00000011619_ENSP00000011619	Q96S59	TRUE	0	0	0	TRUE	96	3	multi
ENSG00000010017_ENST00000011619_ENSP00000011619	Q96S59	TRUE	0	0	0	TRUE	97	3	multi
ENSG00000011485_ENST00000012443_ENSP00000012443	P53041	TRUE	0	0	0	TRUE	85	1	single
ENSG00000011485_ENST00000012443_ENSP00000012443	P53041	TRUE	0	0	0	TRUE	92	1	single
ENSG00000011485_ENST00000012443_ENSP00000012443	P53041	TRUE	0	0	0	TRUE	94	1	single
ENSG00000011485_ENST00000012443_ENSP00000012443	P53041	TRUE	0	0	0	TRUE	96	1	single
ENSG00000011485_ENST00000012443_ENSP00000012443	P53041	TRUE	0	0	0	TRUE	97	1	single
ENSG00000239672_ENST00000013034_ENSP00000013034	P15531	FALSE	25	0.955	0.141	TRUE	85	2	multi
ENSG00000239672_ENST00000336097_ENSP00000337060	P15531	FALSE	25	0.955	0.141	TRUE	85	2	multi
ENSG00000239672_ENST00000393196_ENSP00000376892	P15531	TRUE	0	0	0	TRUE	85	2	multi
ENSG00000239672_ENST00000013034_ENSP00000013034	P15531	FALSE	25	0.955	0.141	TRUE	92	2	multi
ENSG00000239672_ENST00000336097_ENSP00000337060	P15531	FALSE	25	0.955	0.141	TRUE	92	2	multi
ENSG00000239672_ENST00000393196_ENSP00000376892	P15531	TRUE	0	0	0	TRUE	92	2	multi
ENSG00000239672_ENST00000013034_ENSP00000013034	P15531	FALSE	25	0.955	0.141	TRUE	94	2	multi
ENSG00000239672_ENST00000336097_ENSP00000337060	P15531	FALSE	25	0.955	0.141	TRUE	94	2	multi
ENSG00000239672_ENST00000393196_ENSP00000376892	P15531	TRUE	0	0	0	TRUE	94	2	multi
ENSG00000239672_ENST00000013034_ENSP00000013034	P15531	FALSE	25	0.955	0.141	TRUE	96	2	multi
ENSG00000239672_ENST00000336097_ENSP00000337060	P15531	FALSE	25	0.955	0.141	TRUE	96	2	multi
ENSG00000239672_ENST00000393196_ENSP00000376892	P15531	TRUE	0	0	0	TRUE	96	2	multi
ENSG00000239672_ENST00000013034_ENSP00000013034	P15531	FALSE	25	0.955	0.141	TRUE	97	2	multi
ENSG00000239672_ENST00000336097_ENSP00000337060	P15531	FALSE	25	0.955	0.141	TRUE	97	2	multi
ENSG00000239672_ENST00000393196_ENSP00000376892	P15531	TRUE	0	0	0	TRUE	97	2	multi
ENSG00000012963_ENST00000013070_ENSP00000013070	Q8N806	TRUE	0	0	0	TRUE	85	1	single
ENSG00000012963_ENST00000013070_ENSP00000013070	Q8N806	TRUE	0	0	0	TRUE	92	1	single
ENSG00000278787_ENST00000619583_ENSP00000483908	Q8N806	TRUE	0	0	0	FALSE	92	1	single
ENSG00000012963_ENST00000013070_ENSP00000013070	Q8N806	TRUE	0	0	0	TRUE	94	1	single
ENSG00000278787_ENST00000619583_ENSP00000483908	Q8N806	TRUE	0	0	0	FALSE	94	1	single
ENSG00000012963_ENST00000013070_ENSP00000013070	Q8N806	TRUE	0	0	0	TRUE	96	1	single
ENSG00000278787_ENST00000619583_ENSP00000483908	Q8N806	TRUE	0	0	0	FALSE	96	1	single
ENSG00000012963_ENST00000013070_ENSP00000013070	Q8N806	TRUE	0	0	0	TRUE	97	1	single
ENSG00000278787_ENST00000619583_ENSP00000483908	Q8N806	TRUE	0	0	0	FALSE	97	1	single
ENSG00000011304_ENST00000349038_ENSP00000014112	P26599	TRUE	0	0	0	TRUE	85	3	multi
ENSG00000011304_ENST00000356948_ENSP00000349428	P26599	FALSE	26	0.438	0.047	TRUE	85	3	multi
ENSG00000011304_ENST00000394601_ENSP00000408096	P26599	FALSE	19	0.438	0.035	TRUE	85	3	multi
ENSG00000011304_ENST00000349038_ENSP00000014112	P26599	TRUE	0	0	0	TRUE	92	3	multi
ENSG00000011304_ENST00000356948_ENSP00000349428	P26599	FALSE	26	0.438	0.047	TRUE	92	3	multi
ENSG00000011304_ENST00000394601_ENSP00000408096	P26599	FALSE	19	0.438	0.035	TRUE	92	3	multi
ENSG00000011304_ENST00000349038_ENSP00000014112	P26599	TRUE	0	0	0	TRUE	94	3	multi
ENSG00000011304_ENST00000356948_ENSP00000349428	P26599	FALSE	26	0.438	0.047	TRUE	94	3	multi
ENSG00000011304_ENST00000394601_ENSP00000408096	P26599	FALSE	19	0.438	0.035	TRUE	94	3	multi
ENSG00000011304_ENST00000349038_ENSP00000014112	P26599	TRUE	0	0	0	TRUE	96	3	multi
ENSG00000011304_ENST00000356948_ENSP00000349428	P26599	FALSE	26	0.438	0.047	TRUE	96	3	multi
ENSG00000011304_ENST00000394601_ENSP00000408096	P26599	FALSE	19	0.438	0.035	TRUE	96	3	multi
ENSG00000011304_ENST00000349038_ENSP00000014112	P26599	TRUE	0	0	0	TRUE	97	3	multi
ENSG00000011304_ENST00000356948_ENSP00000349428	P26599	FALSE	26	0.438	0.047	TRUE	97	3	multi
ENSG00000011304_ENST00000394601_ENSP00000408096	P26599	FALSE	19	0.438	0.035	TRUE	97	3	multi
ENSG00000013583_ENST00000014930_ENSP00000014930	Q9NRV9	TRUE	0	0	0	TRUE	85	1	single
ENSG00000013583_ENST00000014930_ENSP00000014930	Q9NRV9	TRUE	0	0	0	TRUE	92	1	single
ENSG00000013583_ENST00000014930_ENSP00000014930	Q9NRV9	TRUE	0	0	0	TRUE	94	1	single
ENSG00000013583_ENST00000014930_ENSP00000014930	Q9NRV9	TRUE	0	0	0	TRUE	96	1	single
ENSG00000013583_ENST00000014930_ENSP00000014930	Q9NRV9	TRUE	0	0	0	TRUE	97	1	single
ENSG00000015568_ENST00000016946_ENSP00000016946	Q99666	TRUE	0	0	0	TRUE	85	2	multi
ENSG00000015568_ENST00000272454_ENSP00000272454	Q99666	FALSE	-861	0.507	0.488	TRUE	85	2	multi
ENSG00000183054_ENST00000330331_ENSP00000330023	Q99666	FALSE	-861	0.507	0.488	TRUE	85	2	multi
ENSG00000183054_ENST00000329516_ENSP00000330842	Q99666	TRUE	0	0	0	TRUE	85	2	multi
ENSG00000015568_ENST00000393283_ENSP00000376962	Q99666	FALSE	-861	0.507	0.488	TRUE	85	2	multi
ENSG00000015568_ENST00000016946_ENSP00000016946	Q99666	TRUE	0	0	0	TRUE	92	2	multi
ENSG00000015568_ENST00000272454_ENSP00000272454	Q99666	FALSE	-861	0.507	0.488	TRUE	92	2	multi
ENSG00000183054_ENST00000330331_ENSP00000330023	Q99666	FALSE	-861	0.507	0.488	TRUE	92	2	multi
ENSG00000183054_ENST00000329516_ENSP00000330842	Q99666	TRUE	0	0	0	TRUE	92	2	multi
ENSG00000015568_ENST00000393283_ENSP00000376962	Q99666	FALSE	-861	0.507	0.488	TRUE	92	2	multi
ENSG00000015568_ENST00000016946_ENSP00000016946	Q99666	TRUE	0	0	0	TRUE	94	2	multi
ENSG00000015568_ENST00000272454_ENSP00000272454	Q99666	FALSE	-861	0.507	0.488	TRUE	94	2	multi
ENSG00000183054_ENST00000330331_ENSP00000330023	Q99666	FALSE	-861	0.507	0.488	TRUE	94	2	multi
ENSG00000183054_ENST00000329516_ENSP00000330842	Q99666	TRUE	0	0	0	TRUE	94	2	multi
ENSG00000015568_ENST00000393283_ENSP00000376962	Q99666	FALSE	-861	0.507	0.488	TRUE	94	2	multi
ENSG00000015568_ENST00000016946_ENSP00000016946	Q99666	TRUE	0	0	0	TRUE	96	2	multi
ENSG00000015568_ENST00000272454_ENSP00000272454	Q99666	FALSE	-861	0.507	0.488	TRUE	96	2	multi
ENSG00000183054_ENST00000330331_ENSP00000330023	Q99666	FALSE	-861	0.507	0.488	TRUE	96	2	multi
ENSG00000183054_ENST00000329516_ENSP00000330842	Q99666	TRUE	0	0	0	TRUE	96	2	multi
ENSG00000015568_ENST00000393283_ENSP00000376962	Q99666	FALSE	-861	0.507	0.488	TRUE	96	2	multi
ENSG00000015568_ENST00000016946_ENSP00000016946	Q99666	TRUE	0	0	0	TRUE	97	2	multi
ENSG00000015568_ENST00000272454_ENSP00000272454	Q99666	FALSE	-861	0.507	0.488	TRUE	97	2	multi
ENSG00000183054_ENST00000330331_ENSP00000330023	Q99666	FALSE	-861	0.507	0.488	TRUE	97	2	multi
ENSG00000183054_ENST00000329516_ENSP00000330842	Q99666	TRUE	0	0	0	TRUE	97	2	multi
ENSG00000015568_ENST00000393283_ENSP00000376962	Q99666	FALSE	-861	0.507	0.488	TRUE	97	2	multi
ENSG00000078668_ENST00000022615_ENSP00000022615	Q9Y277	TRUE	0	0	0	TRUE	85	2	multi
ENSG00000078668_ENST00000521158_ENSP00000428845	Q9Y277	FALSE	1	0.835	0.004	TRUE	85	2	multi
ENSG00000078668_ENST00000022615_ENSP00000022615	Q9Y277	TRUE	0	0	0	TRUE	92	2	multi
ENSG00000078668_ENST00000521158_ENSP00000428845	Q9Y277	FALSE	1	0.835	0.004	TRUE	92	2	multi
ENSG00000078668_ENST00000022615_ENSP00000022615	Q9Y277	TRUE	0	0	0	TRUE	94	2	multi
ENSG00000078668_ENST00000521158_ENSP00000428845	Q9Y277	FALSE	1	0.835	0.004	TRUE	94	2	multi
ENSG00000078668_ENST00000022615_ENSP00000022615	Q9Y277	TRUE	0	0	0	TRUE	96	2	multi
ENSG00000078668_ENST00000521158_ENSP00000428845	Q9Y277	FALSE	1	0.835	0.004	TRUE	96	2	multi
ENSG00000078668_ENST00000022615_ENSP00000022615	Q9Y277	TRUE	0	0	0	TRUE	97	2	multi
ENSG00000078668_ENST00000521158_ENSP00000428845	Q9Y277	FALSE	1	0.835	0.004	TRUE	97	2	multi
ENSG00000022277_ENST00000023939_ENSP00000023939	Q9BY42	TRUE	0	0	0	FALSE	85	1	single
ENSG00000022277_ENST00000357348_ENSP00000349906	Q9BY42	TRUE	0	0	0	FALSE	92	1	single
ENSG00000022277_ENST00000357348_ENSP00000349906	Q9BY42	TRUE	0	0	0	FALSE	94	1	single
ENSG00000022277_ENST00000357348_ENSP00000349906	Q9BY42	TRUE	0	0	0	FALSE	96	1	single
ENSG00000022277_ENST00000357348_ENSP00000349906	Q9BY42	TRUE	0	0	0	FALSE	97	1	single
ENSG00000031823_ENST00000034275_ENSP00000034275	Q9H6Z4	FALSE	-68	0.899	0.12	TRUE	85	3	multi
ENSG00000031823_ENST00000340578_ENSP00000341483	Q9H6Z4	TRUE	0	0	0	TRUE	85	3	multi
ENSG00000031823_ENST00000439268_ENSP00000404837	Q9H6Z4	FALSE	-5	0.549	0.009	TRUE	85	3	multi
ENSG00000031823_ENST00000034275_ENSP00000034275	Q9H6Z4	FALSE	-68	0.899	0.12	TRUE	92	3	multi
ENSG00000031823_ENST00000340578_ENSP00000341483	Q9H6Z4	TRUE	0	0	0	TRUE	92	3	multi
ENSG00000031823_ENST00000439268_ENSP00000404837	Q9H6Z4	FALSE	-5	0.549	0.009	TRUE	92	3	multi
ENSG00000031823_ENST00000034275_ENSP00000034275	Q9H6Z4	FALSE	-68	0.899	0.12	TRUE	94	3	multi
ENSG00000031823_ENST00000340578_ENSP00000341483	Q9H6Z4	TRUE	0	0	0	TRUE	94	3	multi
ENSG00000031823_ENST00000439268_ENSP00000404837	Q9H6Z4	FALSE	-5	0.549	0.009	TRUE	94	3	multi
ENSG00000031823_ENST00000034275_ENSP00000034275	Q9H6Z4	FALSE	-68	0.899	0.12	TRUE	96	3	multi
ENSG00000031823_ENST00000340578_ENSP00000341483	Q9H6Z4	TRUE	0	0	0	TRUE	96	3	multi
ENSG00000031823_ENST00000439268_ENSP00000404837	Q9H6Z4	FALSE	-5	0.549	0.009	TRUE	96	3	multi
ENSG00000031823_ENST00000034275_ENSP00000034275	Q9H6Z4	FALSE	-68	0.899	0.12	TRUE	97	3	multi
ENSG00000031823_ENST00000340578_ENSP00000341483	Q9H6Z4	TRUE	0	0	0	TRUE	97	3	multi
ENSG00000031823_ENST00000439268_ENSP00000404837	Q9H6Z4	FALSE	-5	0.549	0.009	TRUE	97	3	multi
ENSG00000034713_ENST00000037243_ENSP00000037243	P60520	TRUE	0	0	0	TRUE	85	1	single
ENSG00000034713_ENST00000037243_ENSP00000037243	P60520	TRUE	0	0	0	TRUE	92	1	single
ENSG00000034713_ENST00000037243_ENSP00000037243	P60520	TRUE	0	0	0	TRUE	94	1	single
ENSG00000034713_ENST00000037243_ENSP00000037243	P60520	TRUE	0	0	0	TRUE	96	1	single
ENSG00000034713_ENST00000037243_ENSP00000037243	P60520	TRUE	0	0	0	TRUE	97	1	single
ENSG00000035141_ENST00000037869_ENSP00000037869	Q96C01	TRUE	0	0	0	TRUE	85	1	single
ENSG00000035141_ENST00000037869_ENSP00000037869	Q96C01	TRUE	0	0	0	TRUE	92	1	single
ENSG00000035141_ENST00000037869_ENSP00000037869	Q96C01	TRUE	0	0	0	TRUE	94	1	single
ENSG00000035141_ENST00000037869_ENSP00000037869	Q96C01	TRUE	0	0	0	TRUE	96	1	single
ENSG00000035141_ENST00000037869_ENSP00000037869	Q96C01	TRUE	0	0	0	TRUE	97	1	single
ENSG00000037757_ENST00000040663_ENSP00000040663	Q9BV20	TRUE	0	0	0	TRUE	85	2	multi
ENSG00000037757_ENST00000319545_ENSP00000314871	Q9BV20	FALSE	-47	0.631	0.165	TRUE	85	2	multi
ENSG00000037757_ENST00000040663_ENSP00000040663	Q9BV20	TRUE	0	0	0	TRUE	92	2	multi
ENSG00000037757_ENST00000319545_ENSP00000314871	Q9BV20	FALSE	-47	0.631	0.165	TRUE	92	2	multi
ENSG00000037757_ENST00000040663_ENSP00000040663	Q9BV20	TRUE	0	0	0	TRUE	94	2	multi
ENSG00000037757_ENST00000319545_ENSP00000314871	Q9BV20	FALSE	-47	0.631	0.165	TRUE	94	2	multi
ENSG00000037757_ENST00000040663_ENSP00000040663	Q9BV20	TRUE	0	0	0	TRUE	96	2	multi
ENSG00000037757_ENST00000319545_ENSP00000314871	Q9BV20	FALSE	-47	0.631	0.165	TRUE	96	2	multi
ENSG00000037757_ENST00000040663_ENSP00000040663	Q9BV20	TRUE	0	0	0	TRUE	97	2	multi
ENSG00000037757_ENST00000319545_ENSP00000314871	Q9BV20	FALSE	-47	0.631	0.165	TRUE	97	2	multi
ENSG00000038219_ENST00000040738_ENSP00000040738	Q8NFC6	TRUE	0	0	0	TRUE	85	1	single
ENSG00000038219_ENST00000040738_ENSP00000040738	Q8NFC6	TRUE	0	0	0	TRUE	92	1	single
ENSG00000038219_ENST00000040738_ENSP00000040738	Q8NFC6	TRUE	0	0	0	TRUE	94	1	single
ENSG00000038219_ENST00000040738_ENSP00000040738	Q8NFC6	TRUE	0	0	0	TRUE	96	1	single
ENSG00000038219_ENST00000040738_ENSP00000040738	Q8NFC6	TRUE	0	0	0	TRUE	97	1	single
ENSG00000041357_ENST00000044462_ENSP00000044462	P25789	TRUE	0	0	0	TRUE	85	2	multi
ENSG00000041357_ENST00000413382_ENSP00000402118	P25789	FALSE	-71	0.958	0.272	TRUE	85	2	multi
ENSG00000041357_ENST00000559082_ENSP00000453887	P25789	TRUE	0	0	0	TRUE	85	2	multi
ENSG00000041357_ENST00000044462_ENSP00000044462	P25789	TRUE	0	0	0	TRUE	92	2	multi
ENSG00000041357_ENST00000413382_ENSP00000402118	P25789	FALSE	-71	0.958	0.272	TRUE	92	2	multi
ENSG00000041357_ENST00000559082_ENSP00000453887	P25789	TRUE	0	0	0	TRUE	92	2	multi
ENSG00000041357_ENST00000044462_ENSP00000044462	P25789	TRUE	0	0	0	TRUE	94	2	multi
ENSG00000041357_ENST00000413382_ENSP00000402118	P25789	FALSE	-71	0.958	0.272	TRUE	94	2	multi
ENSG00000041357_ENST00000559082_ENSP00000453887	P25789	TRUE	0	0	0	TRUE	94	2	multi
ENSG00000041357_ENST00000044462_ENSP00000044462	P25789	TRUE	0	0	0	TRUE	96	2	multi
ENSG00000041357_ENST00000413382_ENSP00000402118	P25789	FALSE	-71	0.958	0.272	TRUE	96	2	multi
ENSG00000041357_ENST00000559082_ENSP00000453887	P25789	TRUE	0	0	0	TRUE	96	2	multi
ENSG00000041357_ENST00000044462_ENSP00000044462	P25789	TRUE	0	0	0	TRUE	97	2	multi
ENSG00000041357_ENST00000413382_ENSP00000402118	P25789	FALSE	-71	0.958	0.272	TRUE	97	2	multi
ENSG00000041357_ENST00000559082_ENSP00000453887	P25789	TRUE	0	0	0	TRUE	97	2	multi
ENSG00000047932_ENST00000052569_ENSP00000052569	Q9HD26	FALSE	-8	0.634	0.017	TRUE	85	3	multi
ENSG00000047932_ENST00000368498_ENSP00000357484	Q9HD26	TRUE	0	0	0	TRUE	85	3	multi
ENSG00000047932_ENST00000052569_ENSP00000052569	Q9HD26	FALSE	-8	0.634	0.017	TRUE	92	3	multi
ENSG00000047932_ENST00000368498_ENSP00000357484	Q9HD26	TRUE	0	0	0	TRUE	92	3	multi
ENSG00000047932_ENST00000052569_ENSP00000052569	Q9HD26	FALSE	-8	0.634	0.017	TRUE	94	3	multi
ENSG00000047932_ENST00000368498_ENSP00000357484	Q9HD26	TRUE	0	0	0	TRUE	94	3	multi
ENSG00000047932_ENST00000052569_ENSP00000052569	Q9HD26	FALSE	-8	0.634	0.017	TRUE	96	3	multi
ENSG00000047932_ENST00000368498_ENSP00000357484	Q9HD26	TRUE	0	0	0	TRUE	96	3	multi
ENSG00000047932_ENST00000052569_ENSP00000052569	Q9HD26	FALSE	-8	0.634	0.017	TRUE	97	3	multi
ENSG00000047932_ENST00000368498_ENSP00000357484	Q9HD26	TRUE	0	0	0	TRUE	97	3	multi
ENSG00000048544_ENST00000053468_ENSP00000053468	P82664	TRUE	0	0	0	TRUE	85	1	single
ENSG00000048544_ENST00000053468_ENSP00000053468	P82664	TRUE	0	0	0	TRUE	92	1	single
ENSG00000048544_ENST00000053468_ENSP00000053468	P82664	TRUE	0	0	0	TRUE	94	1	single
ENSG00000048544_ENST00000053468_ENSP00000053468	P82664	TRUE	0	0	0	TRUE	96	1	single
ENSG00000048544_ENST00000053468_ENSP00000053468	P82664	TRUE	0	0	0	TRUE	97	1	single
ENSG00000030582_ENST00000053867_ENSP00000053867	P28799	TRUE	0	0	0	TRUE	85	3	multi
ENSG00000030582_ENST00000053867_ENSP00000053867	P28799	TRUE	0	0	0	TRUE	92	3	multi
ENSG00000030582_ENST00000639447_ENSP00000492014	P28799	FALSE	-155	0.332	0.261	FALSE	92	3	multi
ENSG00000030582_ENST00000053867_ENSP00000053867	P28799	TRUE	0	0	0	TRUE	94	3	multi
ENSG00000030582_ENST00000639447_ENSP00000492014	P28799	FALSE	-155	0.332	0.261	FALSE	94	3	multi
ENSG00000030582_ENST00000053867_ENSP00000053867	P28799	TRUE	0	0	0	TRUE	96	3	multi
ENSG00000030582_ENST00000639447_ENSP00000492014	P28799	FALSE	-155	0.332	0.261	FALSE	96	3	multi
ENSG00000030582_ENST00000053867_ENSP00000053867	P28799	TRUE	0	0	0	TRUE	97	3	multi
ENSG00000030582_ENST00000639447_ENSP00000492014	P28799	FALSE	-155	0.332	0.261	FALSE	97	3	multi
ENSG00000049245_ENST00000054666_ENSP00000054666	Q15836	TRUE	0	0	0	TRUE	85	1	single
ENSG00000049245_ENST00000054666_ENSP00000054666	Q15836	TRUE	0	0	0	TRUE	92	1	single
ENSG00000049245_ENST00000054666_ENSP00000054666	Q15836	TRUE	0	0	0	TRUE	94	1	single
ENSG00000049245_ENST00000054666_ENSP00000054666	Q15836	TRUE	0	0	0	TRUE	96	1	single
ENSG00000049245_ENST00000054666_ENSP00000054666	Q15836	TRUE	0	0	0	TRUE	97	1	single
ENSG00000049449_ENST00000054950_ENSP00000054950	Q15293	TRUE	0	0	0	TRUE	85	2	multi
ENSG00000049449_ENST00000054950_ENSP00000054950	Q15293	TRUE	0	0	0	TRUE	92	2	multi
ENSG00000285283_ENST00000532942_ENSP00000436422	Q15293	FALSE	-51	0.924	0.202	FALSE	92	2	multi
ENSG00000049449_ENST00000054950_ENSP00000054950	Q15293	TRUE	0	0	0	TRUE	94	2	multi
ENSG00000049449_ENST00000054950_ENSP00000054950	Q15293	TRUE	0	0	0	TRUE	96	2	multi
ENSG00000049449_ENST00000054950_ENSP00000054950	Q15293	TRUE	0	0	0	TRUE	97	2	multi
ENSG00000049541_ENST00000055077_ENSP00000055077	P35250	TRUE	0	0	0	TRUE	85	2	multi
ENSG00000049541_ENST00000352131_ENSP00000275627	P35250	FALSE	-34	0.655	0.096	TRUE	85	2	multi
ENSG00000261911_ENST00000576908_ENSP00000458995	P35250	TRUE	0	0	0	FALSE	85	2	multi
ENSG00000261911_ENST00000573234_ENSP00000460590	P35250	FALSE	-34	0.655	0.096	FALSE	85	2	multi
ENSG00000049541_ENST00000055077_ENSP00000055077	P35250	TRUE	0	0	0	TRUE	92	2	multi
ENSG00000049541_ENST00000352131_ENSP00000275627	P35250	FALSE	-34	0.655	0.096	TRUE	92	2	multi
ENSG00000049541_ENST00000055077_ENSP00000055077	P35250	TRUE	0	0	0	TRUE	94	2	multi
ENSG00000049541_ENST00000352131_ENSP00000275627	P35250	FALSE	-34	0.655	0.096	TRUE	94	2	multi
ENSG00000049541_ENST00000055077_ENSP00000055077	P35250	TRUE	0	0	0	TRUE	96	2	multi
ENSG00000049541_ENST00000352131_ENSP00000275627	P35250	FALSE	-34	0.655	0.096	TRUE	96	2	multi
ENSG00000049541_ENST00000055077_ENSP00000055077	P35250	TRUE	0	0	0	TRUE	97	2	multi
ENSG00000049541_ENST00000352131_ENSP00000275627	P35250	FALSE	-34	0.655	0.096	TRUE	97	2	multi
ENSG00000049618_ENST00000350026_ENSP00000055163	Q8NFD5	TRUE	0	0	0	TRUE	85	4	multi
ENSG00000049618_ENST00000346085_ENSP00000344546	Q8NFD5	FALSE	13	0.677	0.006	FALSE	85	4	multi
ENSG00000049618_ENST00000367148_ENSP00000356116	Q8NFD5	FALSE	53	0.511	0.023	FALSE	85	4	multi
ENSG00000049618_ENST00000350026_ENSP00000055163	Q8NFD5	TRUE	0	0	0	TRUE	92	4	multi
ENSG00000049618_ENST00000346085_ENSP00000344546	Q8NFD5	FALSE	13	0.677	0.006	FALSE	92	4	multi
ENSG00000049618_ENST00000637810_ENSP00000489636	Q8NFD5	FALSE	-750	0.953	0.335	FALSE	92	4	multi
ENSG00000049618_ENST00000636930_ENSP00000490491	Q8NFD5	FALSE	53	0.511	0.023	FALSE	92	4	multi
ENSG00000049618_ENST00000350026_ENSP00000055163	Q8NFD5	TRUE	0	0	0	TRUE	94	4	multi
ENSG00000049618_ENST00000346085_ENSP00000344546	Q8NFD5	FALSE	96	0.924	0.041	FALSE	94	4	multi
ENSG00000049618_ENST00000637810_ENSP00000489636	Q8NFD5	FALSE	-750	0.953	0.335	FALSE	94	4	multi
ENSG00000049618_ENST00000636930_ENSP00000490491	Q8NFD5	FALSE	53	0.511	0.023	FALSE	94	4	multi
ENSG00000049618_ENST00000350026_ENSP00000055163	Q8NFD5	TRUE	0	0	0	TRUE	96	4	multi
ENSG00000049618_ENST00000637810_ENSP00000489636	Q8NFD5	FALSE	-750	0.953	0.335	FALSE	96	4	multi
ENSG00000049618_ENST00000636930_ENSP00000490491	Q8NFD5	FALSE	53	0.511	0.023	FALSE	96	4	multi
ENSG00000049618_ENST00000647938_ENSP00000498155	Q8NFD5	FALSE	13	0.677	0.006	FALSE	96	4	multi
ENSG00000049618_ENST00000350026_ENSP00000055163	Q8NFD5	TRUE	0	0	0	TRUE	97	4	multi
ENSG00000049618_ENST00000637810_ENSP00000489636	Q8NFD5	FALSE	-750	0.953	0.335	FALSE	97	4	multi
ENSG00000049618_ENST00000636930_ENSP00000490491	Q8NFD5	FALSE	53	0.511	0.023	FALSE	97	4	multi
ENSG00000049618_ENST00000647938_ENSP00000498155	Q8NFD5	FALSE	13	0.677	0.006	FALSE	97	4	multi
ENSG00000022267_ENST00000345434_ENSP00000071281	Q13642	TRUE	0	0	0	FALSE	85	5	multi
ENSG00000022267_ENST00000370683_ENSP00000359717	Q13642	FALSE	-27	0.95	0.279	TRUE	85	5	multi
ENSG00000022267_ENST00000370690_ENSP00000359724	Q13642	FALSE	-43	0.269	0.229	FALSE	85	5	multi
ENSG00000022267_ENST00000394153_ENSP00000377709	Q13642	FALSE	-43	0.269	0.229	TRUE	85	5	multi
ENSG00000022267_ENST00000394155_ENSP00000377710	Q13642	TRUE	0	0	0	TRUE	85	5	multi
ENSG00000022267_ENST00000539015_ENSP00000437673	Q13642	FALSE	-14	0.941	0.319	TRUE	85	5	multi
ENSG00000022267_ENST00000543669_ENSP00000443333	Q13642	FALSE	-43	0.269	0.229	TRUE	85	5	multi
ENSG00000022267_ENST00000535737_ENSP00000444815	Q13642	FALSE	-43	0.269	0.229	TRUE	85	5	multi
ENSG00000022267_ENST00000345434_ENSP00000071281	Q13642	TRUE	0	0	0	FALSE	92	5	multi
ENSG00000022267_ENST00000370683_ENSP00000359717	Q13642	FALSE	-27	0.95	0.279	TRUE	92	5	multi
ENSG00000022267_ENST00000370690_ENSP00000359724	Q13642	FALSE	-43	0.269	0.229	FALSE	92	5	multi
ENSG00000022267_ENST00000394153_ENSP00000377709	Q13642	FALSE	-43	0.269	0.229	TRUE	92	5	multi
ENSG00000022267_ENST00000394155_ENSP00000377710	Q13642	TRUE	0	0	0	TRUE	92	5	multi
ENSG00000022267_ENST00000539015_ENSP00000437673	Q13642	FALSE	-14	0.941	0.319	TRUE	92	5	multi
ENSG00000022267_ENST00000543669_ENSP00000443333	Q13642	FALSE	-43	0.269	0.229	TRUE	92	5	multi
ENSG00000022267_ENST00000535737_ENSP00000444815	Q13642	FALSE	-43	0.269	0.229	TRUE	92	5	multi
ENSG00000022267_ENST00000618438_ENSP00000477609	Q13642	FALSE	-129	0.483	0.399	FALSE	92	5	multi
ENSG00000022267_ENST00000630084_ENSP00000485897	Q13642	FALSE	-43	0.269	0.229	FALSE	92	5	multi
ENSG00000022267_ENST00000629039_ENSP00000486439	Q13642	FALSE	-43	0.269	0.229	FALSE	92	5	multi
ENSG00000022267_ENST00000628568_ENSP00000486782	Q13642	FALSE	-43	0.269	0.229	FALSE	92	5	multi
ENSG00000022267_ENST00000345434_ENSP00000071281	Q13642	TRUE	0	0	0	FALSE	94	5	multi
ENSG00000022267_ENST00000370683_ENSP00000359717	Q13642	FALSE	-27	0.95	0.279	TRUE	94	5	multi
ENSG00000022267_ENST00000370690_ENSP00000359724	Q13642	FALSE	-43	0.269	0.229	FALSE	94	5	multi
ENSG00000022267_ENST00000394153_ENSP00000377709	Q13642	FALSE	-43	0.269	0.229	TRUE	94	5	multi
ENSG00000022267_ENST00000394155_ENSP00000377710	Q13642	TRUE	0	0	0	TRUE	94	5	multi
ENSG00000022267_ENST00000539015_ENSP00000437673	Q13642	FALSE	-14	0.941	0.319	TRUE	94	5	multi
ENSG00000022267_ENST00000543669_ENSP00000443333	Q13642	FALSE	-43	0.269	0.229	TRUE	94	5	multi
ENSG00000022267_ENST00000535737_ENSP00000444815	Q13642	FALSE	-43	0.269	0.229	TRUE	94	5	multi
ENSG00000022267_ENST00000618438_ENSP00000477609	Q13642	FALSE	-129	0.483	0.399	FALSE	94	5	multi
ENSG00000022267_ENST00000630084_ENSP00000485897	Q13642	FALSE	-43	0.269	0.229	FALSE	94	5	multi
ENSG00000022267_ENST00000629039_ENSP00000486439	Q13642	FALSE	-43	0.269	0.229	FALSE	94	5	multi
ENSG00000022267_ENST00000628568_ENSP00000486782	Q13642	FALSE	-43	0.269	0.229	FALSE	94	5	multi
ENSG00000022267_ENST00000345434_ENSP00000071281	Q13642	TRUE	0	0	0	FALSE	96	5	multi
ENSG00000022267_ENST00000370683_ENSP00000359717	Q13642	FALSE	-27	0.95	0.279	TRUE	96	5	multi
ENSG00000022267_ENST00000370690_ENSP00000359724	Q13642	FALSE	-43	0.269	0.229	FALSE	96	5	multi
ENSG00000022267_ENST00000394153_ENSP00000377709	Q13642	FALSE	-43	0.269	0.229	TRUE	96	5	multi
ENSG00000022267_ENST00000394155_ENSP00000377710	Q13642	TRUE	0	0	0	TRUE	96	5	multi
ENSG00000022267_ENST00000539015_ENSP00000437673	Q13642	FALSE	-14	0.941	0.319	TRUE	96	5	multi
ENSG00000022267_ENST00000543669_ENSP00000443333	Q13642	FALSE	-43	0.269	0.229	TRUE	96	5	multi
ENSG00000022267_ENST00000535737_ENSP00000444815	Q13642	FALSE	-43	0.269	0.229	TRUE	96	5	multi
ENSG00000022267_ENST00000618438_ENSP00000477609	Q13642	FALSE	-129	0.483	0.399	FALSE	96	5	multi
ENSG00000022267_ENST00000630084_ENSP00000485897	Q13642	FALSE	-43	0.269	0.229	FALSE	96	5	multi
ENSG00000022267_ENST00000629039_ENSP00000486439	Q13642	FALSE	-43	0.269	0.229	FALSE	96	5	multi
ENSG00000022267_ENST00000628568_ENSP00000486782	Q13642	FALSE	-43	0.269	0.229	FALSE	96	5	multi
ENSG00000022267_ENST00000370683_ENSP00000359717	Q13642	FALSE	-27	0.95	0.279	TRUE	97	5	multi
ENSG00000022267_ENST00000394153_ENSP00000377709	Q13642	FALSE	-43	0.269	0.229	TRUE	97	5	multi
ENSG00000022267_ENST00000394155_ENSP00000377710	Q13642	TRUE	0	0	0	TRUE	97	5	multi
ENSG00000022267_ENST00000539015_ENSP00000437673	Q13642	FALSE	-14	0.941	0.319	TRUE	97	5	multi
ENSG00000022267_ENST00000543669_ENSP00000443333	Q13642	FALSE	-43	0.269	0.229	TRUE	97	5	multi
ENSG00000022267_ENST00000535737_ENSP00000444815	Q13642	FALSE	-43	0.269	0.229	TRUE	97	5	multi
ENSG00000022267_ENST00000618438_ENSP00000477609	Q13642	FALSE	-129	0.483	0.399	FALSE	97	5	multi
ENSG00000022267_ENST00000630084_ENSP00000485897	Q13642	FALSE	-43	0.269	0.229	FALSE	97	5	multi
ENSG00000022267_ENST00000629039_ENSP00000486439	Q13642	FALSE	-43	0.269	0.229	FALSE	97	5	multi
ENSG00000022267_ENST00000628568_ENSP00000486782	Q13642	FALSE	-43	0.269	0.229	FALSE	97	5	multi
ENSG00000040933_ENST00000074304_ENSP00000074304	Q96PE3	TRUE	0	0	0	TRUE	85	4	multi
ENSG00000040933_ENST00000409016_ENSP00000386704	Q96PE3	FALSE	-39	0.395	0.04	TRUE	85	4	multi
ENSG00000040933_ENST00000409851_ENSP00000386777	Q96PE3	FALSE	-5	0.566	0.005	TRUE	85	4	multi
ENSG00000040933_ENST00000409540_ENSP00000387294	Q96PE3	FALSE	-23	0.395	0.086	TRUE	85	4	multi
ENSG00000040933_ENST00000523221_ENSP00000427722	Q96PE3	TRUE	0	0	0	TRUE	85	4	multi
ENSG00000040933_ENST00000074304_ENSP00000074304	Q96PE3	TRUE	0	0	0	TRUE	92	4	multi
ENSG00000040933_ENST00000409016_ENSP00000386704	Q96PE3	FALSE	-39	0.395	0.04	TRUE	92	4	multi
ENSG00000040933_ENST00000409851_ENSP00000386777	Q96PE3	FALSE	-5	0.566	0.005	TRUE	92	4	multi
ENSG00000040933_ENST00000409540_ENSP00000387294	Q96PE3	FALSE	-23	0.395	0.086	TRUE	92	4	multi
ENSG00000040933_ENST00000523221_ENSP00000427722	Q96PE3	TRUE	0	0	0	TRUE	92	4	multi
ENSG00000040933_ENST00000074304_ENSP00000074304	Q96PE3	TRUE	0	0	0	TRUE	94	4	multi
ENSG00000040933_ENST00000409016_ENSP00000386704	Q96PE3	FALSE	-39	0.395	0.04	TRUE	94	4	multi
ENSG00000040933_ENST00000409851_ENSP00000386777	Q96PE3	FALSE	-5	0.566	0.005	TRUE	94	4	multi
ENSG00000040933_ENST00000409540_ENSP00000387294	Q96PE3	FALSE	-23	0.395	0.086	TRUE	94	4	multi
ENSG00000040933_ENST00000523221_ENSP00000427722	Q96PE3	TRUE	0	0	0	TRUE	94	4	multi
ENSG00000040933_ENST00000074304_ENSP00000074304	Q96PE3	TRUE	0	0	0	TRUE	96	4	multi
ENSG00000040933_ENST00000409016_ENSP00000386704	Q96PE3	FALSE	-39	0.395	0.04	TRUE	96	4	multi
ENSG00000040933_ENST00000409851_ENSP00000386777	Q96PE3	FALSE	-5	0.566	0.005	TRUE	96	4	multi
ENSG00000040933_ENST00000409540_ENSP00000387294	Q96PE3	FALSE	-23	0.395	0.086	TRUE	96	4	multi
ENSG00000040933_ENST00000523221_ENSP00000427722	Q96PE3	TRUE	0	0	0	TRUE	96	4	multi
ENSG00000040933_ENST00000074304_ENSP00000074304	Q96PE3	TRUE	0	0	0	TRUE	97	4	multi
ENSG00000040933_ENST00000409016_ENSP00000386704	Q96PE3	FALSE	-39	0.395	0.04	TRUE	97	4	multi
ENSG00000040933_ENST00000409851_ENSP00000386777	Q96PE3	FALSE	-5	0.566	0.005	TRUE	97	4	multi
ENSG00000040933_ENST00000409540_ENSP00000387294	Q96PE3	FALSE	-23	0.395	0.086	TRUE	97	4	multi
ENSG00000040933_ENST00000523221_ENSP00000427722	Q96PE3	TRUE	0	0	0	TRUE	97	4	multi
ENSG00000061273_ENST00000080059_ENSP00000080059	Q8WUI4	FALSE	39	0.921	0.039	TRUE	85	10	multi
ENSG00000061273_ENST00000354334_ENSP00000351326	Q8WUI4	FALSE	2	0.911	0.08	TRUE	85	10	multi
ENSG00000061273_ENST00000427332_ENSP00000404394	Q8WUI4	TRUE	0	0	0	TRUE	85	10	multi
ENSG00000061273_ENST00000552960_ENSP00000448532	Q8WUI4	FALSE	22	0.917	0.023	TRUE	85	10	multi
ENSG00000061273_ENST00000080059_ENSP00000080059	Q8WUI4	FALSE	39	0.921	0.039	TRUE	92	10	multi
ENSG00000061273_ENST00000354334_ENSP00000351326	Q8WUI4	FALSE	2	0.911	0.08	TRUE	92	10	multi
ENSG00000061273_ENST00000427332_ENSP00000404394	Q8WUI4	TRUE	0	0	0	TRUE	92	10	multi
ENSG00000061273_ENST00000552960_ENSP00000448532	Q8WUI4	FALSE	22	0.917	0.023	TRUE	92	10	multi
ENSG00000061273_ENST00000080059_ENSP00000080059	Q8WUI4	FALSE	39	0.921	0.039	TRUE	94	10	multi
ENSG00000061273_ENST00000354334_ENSP00000351326	Q8WUI4	FALSE	2	0.911	0.08	TRUE	94	10	multi
ENSG00000061273_ENST00000427332_ENSP00000404394	Q8WUI4	TRUE	0	0	0	TRUE	94	10	multi
ENSG00000061273_ENST00000552960_ENSP00000448532	Q8WUI4	FALSE	22	0.917	0.023	TRUE	94	10	multi
ENSG00000061273_ENST00000080059_ENSP00000080059	Q8WUI4	FALSE	39	0.921	0.039	TRUE	96	10	multi
ENSG00000061273_ENST00000354334_ENSP00000351326	Q8WUI4	FALSE	2	0.911	0.08	TRUE	96	10	multi
ENSG00000061273_ENST00000427332_ENSP00000404394	Q8WUI4	TRUE	0	0	0	TRUE	96	10	multi
ENSG00000061273_ENST00000552960_ENSP00000448532	Q8WUI4	FALSE	22	0.917	0.023	TRUE	96	10	multi
ENSG00000061273_ENST00000080059_ENSP00000080059	Q8WUI4	FALSE	39	0.921	0.039	TRUE	97	10	multi
ENSG00000061273_ENST00000354334_ENSP00000351326	Q8WUI4	FALSE	2	0.911	0.08	TRUE	97	10	multi
ENSG00000061273_ENST00000427332_ENSP00000404394	Q8WUI4	TRUE	0	0	0	TRUE	97	10	multi
ENSG00000061273_ENST00000552960_ENSP00000448532	Q8WUI4	FALSE	22	0.917	0.023	TRUE	97	10	multi
ENSG00000063241_ENST00000085068_ENSP00000085068	Q96AB3	FALSE	16	0.457	0.072	TRUE	85	3	multi
ENSG00000063241_ENST00000425675_ENSP00000401726	Q96AB3	TRUE	0	0	0	TRUE	85	3	multi
ENSG00000063241_ENST00000438389_ENSP00000406364	Q96AB3	FALSE	-70	0.756	0.341	TRUE	85	3	multi
ENSG00000063241_ENST00000085068_ENSP00000085068	Q96AB3	FALSE	16	0.457	0.072	TRUE	92	3	multi
ENSG00000063241_ENST00000425675_ENSP00000401726	Q96AB3	TRUE	0	0	0	TRUE	92	3	multi
ENSG00000063241_ENST00000438389_ENSP00000406364	Q96AB3	FALSE	-70	0.756	0.341	TRUE	92	3	multi
ENSG00000063241_ENST00000085068_ENSP00000085068	Q96AB3	FALSE	16	0.457	0.072	TRUE	94	3	multi
ENSG00000063241_ENST00000425675_ENSP00000401726	Q96AB3	TRUE	0	0	0	TRUE	94	3	multi
ENSG00000063241_ENST00000438389_ENSP00000406364	Q96AB3	FALSE	-70	0.756	0.341	TRUE	94	3	multi
ENSG00000063241_ENST00000085068_ENSP00000085068	Q96AB3	FALSE	16	0.457	0.072	TRUE	96	3	multi
ENSG00000063241_ENST00000425675_ENSP00000401726	Q96AB3	TRUE	0	0	0	TRUE	96	3	multi
ENSG00000063241_ENST00000438389_ENSP00000406364	Q96AB3	FALSE	-70	0.756	0.341	TRUE	96	3	multi
ENSG00000063241_ENST00000085068_ENSP00000085068	Q96AB3	FALSE	16	0.457	0.072	TRUE	97	3	multi
ENSG00000063241_ENST00000425675_ENSP00000401726	Q96AB3	TRUE	0	0	0	TRUE	97	3	multi
ENSG00000063241_ENST00000438389_ENSP00000406364	Q96AB3	FALSE	-70	0.756	0.341	TRUE	97	3	multi
ENSG00000063245_ENST00000085079_ENSP00000085079	Q9Y6I3	FALSE	-26	0.583	0.045	TRUE	85	3	multi
ENSG00000063245_ENST00000270460_ENSP00000270460	Q9Y6I3	TRUE	0	0	0	TRUE	85	3	multi
ENSG00000063245_ENST00000411543_ENSP00000406209	Q9Y6I3	FALSE	86	0.923	0.205	TRUE	85	3	multi
ENSG00000063245_ENST00000085079_ENSP00000085079	Q9Y6I3	FALSE	-26	0.583	0.045	TRUE	92	3	multi
ENSG00000063245_ENST00000270460_ENSP00000270460	Q9Y6I3	TRUE	0	0	0	TRUE	92	3	multi
ENSG00000063245_ENST00000411543_ENSP00000406209	Q9Y6I3	FALSE	86	0.923	0.205	TRUE	92	3	multi
ENSG00000063245_ENST00000085079_ENSP00000085079	Q9Y6I3	FALSE	-26	0.583	0.045	TRUE	94	3	multi
ENSG00000063245_ENST00000270460_ENSP00000270460	Q9Y6I3	TRUE	0	0	0	TRUE	94	3	multi
ENSG00000063245_ENST00000411543_ENSP00000406209	Q9Y6I3	FALSE	86	0.923	0.205	TRUE	94	3	multi
ENSG00000063245_ENST00000085079_ENSP00000085079	Q9Y6I3	FALSE	-26	0.583	0.045	TRUE	96	3	multi
ENSG00000063245_ENST00000270460_ENSP00000270460	Q9Y6I3	TRUE	0	0	0	TRUE	96	3	multi
ENSG00000063245_ENST00000411543_ENSP00000406209	Q9Y6I3	FALSE	86	0.923	0.205	TRUE	96	3	multi
ENSG00000063245_ENST00000085079_ENSP00000085079	Q9Y6I3	FALSE	-26	0.583	0.045	TRUE	97	3	multi
ENSG00000063245_ENST00000270460_ENSP00000270460	Q9Y6I3	TRUE	0	0	0	TRUE	97	3	multi
ENSG00000063245_ENST00000411543_ENSP00000406209	Q9Y6I3	FALSE	86	0.923	0.205	TRUE	97	3	multi
ENSG00000069998_ENST00000155674_ENSP00000155674	Q9BXW7	FALSE	-30	0.929	0.085	TRUE	85	2	multi
ENSG00000069998_ENST00000336737_ENSP00000337358	Q9BXW7	TRUE	0	0	0	TRUE	85	2	multi
ENSG00000069998_ENST00000155674_ENSP00000155674	Q9BXW7	FALSE	-30	0.929	0.085	TRUE	92	2	multi
ENSG00000069998_ENST00000336737_ENSP00000337358	Q9BXW7	TRUE	0	0	0	TRUE	92	2	multi
ENSG00000069998_ENST00000155674_ENSP00000155674	Q9BXW7	FALSE	-30	0.929	0.085	TRUE	94	2	multi
ENSG00000069998_ENST00000336737_ENSP00000337358	Q9BXW7	TRUE	0	0	0	TRUE	94	2	multi
ENSG00000069998_ENST00000155674_ENSP00000155674	Q9BXW7	FALSE	-30	0.929	0.085	TRUE	96	2	multi
ENSG00000069998_ENST00000336737_ENSP00000337358	Q9BXW7	TRUE	0	0	0	TRUE	96	2	multi
ENSG00000069998_ENST00000155674_ENSP00000155674	Q9BXW7	FALSE	-30	0.929	0.085	TRUE	97	2	multi
ENSG00000069998_ENST00000336737_ENSP00000337358	Q9BXW7	TRUE	0	0	0	TRUE	97	2	multi
ENSG00000068308_ENST00000156084_ENSP00000156084	Q96G74	TRUE	0	0	0	TRUE	85	5	multi
ENSG00000068308_ENST00000428668_ENSP00000401629	Q96G74	FALSE	-222	0.974	0.389	TRUE	85	5	multi
ENSG00000267983_ENST00000597676_ENSP00000471884	Q96G74	TRUE	0	0	0	FALSE	85	5	multi
ENSG00000267983_ENST00000594822_ENSP00000472254	Q96G74	FALSE	-222	0.974	0.389	FALSE	85	5	multi
ENSG00000068308_ENST00000156084_ENSP00000156084	Q96G74	TRUE	0	0	0	TRUE	92	5	multi
ENSG00000068308_ENST00000376488_ENSP00000365671	Q96G74	FALSE	-5	0.44	0.009	FALSE	92	5	multi
ENSG00000068308_ENST00000396743_ENSP00000379969	Q96G74	FALSE	-5	0.44	0.009	FALSE	92	5	multi
ENSG00000068308_ENST00000428668_ENSP00000401629	Q96G74	FALSE	-222	0.974	0.389	TRUE	92	5	multi
ENSG00000068308_ENST00000156084_ENSP00000156084	Q96G74	TRUE	0	0	0	TRUE	94	5	multi
ENSG00000068308_ENST00000376488_ENSP00000365671	Q96G74	FALSE	-5	0.44	0.009	FALSE	94	5	multi
ENSG00000068308_ENST00000396743_ENSP00000379969	Q96G74	FALSE	-5	0.44	0.009	FALSE	94	5	multi
ENSG00000068308_ENST00000428668_ENSP00000401629	Q96G74	FALSE	-222	0.974	0.389	TRUE	94	5	multi
ENSG00000068308_ENST00000156084_ENSP00000156084	Q96G74	TRUE	0	0	0	TRUE	96	5	multi
ENSG00000068308_ENST00000376488_ENSP00000365671	Q96G74	FALSE	-5	0.44	0.009	FALSE	96	5	multi
ENSG00000068308_ENST00000396743_ENSP00000379969	Q96G74	FALSE	-5	0.44	0.009	FALSE	96	5	multi
ENSG00000068308_ENST00000428668_ENSP00000401629	Q96G74	FALSE	-222	0.974	0.389	TRUE	96	5	multi
ENSG00000068308_ENST00000156084_ENSP00000156084	Q96G74	TRUE	0	0	0	TRUE	97	5	multi
ENSG00000068308_ENST00000376488_ENSP00000365671	Q96G74	FALSE	-5	0.44	0.009	FALSE	97	5	multi
ENSG00000068308_ENST00000396743_ENSP00000379969	Q96G74	FALSE	-5	0.44	0.009	FALSE	97	5	multi
ENSG00000068308_ENST00000428668_ENSP00000401629	Q96G74	FALSE	-222	0.974	0.389	TRUE	97	5	multi
ENSG00000068394_ENST00000156109_ENSP00000156109	Q92917	TRUE	0	0	0	TRUE	85	1	single
ENSG00000268675_ENST00000598064_ENSP00000471681	Q92917	TRUE	0	0	0	FALSE	85	1	single
ENSG00000068394_ENST00000156109_ENSP00000156109	Q92917	TRUE	0	0	0	TRUE	92	1	single
ENSG00000068394_ENST00000156109_ENSP00000156109	Q92917	TRUE	0	0	0	TRUE	94	1	single
ENSG00000068394_ENST00000156109_ENSP00000156109	Q92917	TRUE	0	0	0	TRUE	96	1	single
ENSG00000068394_ENST00000156109_ENSP00000156109	Q92917	TRUE	0	0	0	TRUE	97	1	single
ENSG00000021776_ENST00000156471_ENSP00000156471	O60306	TRUE	0	0	0	TRUE	85	1	single
ENSG00000021776_ENST00000156471_ENSP00000156471	O60306	TRUE	0	0	0	TRUE	92	1	single
ENSG00000021776_ENST00000156471_ENSP00000156471	O60306	TRUE	0	0	0	TRUE	94	1	single
ENSG00000021776_ENST00000156471_ENSP00000156471	O60306	TRUE	0	0	0	TRUE	96	1	single
ENSG00000021776_ENST00000156471_ENSP00000156471	O60306	TRUE	0	0	0	TRUE	97	1	single
ENSG00000071655_ENST00000156825_ENSP00000156825	O95983	TRUE	0	0	0	TRUE	85	2	multi
ENSG00000071655_ENST00000434436_ENSP00000412302	O95983	TRUE	0	0	0	TRUE	85	2	multi
ENSG00000071655_ENST00000592012_ENSP00000466670	O95983	FALSE	-32	0.928	0.11	FALSE	85	2	multi
ENSG00000071655_ENST00000156825_ENSP00000156825	O95983	FALSE	-32	0.928	0.11	TRUE	92	2	multi
ENSG00000071655_ENST00000434436_ENSP00000412302	O95983	TRUE	0	0	0	TRUE	92	2	multi
ENSG00000071655_ENST00000156825_ENSP00000156825	O95983	FALSE	-32	0.928	0.11	TRUE	94	2	multi
ENSG00000071655_ENST00000434436_ENSP00000412302	O95983	TRUE	0	0	0	TRUE	94	2	multi
ENSG00000071655_ENST00000156825_ENSP00000156825	O95983	FALSE	-32	0.928	0.11	TRUE	96	2	multi
ENSG00000071655_ENST00000434436_ENSP00000412302	O95983	TRUE	0	0	0	TRUE	96	2	multi
ENSG00000071655_ENST00000156825_ENSP00000156825	O95983	FALSE	-32	0.928	0.11	TRUE	97	2	multi
ENSG00000071655_ENST00000434436_ENSP00000412302	O95983	TRUE	0	0	0	TRUE	97	2	multi
ENSG00000013275_ENST00000157812_ENSP00000157812	P43686	TRUE	0	0	0	TRUE	85	2	multi
ENSG00000013275_ENST00000455878_ENSP00000413869	P43686	FALSE	-31	0.847	0.074	TRUE	85	2	multi
ENSG00000013275_ENST00000157812_ENSP00000157812	P43686	TRUE	0	0	0	TRUE	92	2	multi
ENSG00000013275_ENST00000455878_ENSP00000413869	P43686	FALSE	-31	0.847	0.074	TRUE	92	2	multi
ENSG00000281221_ENST00000630857_ENSP00000485851	P43686	FALSE	-31	0.847	0.074	FALSE	92	2	multi
ENSG00000281221_ENST00000629691_ENSP00000487367	P43686	TRUE	0	0	0	FALSE	92	2	multi
ENSG00000013275_ENST00000157812_ENSP00000157812	P43686	TRUE	0	0	0	TRUE	94	2	multi
ENSG00000013275_ENST00000455878_ENSP00000413869	P43686	FALSE	-31	0.847	0.074	TRUE	94	2	multi
ENSG00000281221_ENST00000630857_ENSP00000485851	P43686	FALSE	-31	0.847	0.074	FALSE	94	2	multi
ENSG00000281221_ENST00000629691_ENSP00000487367	P43686	TRUE	0	0	0	FALSE	94	2	multi
ENSG00000013275_ENST00000157812_ENSP00000157812	P43686	TRUE	0	0	0	TRUE	96	2	multi
ENSG00000013275_ENST00000455878_ENSP00000413869	P43686	FALSE	-31	0.847	0.074	TRUE	96	2	multi
ENSG00000281221_ENST00000630857_ENSP00000485851	P43686	FALSE	-31	0.847	0.074	FALSE	96	2	multi
ENSG00000281221_ENST00000629691_ENSP00000487367	P43686	TRUE	0	0	0	FALSE	96	2	multi
ENSG00000013275_ENST00000157812_ENSP00000157812	P43686	TRUE	0	0	0	TRUE	97	2	multi
ENSG00000013275_ENST00000455878_ENSP00000413869	P43686	FALSE	-31	0.847	0.074	TRUE	97	2	multi
ENSG00000281221_ENST00000630857_ENSP00000485851	P43686	FALSE	-31	0.847	0.074	FALSE	97	2	multi
ENSG00000281221_ENST00000629691_ENSP00000487367	P43686	TRUE	0	0	0	FALSE	97	2	multi
ENSG00000072818_ENST00000158762_ENSP00000158762	Q15027	TRUE	0	0	0	TRUE	85	1	single
ENSG00000072818_ENST00000158762_ENSP00000158762	Q15027	TRUE	0	0	0	TRUE	92	1	single
ENSG00000072818_ENST00000158762_ENSP00000158762	Q15027	TRUE	0	0	0	TRUE	94	1	single
ENSG00000072818_ENST00000158762_ENSP00000158762	Q15027	TRUE	0	0	0	TRUE	96	1	single
ENSG00000072818_ENST00000158762_ENSP00000158762	Q15027	TRUE	0	0	0	TRUE	97	1	single
ENSG00000127663_ENST00000159111_ENSP00000159111	O94953	TRUE	0	0	0	FALSE	85	2	multi
ENSG00000127663_ENST00000381759_ENSP00000371178	O94953	FALSE	-648	0.655	0.599	TRUE	85	2	multi
ENSG00000127663_ENST00000381759_ENSP00000371178	O94953	FALSE	-648	0.655	0.599	TRUE	92	2	multi
ENSG00000127663_ENST00000381759_ENSP00000371178	O94953	FALSE	-648	0.655	0.599	TRUE	94	2	multi
ENSG00000127663_ENST00000381759_ENSP00000371178	O94953	FALSE	-648	0.655	0.599	TRUE	96	2	multi
ENSG00000127663_ENST00000381759_ENSP00000371178	O94953	FALSE	-648	0.655	0.599	TRUE	97	2	multi
ENSG00000077080_ENST00000160382_ENSP00000160382	O94805	TRUE	0	0	0	TRUE	85	1	single
ENSG00000077080_ENST00000160382_ENSP00000160382	O94805	TRUE	0	0	0	TRUE	92	1	single
ENSG00000077080_ENST00000160382_ENSP00000160382	O94805	TRUE	0	0	0	TRUE	94	1	single
ENSG00000077080_ENST00000160382_ENSP00000160382	O94805	TRUE	0	0	0	TRUE	96	1	single
ENSG00000077080_ENST00000160382_ENSP00000160382	O94805	TRUE	0	0	0	TRUE	97	1	single
ENSG00000050820_ENST00000162330_ENSP00000162330	P56945	TRUE	0	0	0	TRUE	85	8	multi
ENSG00000050820_ENST00000393420_ENSP00000377072	P56945	FALSE	18	0.599	0.02	TRUE	85	8	multi
ENSG00000050820_ENST00000393422_ENSP00000377074	P56945	FALSE	18	0.91	0.023	TRUE	85	8	multi
ENSG00000050820_ENST00000418647_ENSP00000391669	P56945	FALSE	46	0.922	0.052	TRUE	85	8	multi
ENSG00000050820_ENST00000420641_ENSP00000392708	P56945	FALSE	18	0.911	0.023	TRUE	85	8	multi
ENSG00000050820_ENST00000535626_ENSP00000440370	P56945	FALSE	-148	0.872	0.174	TRUE	85	8	multi
ENSG00000050820_ENST00000542031_ENSP00000440415	P56945	FALSE	-2	0.911	0.003	TRUE	85	8	multi
ENSG00000050820_ENST00000538440_ENSP00000443841	P56945	FALSE	0	0.003	0.003	TRUE	85	8	multi
ENSG00000050820_ENST00000162330_ENSP00000162330	P56945	TRUE	0	0	0	TRUE	92	8	multi
ENSG00000050820_ENST00000393420_ENSP00000377072	P56945	FALSE	18	0.599	0.02	TRUE	92	8	multi
ENSG00000050820_ENST00000393422_ENSP00000377074	P56945	FALSE	18	0.91	0.023	TRUE	92	8	multi
ENSG00000050820_ENST00000418647_ENSP00000391669	P56945	FALSE	46	0.922	0.052	TRUE	92	8	multi
ENSG00000050820_ENST00000420641_ENSP00000392708	P56945	FALSE	18	0.911	0.023	TRUE	92	8	multi
ENSG00000050820_ENST00000535626_ENSP00000440370	P56945	FALSE	-148	0.872	0.174	TRUE	92	8	multi
ENSG00000050820_ENST00000542031_ENSP00000440415	P56945	FALSE	-2	0.911	0.003	TRUE	92	8	multi
ENSG00000050820_ENST00000538440_ENSP00000443841	P56945	FALSE	0	0.003	0.003	TRUE	92	8	multi
ENSG00000050820_ENST00000162330_ENSP00000162330	P56945	TRUE	0	0	0	TRUE	94	8	multi
ENSG00000050820_ENST00000393420_ENSP00000377072	P56945	FALSE	18	0.599	0.02	TRUE	94	8	multi
ENSG00000050820_ENST00000393422_ENSP00000377074	P56945	FALSE	18	0.91	0.023	TRUE	94	8	multi
ENSG00000050820_ENST00000418647_ENSP00000391669	P56945	FALSE	46	0.922	0.052	TRUE	94	8	multi
ENSG00000050820_ENST00000420641_ENSP00000392708	P56945	FALSE	18	0.911	0.023	TRUE	94	8	multi
ENSG00000050820_ENST00000535626_ENSP00000440370	P56945	FALSE	-148	0.872	0.174	TRUE	94	8	multi
ENSG00000050820_ENST00000542031_ENSP00000440415	P56945	FALSE	-2	0.911	0.003	TRUE	94	8	multi
ENSG00000050820_ENST00000538440_ENSP00000443841	P56945	FALSE	0	0.003	0.003	TRUE	94	8	multi
ENSG00000050820_ENST00000162330_ENSP00000162330	P56945	TRUE	0	0	0	TRUE	96	8	multi
ENSG00000050820_ENST00000393420_ENSP00000377072	P56945	FALSE	18	0.599	0.02	TRUE	96	8	multi
ENSG00000050820_ENST00000393422_ENSP00000377074	P56945	FALSE	18	0.91	0.023	TRUE	96	8	multi
ENSG00000050820_ENST00000418647_ENSP00000391669	P56945	FALSE	46	0.922	0.052	TRUE	96	8	multi
ENSG00000050820_ENST00000420641_ENSP00000392708	P56945	FALSE	18	0.911	0.023	TRUE	96	8	multi
ENSG00000050820_ENST00000535626_ENSP00000440370	P56945	FALSE	-148	0.872	0.174	TRUE	96	8	multi
ENSG00000050820_ENST00000542031_ENSP00000440415	P56945	FALSE	-2	0.911	0.003	TRUE	96	8	multi
ENSG00000050820_ENST00000538440_ENSP00000443841	P56945	FALSE	0	0.003	0.003	TRUE	96	8	multi
ENSG00000050820_ENST00000162330_ENSP00000162330	P56945	TRUE	0	0	0	TRUE	97	8	multi
ENSG00000050820_ENST00000393420_ENSP00000377072	P56945	FALSE	18	0.599	0.02	TRUE	97	8	multi
ENSG00000050820_ENST00000393422_ENSP00000377074	P56945	FALSE	18	0.91	0.023	TRUE	97	8	multi
ENSG00000050820_ENST00000418647_ENSP00000391669	P56945	FALSE	46	0.922	0.052	TRUE	97	8	multi
ENSG00000050820_ENST00000420641_ENSP00000392708	P56945	FALSE	18	0.911	0.023	TRUE	97	8	multi
ENSG00000050820_ENST00000535626_ENSP00000440370	P56945	FALSE	-148	0.872	0.174	TRUE	97	8	multi
ENSG00000050820_ENST00000542031_ENSP00000440415	P56945	FALSE	-2	0.911	0.003	TRUE	97	8	multi
ENSG00000050820_ENST00000538440_ENSP00000443841	P56945	FALSE	0	0.003	0.003	TRUE	97	8	multi
ENSG00000069424_ENST00000164247_ENSP00000164247	Q13303	TRUE	0	0	0	TRUE	85	5	multi
ENSG00000069424_ENST00000352527_ENSP00000318772	Q13303	FALSE	-14	0.872	0.038	TRUE	85	5	multi
ENSG00000069424_ENST00000341524_ENSP00000340824	Q13303	TRUE	0	0	0	TRUE	85	5	multi
ENSG00000069424_ENST00000378083_ENSP00000367323	Q13303	FALSE	48	0.961	0.171	TRUE	85	5	multi
ENSG00000069424_ENST00000378092_ENSP00000367332	Q13303	FALSE	-14	0.872	0.038	TRUE	85	5	multi
ENSG00000069424_ENST00000378097_ENSP00000367337	Q13303	TRUE	0	0	0	TRUE	85	5	multi
ENSG00000069424_ENST00000458166_ENSP00000396167	Q13303	FALSE	-67	0.954	0.183	TRUE	85	5	multi
ENSG00000069424_ENST00000164247_ENSP00000164247	Q13303	TRUE	0	0	0	TRUE	92	5	multi
ENSG00000069424_ENST00000352527_ENSP00000318772	Q13303	FALSE	-14	0.872	0.038	TRUE	92	5	multi
ENSG00000069424_ENST00000341524_ENSP00000340824	Q13303	TRUE	0	0	0	TRUE	92	5	multi
ENSG00000069424_ENST00000378083_ENSP00000367323	Q13303	FALSE	48	0.961	0.171	TRUE	92	5	multi
ENSG00000069424_ENST00000378092_ENSP00000367332	Q13303	FALSE	-14	0.872	0.038	TRUE	92	5	multi
ENSG00000069424_ENST00000378097_ENSP00000367337	Q13303	TRUE	0	0	0	TRUE	92	5	multi
ENSG00000069424_ENST00000458166_ENSP00000396167	Q13303	FALSE	-67	0.954	0.183	TRUE	92	5	multi
ENSG00000069424_ENST00000602612_ENSP00000473602	Q13303	FALSE	28	0.142	0.119	FALSE	92	5	multi
ENSG00000069424_ENST00000164247_ENSP00000164247	Q13303	TRUE	0	0	0	TRUE	94	5	multi
ENSG00000069424_ENST00000352527_ENSP00000318772	Q13303	FALSE	-14	0.872	0.038	TRUE	94	5	multi
ENSG00000069424_ENST00000341524_ENSP00000340824	Q13303	TRUE	0	0	0	TRUE	94	5	multi
ENSG00000069424_ENST00000378083_ENSP00000367323	Q13303	FALSE	48	0.961	0.171	TRUE	94	5	multi
ENSG00000069424_ENST00000378092_ENSP00000367332	Q13303	FALSE	-14	0.872	0.038	TRUE	94	5	multi
ENSG00000069424_ENST00000378097_ENSP00000367337	Q13303	TRUE	0	0	0	TRUE	94	5	multi
ENSG00000069424_ENST00000458166_ENSP00000396167	Q13303	FALSE	-67	0.954	0.183	TRUE	94	5	multi
ENSG00000069424_ENST00000602612_ENSP00000473602	Q13303	FALSE	28	0.142	0.119	FALSE	94	5	multi
ENSG00000069424_ENST00000164247_ENSP00000164247	Q13303	TRUE	0	0	0	TRUE	96	5	multi
ENSG00000069424_ENST00000352527_ENSP00000318772	Q13303	FALSE	-14	0.872	0.038	TRUE	96	5	multi
ENSG00000069424_ENST00000341524_ENSP00000340824	Q13303	TRUE	0	0	0	TRUE	96	5	multi
ENSG00000069424_ENST00000378083_ENSP00000367323	Q13303	FALSE	48	0.961	0.171	TRUE	96	5	multi
ENSG00000069424_ENST00000378092_ENSP00000367332	Q13303	FALSE	-14	0.872	0.038	TRUE	96	5	multi
ENSG00000069424_ENST00000378097_ENSP00000367337	Q13303	TRUE	0	0	0	TRUE	96	5	multi
ENSG00000069424_ENST00000458166_ENSP00000396167	Q13303	FALSE	-67	0.954	0.183	TRUE	96	5	multi
ENSG00000069424_ENST00000602612_ENSP00000473602	Q13303	FALSE	28	0.142	0.119	FALSE	96	5	multi
ENSG00000069424_ENST00000164247_ENSP00000164247	Q13303	TRUE	0	0	0	TRUE	97	5	multi
ENSG00000069424_ENST00000352527_ENSP00000318772	Q13303	FALSE	-14	0.872	0.038	TRUE	97	5	multi
ENSG00000069424_ENST00000341524_ENSP00000340824	Q13303	FALSE	15	0.524	0.039	TRUE	97	5	multi
ENSG00000069424_ENST00000378083_ENSP00000367323	Q13303	FALSE	48	0.961	0.171	TRUE	97	5	multi
ENSG00000069424_ENST00000378092_ENSP00000367332	Q13303	TRUE	0	0	0	TRUE	97	5	multi
ENSG00000069424_ENST00000378097_ENSP00000367337	Q13303	TRUE	0	0	0	TRUE	97	5	multi
ENSG00000069424_ENST00000458166_ENSP00000396167	Q13303	FALSE	-67	0.954	0.183	TRUE	97	5	multi
ENSG00000069424_ENST00000602612_ENSP00000473602	Q13303	FALSE	28	0.142	0.119	FALSE	97	5	multi
ENSG00000071539_ENST00000166345_ENSP00000166345	Q15645	TRUE	0	0	0	TRUE	85	2	multi
ENSG00000071539_ENST00000166345_ENSP00000166345	Q15645	TRUE	0	0	0	TRUE	92	2	multi
ENSG00000071539_ENST00000166345_ENSP00000166345	Q15645	TRUE	0	0	0	TRUE	94	2	multi
ENSG00000071539_ENST00000166345_ENSP00000166345	Q15645	TRUE	0	0	0	TRUE	96	2	multi
ENSG00000071539_ENST00000166345_ENSP00000166345	Q15645	TRUE	0	0	0	TRUE	97	2	multi
ENSG00000072682_ENST00000166534_ENSP00000166534	O15460	TRUE	0	0	0	TRUE	85	2	multi
ENSG00000072682_ENST00000360568_ENSP00000353772	O15460	FALSE	-2	0.178	0.021	TRUE	85	2	multi
ENSG00000072682_ENST00000379086_ENSP00000368379	O15460	FALSE	-2	0.178	0.021	TRUE	85	2	multi
ENSG00000072682_ENST00000379100_ENSP00000368394	O15460	FALSE	-2	0.178	0.021	TRUE	85	2	multi
ENSG00000072682_ENST00000379104_ENSP00000368398	O15460	TRUE	0	0	0	TRUE	85	2	multi
ENSG00000072682_ENST00000401867_ENSP00000384999	O15460	TRUE	0	0	0	TRUE	85	2	multi
ENSG00000072682_ENST00000166534_ENSP00000166534	O15460	TRUE	0	0	0	TRUE	92	2	multi
ENSG00000072682_ENST00000360568_ENSP00000353772	O15460	FALSE	-2	0.178	0.021	TRUE	92	2	multi
ENSG00000072682_ENST00000379086_ENSP00000368379	O15460	FALSE	-2	0.178	0.021	TRUE	92	2	multi
ENSG00000072682_ENST00000379100_ENSP00000368394	O15460	FALSE	-2	0.178	0.021	TRUE	92	2	multi
ENSG00000072682_ENST00000379104_ENSP00000368398	O15460	TRUE	0	0	0	TRUE	92	2	multi
ENSG00000072682_ENST00000401867_ENSP00000384999	O15460	TRUE	0	0	0	TRUE	92	2	multi
ENSG00000072682_ENST00000166534_ENSP00000166534	O15460	TRUE	0	0	0	TRUE	94	2	multi
ENSG00000072682_ENST00000360568_ENSP00000353772	O15460	FALSE	-2	0.178	0.021	TRUE	94	2	multi
ENSG00000072682_ENST00000379086_ENSP00000368379	O15460	FALSE	-2	0.178	0.021	TRUE	94	2	multi
ENSG00000072682_ENST00000379100_ENSP00000368394	O15460	FALSE	-2	0.178	0.021	TRUE	94	2	multi
ENSG00000072682_ENST00000379104_ENSP00000368398	O15460	TRUE	0	0	0	TRUE	94	2	multi
ENSG00000072682_ENST00000401867_ENSP00000384999	O15460	TRUE	0	0	0	TRUE	94	2	multi
ENSG00000072682_ENST00000166534_ENSP00000166534	O15460	TRUE	0	0	0	TRUE	96	2	multi
ENSG00000072682_ENST00000360568_ENSP00000353772	O15460	FALSE	-2	0.178	0.021	TRUE	96	2	multi
ENSG00000072682_ENST00000379086_ENSP00000368379	O15460	FALSE	-2	0.178	0.021	TRUE	96	2	multi
ENSG00000072682_ENST00000379100_ENSP00000368394	O15460	FALSE	-2	0.178	0.021	TRUE	96	2	multi
ENSG00000072682_ENST00000379104_ENSP00000368398	O15460	TRUE	0	0	0	TRUE	96	2	multi
ENSG00000072682_ENST00000401867_ENSP00000384999	O15460	TRUE	0	0	0	TRUE	96	2	multi
ENSG00000072682_ENST00000166534_ENSP00000166534	O15460	TRUE	0	0	0	TRUE	97	2	multi
ENSG00000072682_ENST00000360568_ENSP00000353772	O15460	FALSE	-2	0.178	0.021	TRUE	97	2	multi
ENSG00000072682_ENST00000379086_ENSP00000368379	O15460	FALSE	-2	0.178	0.021	TRUE	97	2	multi
ENSG00000072682_ENST00000379100_ENSP00000368394	O15460	FALSE	-2	0.178	0.021	TRUE	97	2	multi
ENSG00000072682_ENST00000379104_ENSP00000368398	O15460	TRUE	0	0	0	TRUE	97	2	multi
ENSG00000072682_ENST00000401867_ENSP00000384999	O15460	TRUE	0	0	0	TRUE	97	2	multi
ENSG00000072506_ENST00000168216_ENSP00000168216	Q99714	TRUE	0	0	0	TRUE	85	2	multi
ENSG00000072506_ENST00000375304_ENSP00000364453	Q99714	FALSE	-9	0.264	0.034	TRUE	85	2	multi
ENSG00000268188_ENST00000595128_ENSP00000471470	Q99714	FALSE	-9	0.264	0.034	FALSE	85	2	multi
ENSG00000268188_ENST00000601615_ENSP00000472168	Q99714	TRUE	0	0	0	FALSE	85	2	multi
ENSG00000072506_ENST00000168216_ENSP00000168216	Q99714	TRUE	0	0	0	TRUE	92	2	multi
ENSG00000072506_ENST00000375304_ENSP00000364453	Q99714	FALSE	-9	0.264	0.034	TRUE	92	2	multi
ENSG00000072506_ENST00000168216_ENSP00000168216	Q99714	TRUE	0	0	0	TRUE	94	2	multi
ENSG00000072506_ENST00000375304_ENSP00000364453	Q99714	FALSE	-9	0.264	0.034	TRUE	94	2	multi
ENSG00000072506_ENST00000168216_ENSP00000168216	Q99714	TRUE	0	0	0	TRUE	96	2	multi
ENSG00000072506_ENST00000375304_ENSP00000364453	Q99714	FALSE	-9	0.264	0.034	TRUE	96	2	multi
ENSG00000072506_ENST00000168216_ENSP00000168216	Q99714	TRUE	0	0	0	TRUE	97	2	multi
ENSG00000072506_ENST00000375304_ENSP00000364453	Q99714	FALSE	-9	0.264	0.034	TRUE	97	2	multi
ENSG00000076650_ENST00000170564_ENSP00000170564	Q9BRR8	TRUE	0	0	0	TRUE	85	1	single
ENSG00000076650_ENST00000170564_ENSP00000170564	Q9BRR8	TRUE	0	0	0	TRUE	92	1	single
ENSG00000076650_ENST00000170564_ENSP00000170564	Q9BRR8	TRUE	0	0	0	TRUE	94	1	single
ENSG00000076650_ENST00000170564_ENSP00000170564	Q9BRR8	TRUE	0	0	0	TRUE	96	1	single
ENSG00000076650_ENST00000170564_ENSP00000170564	Q9BRR8	TRUE	0	0	0	TRUE	97	1	single
ENSG00000079999_ENST00000171111_ENSP00000171111	Q14145	TRUE	0	0	0	TRUE	85	1	single
ENSG00000079999_ENST00000393623_ENSP00000377245	Q14145	TRUE	0	0	0	TRUE	85	1	single
ENSG00000079999_ENST00000171111_ENSP00000171111	Q14145	TRUE	0	0	0	TRUE	92	1	single
ENSG00000079999_ENST00000393623_ENSP00000377245	Q14145	TRUE	0	0	0	TRUE	92	1	single
ENSG00000079999_ENST00000171111_ENSP00000171111	Q14145	TRUE	0	0	0	TRUE	94	1	single
ENSG00000079999_ENST00000393623_ENSP00000377245	Q14145	TRUE	0	0	0	TRUE	94	1	single
ENSG00000079999_ENST00000171111_ENSP00000171111	Q14145	TRUE	0	0	0	TRUE	96	1	single
ENSG00000079999_ENST00000393623_ENSP00000377245	Q14145	TRUE	0	0	0	TRUE	96	1	single
ENSG00000079999_ENST00000171111_ENSP00000171111	Q14145	TRUE	0	0	0	TRUE	97	1	single
ENSG00000079999_ENST00000393623_ENSP00000377245	Q14145	TRUE	0	0	0	TRUE	97	1	single
ENSG00000064300_ENST00000172229_ENSP00000172229	P08138	TRUE	0	0	0	TRUE	85	2	multi
ENSG00000064300_ENST00000172229_ENSP00000172229	P08138	TRUE	0	0	0	TRUE	92	2	multi
ENSG00000064300_ENST00000504201_ENSP00000421731	P08138	FALSE	-94	0.937	0.22	FALSE	92	2	multi
ENSG00000064300_ENST00000172229_ENSP00000172229	P08138	TRUE	0	0	0	TRUE	94	2	multi
ENSG00000064300_ENST00000504201_ENSP00000421731	P08138	FALSE	-94	0.937	0.22	FALSE	94	2	multi
ENSG00000064300_ENST00000172229_ENSP00000172229	P08138	TRUE	0	0	0	TRUE	96	2	multi
ENSG00000064300_ENST00000504201_ENSP00000421731	P08138	FALSE	-94	0.937	0.22	FALSE	96	2	multi
ENSG00000064300_ENST00000172229_ENSP00000172229	P08138	TRUE	0	0	0	TRUE	97	2	multi
ENSG00000064300_ENST00000504201_ENSP00000421731	P08138	FALSE	-94	0.937	0.22	FALSE	97	2	multi
ENSG00000066583_ENST00000173527_ENSP00000173527	Q96CN7	TRUE	0	0	0	TRUE	85	1	single
ENSG00000066583_ENST00000173527_ENSP00000173527	Q96CN7	TRUE	0	0	0	TRUE	92	1	single
ENSG00000066583_ENST00000173527_ENSP00000173527	Q96CN7	TRUE	0	0	0	TRUE	94	1	single
ENSG00000066583_ENST00000173527_ENSP00000173527	Q96CN7	TRUE	0	0	0	TRUE	96	1	single
ENSG00000066583_ENST00000173527_ENSP00000173527	Q96CN7	TRUE	0	0	0	TRUE	97	1	single
ENSG00000070718_ENST00000174653_ENSP00000174653	P53677	TRUE	0	0	0	TRUE	85	2	multi
ENSG00000070718_ENST00000396926_ENSP00000380132	P53677	TRUE	0	0	0	TRUE	85	2	multi
ENSG00000070718_ENST00000518421_ENSP00000428787	P53677	TRUE	0	0	0	TRUE	85	2	multi
ENSG00000070718_ENST00000174653_ENSP00000174653	P53677	TRUE	0	0	0	TRUE	92	2	multi
ENSG00000070718_ENST00000396926_ENSP00000380132	P53677	TRUE	0	0	0	TRUE	92	2	multi
ENSG00000070718_ENST00000518421_ENSP00000428787	P53677	TRUE	0	0	0	TRUE	92	2	multi
ENSG00000070718_ENST00000530375_ENSP00000431918	P53677	FALSE	-145	0.361	0.352	FALSE	92	2	multi
ENSG00000070718_ENST00000174653_ENSP00000174653	P53677	TRUE	0	0	0	TRUE	94	2	multi
ENSG00000070718_ENST00000396926_ENSP00000380132	P53677	TRUE	0	0	0	TRUE	94	2	multi
ENSG00000070718_ENST00000518421_ENSP00000428787	P53677	TRUE	0	0	0	TRUE	94	2	multi
ENSG00000070718_ENST00000530375_ENSP00000431918	P53677	FALSE	-145	0.361	0.352	FALSE	94	2	multi
ENSG00000070718_ENST00000174653_ENSP00000174653	P53677	TRUE	0	0	0	TRUE	96	2	multi
ENSG00000070718_ENST00000396926_ENSP00000380132	P53677	TRUE	0	0	0	TRUE	96	2	multi
ENSG00000070718_ENST00000518421_ENSP00000428787	P53677	TRUE	0	0	0	TRUE	96	2	multi
ENSG00000070718_ENST00000530375_ENSP00000431918	P53677	FALSE	-145	0.361	0.352	FALSE	96	2	multi
ENSG00000070718_ENST00000174653_ENSP00000174653	P53677	TRUE	0	0	0	TRUE	97	2	multi
ENSG00000070718_ENST00000396926_ENSP00000380132	P53677	TRUE	0	0	0	TRUE	97	2	multi
ENSG00000070718_ENST00000518421_ENSP00000428787	P53677	TRUE	0	0	0	TRUE	97	2	multi
ENSG00000070718_ENST00000530375_ENSP00000431918	P53677	FALSE	-145	0.361	0.352	FALSE	97	2	multi
ENSG00000070669_ENST00000175506_ENSP00000175506	P08243	TRUE	0	0	0	TRUE	85	3	multi
ENSG00000070669_ENST00000394308_ENSP00000377845	P08243	TRUE	0	0	0	TRUE	85	3	multi
ENSG00000070669_ENST00000394309_ENSP00000377846	P08243	TRUE	0	0	0	TRUE	85	3	multi
ENSG00000070669_ENST00000444334_ENSP00000406994	P08243	FALSE	-21	0.959	0.037	TRUE	85	3	multi
ENSG00000070669_ENST00000455086_ENSP00000408472	P08243	FALSE	-83	0.948	0.148	TRUE	85	3	multi
ENSG00000070669_ENST00000437628_ENSP00000414379	P08243	FALSE	-83	0.948	0.148	TRUE	85	3	multi
ENSG00000070669_ENST00000422745_ENSP00000414901	P08243	FALSE	-21	0.959	0.037	TRUE	85	3	multi
ENSG00000070669_ENST00000175506_ENSP00000175506	P08243	TRUE	0	0	0	TRUE	92	3	multi
ENSG00000070669_ENST00000394308_ENSP00000377845	P08243	TRUE	0	0	0	TRUE	92	3	multi
ENSG00000070669_ENST00000394309_ENSP00000377846	P08243	TRUE	0	0	0	TRUE	92	3	multi
ENSG00000070669_ENST00000444334_ENSP00000406994	P08243	FALSE	-21	0.959	0.037	TRUE	92	3	multi
ENSG00000070669_ENST00000455086_ENSP00000408472	P08243	FALSE	-83	0.948	0.148	TRUE	92	3	multi
ENSG00000070669_ENST00000437628_ENSP00000414379	P08243	FALSE	-83	0.948	0.148	TRUE	92	3	multi
ENSG00000070669_ENST00000422745_ENSP00000414901	P08243	FALSE	-21	0.959	0.037	TRUE	92	3	multi
ENSG00000070669_ENST00000175506_ENSP00000175506	P08243	TRUE	0	0	0	TRUE	94	3	multi
ENSG00000070669_ENST00000394308_ENSP00000377845	P08243	TRUE	0	0	0	TRUE	94	3	multi
ENSG00000070669_ENST00000394309_ENSP00000377846	P08243	TRUE	0	0	0	TRUE	94	3	multi
ENSG00000070669_ENST00000444334_ENSP00000406994	P08243	FALSE	-21	0.959	0.037	TRUE	94	3	multi
ENSG00000070669_ENST00000455086_ENSP00000408472	P08243	FALSE	-83	0.948	0.148	TRUE	94	3	multi
ENSG00000070669_ENST00000437628_ENSP00000414379	P08243	FALSE	-83	0.948	0.148	TRUE	94	3	multi
ENSG00000070669_ENST00000422745_ENSP00000414901	P08243	FALSE	-21	0.959	0.037	TRUE	94	3	multi
ENSG00000070669_ENST00000175506_ENSP00000175506	P08243	TRUE	0	0	0	TRUE	96	3	multi
ENSG00000070669_ENST00000394308_ENSP00000377845	P08243	TRUE	0	0	0	TRUE	96	3	multi
ENSG00000070669_ENST00000394309_ENSP00000377846	P08243	TRUE	0	0	0	TRUE	96	3	multi
ENSG00000070669_ENST00000444334_ENSP00000406994	P08243	FALSE	-21	0.959	0.037	TRUE	96	3	multi
ENSG00000070669_ENST00000455086_ENSP00000408472	P08243	FALSE	-83	0.948	0.148	TRUE	96	3	multi
ENSG00000070669_ENST00000437628_ENSP00000414379	P08243	FALSE	-83	0.948	0.148	TRUE	96	3	multi
ENSG00000070669_ENST00000422745_ENSP00000414901	P08243	FALSE	-21	0.959	0.037	TRUE	96	3	multi
ENSG00000070669_ENST00000175506_ENSP00000175506	P08243	TRUE	0	0	0	TRUE	97	3	multi
ENSG00000070669_ENST00000394308_ENSP00000377845	P08243	TRUE	0	0	0	TRUE	97	3	multi
ENSG00000070669_ENST00000394309_ENSP00000377846	P08243	TRUE	0	0	0	TRUE	97	3	multi
ENSG00000070669_ENST00000444334_ENSP00000406994	P08243	FALSE	-21	0.959	0.037	TRUE	97	3	multi
ENSG00000070669_ENST00000455086_ENSP00000408472	P08243	FALSE	-83	0.948	0.148	TRUE	97	3	multi
ENSG00000070669_ENST00000437628_ENSP00000414379	P08243	FALSE	-83	0.948	0.148	TRUE	97	3	multi
ENSG00000070669_ENST00000422745_ENSP00000414901	P08243	FALSE	-21	0.959	0.037	TRUE	97	3	multi
ENSG00000072786_ENST00000176763_ENSP00000176763	O94804	TRUE	0	0	0	TRUE	85	1	single
ENSG00000072786_ENST00000176763_ENSP00000176763	O94804	TRUE	0	0	0	TRUE	92	1	single
ENSG00000072786_ENST00000176763_ENSP00000176763	O94804	TRUE	0	0	0	TRUE	94	1	single
ENSG00000072786_ENST00000176763_ENSP00000176763	O94804	TRUE	0	0	0	TRUE	96	1	single
ENSG00000072786_ENST00000176763_ENSP00000176763	O94804	TRUE	0	0	0	TRUE	97	1	single
ENSG00000078237_ENST00000179259_ENSP00000179259	Q9NQ88	TRUE	0	0	0	TRUE	85	1	single
ENSG00000078237_ENST00000179259_ENSP00000179259	Q9NQ88	TRUE	0	0	0	TRUE	92	1	single
ENSG00000078237_ENST00000179259_ENSP00000179259	Q9NQ88	TRUE	0	0	0	TRUE	94	1	single
ENSG00000078237_ENST00000179259_ENSP00000179259	Q9NQ88	TRUE	0	0	0	TRUE	96	1	single
ENSG00000078237_ENST00000179259_ENSP00000179259	Q9NQ88	TRUE	0	0	0	TRUE	97	1	single
ENSG00000065809_ENST00000181796_ENSP00000181796	Q9H098	FALSE	175	0.954	0.572	TRUE	85	2	multi
ENSG00000065809_ENST00000378458_ENSP00000367719	Q9H098	TRUE	0	0	0	TRUE	85	2	multi
ENSG00000065809_ENST00000378462_ENSP00000367723	Q9H098	TRUE	0	0	0	TRUE	85	2	multi
ENSG00000065809_ENST00000378465_ENSP00000367726	Q9H098	TRUE	0	0	0	TRUE	85	2	multi
ENSG00000065809_ENST00000378467_ENSP00000367728	Q9H098	TRUE	0	0	0	TRUE	85	2	multi
ENSG00000065809_ENST00000378470_ENSP00000367731	Q9H098	TRUE	0	0	0	TRUE	85	2	multi
ENSG00000065809_ENST00000478076_ENSP00000417782	Q9H098	TRUE	0	0	0	TRUE	85	2	multi
ENSG00000065809_ENST00000468747_ENSP00000418120	Q9H098	TRUE	0	0	0	TRUE	85	2	multi
ENSG00000065809_ENST00000496330_ENSP00000418330	Q9H098	TRUE	0	0	0	TRUE	85	2	multi
ENSG00000065809_ENST00000479731_ENSP00000419603	Q9H098	TRUE	0	0	0	TRUE	85	2	multi
ENSG00000065809_ENST00000468492_ENSP00000420444	Q9H098	FALSE	-1	0.008	0.008	FALSE	85	2	multi
ENSG00000065809_ENST00000181796_ENSP00000181796	Q9H098	FALSE	175	0.954	0.572	TRUE	92	2	multi
ENSG00000065809_ENST00000378458_ENSP00000367719	Q9H098	TRUE	0	0	0	TRUE	92	2	multi
ENSG00000065809_ENST00000378462_ENSP00000367723	Q9H098	TRUE	0	0	0	TRUE	92	2	multi
ENSG00000065809_ENST00000378465_ENSP00000367726	Q9H098	TRUE	0	0	0	TRUE	92	2	multi
ENSG00000065809_ENST00000378467_ENSP00000367728	Q9H098	TRUE	0	0	0	TRUE	92	2	multi
ENSG00000065809_ENST00000378470_ENSP00000367731	Q9H098	TRUE	0	0	0	TRUE	92	2	multi
ENSG00000065809_ENST00000478076_ENSP00000417782	Q9H098	TRUE	0	0	0	TRUE	92	2	multi
ENSG00000065809_ENST00000468747_ENSP00000418120	Q9H098	TRUE	0	0	0	TRUE	92	2	multi
ENSG00000065809_ENST00000496330_ENSP00000418330	Q9H098	TRUE	0	0	0	TRUE	92	2	multi
ENSG00000065809_ENST00000479731_ENSP00000419603	Q9H098	TRUE	0	0	0	TRUE	92	2	multi
ENSG00000065809_ENST00000622567_ENSP00000479842	Q9H098	TRUE	0	0	0	FALSE	92	2	multi
ENSG00000065809_ENST00000181796_ENSP00000181796	Q9H098	FALSE	175	0.954	0.572	TRUE	94	2	multi
ENSG00000065809_ENST00000378458_ENSP00000367719	Q9H098	TRUE	0	0	0	TRUE	94	2	multi
ENSG00000065809_ENST00000378462_ENSP00000367723	Q9H098	TRUE	0	0	0	TRUE	94	2	multi
ENSG00000065809_ENST00000378465_ENSP00000367726	Q9H098	TRUE	0	0	0	TRUE	94	2	multi
ENSG00000065809_ENST00000378467_ENSP00000367728	Q9H098	TRUE	0	0	0	TRUE	94	2	multi
ENSG00000065809_ENST00000378470_ENSP00000367731	Q9H098	TRUE	0	0	0	TRUE	94	2	multi
ENSG00000065809_ENST00000478076_ENSP00000417782	Q9H098	TRUE	0	0	0	TRUE	94	2	multi
ENSG00000065809_ENST00000468747_ENSP00000418120	Q9H098	TRUE	0	0	0	TRUE	94	2	multi
ENSG00000065809_ENST00000496330_ENSP00000418330	Q9H098	TRUE	0	0	0	TRUE	94	2	multi
ENSG00000065809_ENST00000479731_ENSP00000419603	Q9H098	TRUE	0	0	0	TRUE	94	2	multi
ENSG00000065809_ENST00000622567_ENSP00000479842	Q9H098	TRUE	0	0	0	FALSE	94	2	multi
ENSG00000065809_ENST00000181796_ENSP00000181796	Q9H098	FALSE	175	0.954	0.572	TRUE	96	2	multi
ENSG00000065809_ENST00000378458_ENSP00000367719	Q9H098	TRUE	0	0	0	TRUE	96	2	multi
ENSG00000065809_ENST00000378462_ENSP00000367723	Q9H098	TRUE	0	0	0	TRUE	96	2	multi
ENSG00000065809_ENST00000378465_ENSP00000367726	Q9H098	TRUE	0	0	0	TRUE	96	2	multi
ENSG00000065809_ENST00000378467_ENSP00000367728	Q9H098	TRUE	0	0	0	TRUE	96	2	multi
ENSG00000065809_ENST00000378470_ENSP00000367731	Q9H098	TRUE	0	0	0	TRUE	96	2	multi
ENSG00000065809_ENST00000478076_ENSP00000417782	Q9H098	TRUE	0	0	0	TRUE	96	2	multi
ENSG00000065809_ENST00000468747_ENSP00000418120	Q9H098	TRUE	0	0	0	TRUE	96	2	multi
ENSG00000065809_ENST00000496330_ENSP00000418330	Q9H098	TRUE	0	0	0	TRUE	96	2	multi
ENSG00000065809_ENST00000479731_ENSP00000419603	Q9H098	TRUE	0	0	0	TRUE	96	2	multi
ENSG00000065809_ENST00000622567_ENSP00000479842	Q9H098	TRUE	0	0	0	FALSE	96	2	multi
ENSG00000065809_ENST00000181796_ENSP00000181796	Q9H098	FALSE	175	0.954	0.572	TRUE	97	2	multi
ENSG00000065809_ENST00000378458_ENSP00000367719	Q9H098	TRUE	0	0	0	TRUE	97	2	multi
ENSG00000065809_ENST00000378462_ENSP00000367723	Q9H098	TRUE	0	0	0	TRUE	97	2	multi
ENSG00000065809_ENST00000378465_ENSP00000367726	Q9H098	TRUE	0	0	0	TRUE	97	2	multi
ENSG00000065809_ENST00000378467_ENSP00000367728	Q9H098	TRUE	0	0	0	TRUE	97	2	multi
ENSG00000065809_ENST00000378470_ENSP00000367731	Q9H098	TRUE	0	0	0	TRUE	97	2	multi
ENSG00000065809_ENST00000478076_ENSP00000417782	Q9H098	TRUE	0	0	0	TRUE	97	2	multi
ENSG00000065809_ENST00000468747_ENSP00000418120	Q9H098	TRUE	0	0	0	TRUE	97	2	multi
ENSG00000065809_ENST00000496330_ENSP00000418330	Q9H098	TRUE	0	0	0	TRUE	97	2	multi
ENSG00000065809_ENST00000479731_ENSP00000419603	Q9H098	TRUE	0	0	0	TRUE	97	2	multi
ENSG00000065809_ENST00000622567_ENSP00000479842	Q9H098	TRUE	0	0	0	FALSE	97	2	multi
ENSG00000112782_ENST00000185206_ENSP00000185206	Q9NZA1	TRUE	0	0	0	TRUE	85	3	multi
ENSG00000112782_ENST00000339561_ENSP00000344165	Q9NZA1	FALSE	-159	0.966	0.393	TRUE	85	3	multi
ENSG00000112782_ENST00000544153_ENSP00000439195	Q9NZA1	FALSE	-205	0.973	0.517	TRUE	85	3	multi
ENSG00000112782_ENST00000185206_ENSP00000185206	Q9NZA1	TRUE	0	0	0	TRUE	92	3	multi
ENSG00000112782_ENST00000339561_ENSP00000344165	Q9NZA1	FALSE	-159	0.966	0.393	TRUE	92	3	multi
ENSG00000112782_ENST00000544153_ENSP00000439195	Q9NZA1	FALSE	-205	0.973	0.517	TRUE	92	3	multi
ENSG00000112782_ENST00000185206_ENSP00000185206	Q9NZA1	TRUE	0	0	0	TRUE	94	3	multi
ENSG00000112782_ENST00000339561_ENSP00000344165	Q9NZA1	FALSE	-159	0.966	0.393	TRUE	94	3	multi
ENSG00000112782_ENST00000544153_ENSP00000439195	Q9NZA1	FALSE	-205	0.973	0.517	TRUE	94	3	multi
ENSG00000112782_ENST00000185206_ENSP00000185206	Q9NZA1	TRUE	0	0	0	TRUE	96	3	multi
ENSG00000112782_ENST00000339561_ENSP00000344165	Q9NZA1	FALSE	-159	0.966	0.393	TRUE	96	3	multi
ENSG00000112782_ENST00000544153_ENSP00000439195	Q9NZA1	FALSE	-205	0.973	0.517	TRUE	96	3	multi
ENSG00000112782_ENST00000185206_ENSP00000185206	Q9NZA1	TRUE	0	0	0	TRUE	97	3	multi
ENSG00000112782_ENST00000339561_ENSP00000344165	Q9NZA1	FALSE	-159	0.966	0.393	TRUE	97	3	multi
ENSG00000112782_ENST00000544153_ENSP00000439195	Q9NZA1	FALSE	-205	0.973	0.517	TRUE	97	3	multi
ENSG00000075415_ENST00000188376_ENSP00000188376	Q00325	FALSE	-1	0.801	0.036	TRUE	85	2	multi
ENSG00000075415_ENST00000228318_ENSP00000228318	Q00325	TRUE	0	0	0	TRUE	85	2	multi
ENSG00000075415_ENST00000401722_ENSP00000383898	Q00325	FALSE	-1	0.801	0.036	TRUE	85	2	multi
ENSG00000075415_ENST00000551917_ENSP00000447310	Q00325	TRUE	0	0	0	TRUE	85	2	multi
ENSG00000075415_ENST00000549338_ENSP00000447740	Q00325	FALSE	-1	0.801	0.036	TRUE	85	2	multi
ENSG00000075415_ENST00000552981_ENSP00000448708	Q00325	FALSE	-1	0.801	0.036	TRUE	85	2	multi
ENSG00000075415_ENST00000188376_ENSP00000188376	Q00325	FALSE	-1	0.801	0.036	TRUE	92	2	multi
ENSG00000075415_ENST00000228318_ENSP00000228318	Q00325	TRUE	0	0	0	TRUE	92	2	multi
ENSG00000075415_ENST00000401722_ENSP00000383898	Q00325	FALSE	-1	0.801	0.036	TRUE	92	2	multi
ENSG00000075415_ENST00000551917_ENSP00000447310	Q00325	TRUE	0	0	0	TRUE	92	2	multi
ENSG00000075415_ENST00000549338_ENSP00000447740	Q00325	FALSE	-1	0.801	0.036	TRUE	92	2	multi
ENSG00000075415_ENST00000552981_ENSP00000448708	Q00325	FALSE	-1	0.801	0.036	TRUE	92	2	multi
ENSG00000075415_ENST00000188376_ENSP00000188376	Q00325	FALSE	-1	0.801	0.036	TRUE	94	2	multi
ENSG00000075415_ENST00000228318_ENSP00000228318	Q00325	TRUE	0	0	0	TRUE	94	2	multi
ENSG00000075415_ENST00000401722_ENSP00000383898	Q00325	FALSE	-1	0.801	0.036	TRUE	94	2	multi
ENSG00000075415_ENST00000551917_ENSP00000447310	Q00325	TRUE	0	0	0	TRUE	94	2	multi
ENSG00000075415_ENST00000549338_ENSP00000447740	Q00325	FALSE	-1	0.801	0.036	TRUE	94	2	multi
ENSG00000075415_ENST00000552981_ENSP00000448708	Q00325	FALSE	-1	0.801	0.036	TRUE	94	2	multi
ENSG00000075415_ENST00000188376_ENSP00000188376	Q00325	FALSE	-1	0.801	0.036	TRUE	96	2	multi
ENSG00000075415_ENST00000228318_ENSP00000228318	Q00325	TRUE	0	0	0	TRUE	96	2	multi
ENSG00000075415_ENST00000401722_ENSP00000383898	Q00325	FALSE	-1	0.801	0.036	TRUE	96	2	multi
ENSG00000075415_ENST00000551917_ENSP00000447310	Q00325	TRUE	0	0	0	TRUE	96	2	multi
ENSG00000075415_ENST00000549338_ENSP00000447740	Q00325	FALSE	-1	0.801	0.036	TRUE	96	2	multi
ENSG00000075415_ENST00000552981_ENSP00000448708	Q00325	FALSE	-1	0.801	0.036	TRUE	96	2	multi
ENSG00000075415_ENST00000188376_ENSP00000188376	Q00325	FALSE	-1	0.801	0.036	TRUE	97	2	multi
ENSG00000075415_ENST00000228318_ENSP00000228318	Q00325	TRUE	0	0	0	TRUE	97	2	multi
ENSG00000075415_ENST00000401722_ENSP00000383898	Q00325	FALSE	-1	0.801	0.036	TRUE	97	2	multi
ENSG00000075415_ENST00000551917_ENSP00000447310	Q00325	TRUE	0	0	0	TRUE	97	2	multi
ENSG00000075415_ENST00000549338_ENSP00000447740	Q00325	FALSE	-1	0.801	0.036	TRUE	97	2	multi
ENSG00000075415_ENST00000552981_ENSP00000448708	Q00325	FALSE	-1	0.801	0.036	TRUE	97	2	multi
ENSG00000077150_ENST00000189444_ENSP00000189444	Q00653	FALSE	-1	0.041	0.001	TRUE	85	3	multi
ENSG00000077150_ENST00000369966_ENSP00000358983	Q00653	TRUE	0	0	0	TRUE	85	3	multi
ENSG00000077150_ENST00000428099_ENSP00000410256	Q00653	FALSE	-1	0.041	0.001	TRUE	85	3	multi
ENSG00000077150_ENST00000189444_ENSP00000189444	Q00653	FALSE	-1	0.041	0.001	TRUE	92	3	multi
ENSG00000077150_ENST00000369966_ENSP00000358983	Q00653	TRUE	0	0	0	TRUE	92	3	multi
ENSG00000077150_ENST00000428099_ENSP00000410256	Q00653	FALSE	-1	0.041	0.001	TRUE	92	3	multi
ENSG00000077150_ENST00000189444_ENSP00000189444	Q00653	FALSE	-1	0.041	0.001	TRUE	94	3	multi
ENSG00000077150_ENST00000369966_ENSP00000358983	Q00653	TRUE	0	0	0	TRUE	94	3	multi
ENSG00000077150_ENST00000428099_ENSP00000410256	Q00653	FALSE	-1	0.041	0.001	TRUE	94	3	multi
ENSG00000077150_ENST00000189444_ENSP00000189444	Q00653	FALSE	-1	0.041	0.001	TRUE	96	3	multi
ENSG00000077150_ENST00000369966_ENSP00000358983	Q00653	TRUE	0	0	0	TRUE	96	3	multi
ENSG00000077150_ENST00000428099_ENSP00000410256	Q00653	FALSE	-1	0.041	0.001	TRUE	96	3	multi
ENSG00000077150_ENST00000189444_ENSP00000189444	Q00653	FALSE	-1	0.041	0.001	TRUE	97	3	multi
ENSG00000077150_ENST00000369966_ENSP00000358983	Q00653	TRUE	0	0	0	TRUE	97	3	multi
ENSG00000077150_ENST00000428099_ENSP00000410256	Q00653	FALSE	-1	0.041	0.001	TRUE	97	3	multi
ENSG00000064601_ENST00000191018_ENSP00000191018	P10619	TRUE	0	0	0	TRUE	85	2	multi
ENSG00000064601_ENST00000372459_ENSP00000361537	P10619	TRUE	0	0	0	TRUE	85	2	multi
ENSG00000064601_ENST00000191018_ENSP00000191018	P10619	TRUE	0	0	0	TRUE	92	2	multi
ENSG00000064601_ENST00000372459_ENSP00000361537	P10619	TRUE	0	0	0	TRUE	92	2	multi
ENSG00000064601_ENST00000191018_ENSP00000191018	P10619	TRUE	0	0	0	TRUE	94	2	multi
ENSG00000064601_ENST00000372459_ENSP00000361537	P10619	TRUE	0	0	0	TRUE	94	2	multi
ENSG00000064601_ENST00000646241_ENSP00000493613	P10619	TRUE	0	0	0	FALSE	94	2	multi
ENSG00000064601_ENST00000191018_ENSP00000191018	P10619	TRUE	0	0	0	TRUE	96	2	multi
ENSG00000064601_ENST00000372459_ENSP00000361537	P10619	TRUE	0	0	0	TRUE	96	2	multi
ENSG00000064601_ENST00000646241_ENSP00000493613	P10619	TRUE	0	0	0	FALSE	96	2	multi
ENSG00000064601_ENST00000191018_ENSP00000191018	P10619	TRUE	0	0	0	TRUE	97	2	multi
ENSG00000064601_ENST00000372459_ENSP00000361537	P10619	TRUE	0	0	0	TRUE	97	2	multi
ENSG00000064601_ENST00000646241_ENSP00000493613	P10619	TRUE	0	0	0	FALSE	97	2	multi
ENSG00000072110_ENST00000193403_ENSP00000193403	P12814	TRUE	0	0	0	TRUE	85	4	multi
ENSG00000072110_ENST00000394419_ENSP00000377941	P12814	FALSE	22	0.135	0.024	TRUE	85	4	multi
ENSG00000072110_ENST00000438964_ENSP00000414272	P12814	FALSE	-5	0.131	0.019	TRUE	85	4	multi
ENSG00000072110_ENST00000538545_ENSP00000439828	P12814	FALSE	38	0.162	0.065	TRUE	85	4	multi
ENSG00000072110_ENST00000193403_ENSP00000193403	P12814	TRUE	0	0	0	TRUE	92	4	multi
ENSG00000072110_ENST00000394419_ENSP00000377941	P12814	FALSE	22	0.135	0.024	TRUE	92	4	multi
ENSG00000072110_ENST00000438964_ENSP00000414272	P12814	FALSE	-5	0.131	0.019	TRUE	92	4	multi
ENSG00000072110_ENST00000538545_ENSP00000439828	P12814	FALSE	38	0.162	0.065	TRUE	92	4	multi
ENSG00000072110_ENST00000193403_ENSP00000193403	P12814	TRUE	0	0	0	TRUE	94	4	multi
ENSG00000072110_ENST00000394419_ENSP00000377941	P12814	FALSE	22	0.135	0.024	TRUE	94	4	multi
ENSG00000072110_ENST00000438964_ENSP00000414272	P12814	FALSE	-5	0.131	0.019	TRUE	94	4	multi
ENSG00000072110_ENST00000538545_ENSP00000439828	P12814	FALSE	38	0.162	0.065	TRUE	94	4	multi
ENSG00000072110_ENST00000193403_ENSP00000193403	P12814	TRUE	0	0	0	TRUE	96	4	multi
ENSG00000072110_ENST00000394419_ENSP00000377941	P12814	FALSE	22	0.135	0.024	TRUE	96	4	multi
ENSG00000072110_ENST00000438964_ENSP00000414272	P12814	FALSE	-5	0.131	0.019	TRUE	96	4	multi
ENSG00000072110_ENST00000538545_ENSP00000439828	P12814	FALSE	38	0.162	0.065	TRUE	96	4	multi
ENSG00000072110_ENST00000193403_ENSP00000193403	P12814	TRUE	0	0	0	TRUE	97	4	multi
ENSG00000072110_ENST00000394419_ENSP00000377941	P12814	FALSE	22	0.135	0.024	TRUE	97	4	multi
ENSG00000072110_ENST00000438964_ENSP00000414272	P12814	FALSE	-5	0.131	0.019	TRUE	97	4	multi
ENSG00000072110_ENST00000538545_ENSP00000439828	P12814	FALSE	38	0.162	0.065	TRUE	97	4	multi
ENSG00000081870_ENST00000194214_ENSP00000194214	Q9Y547	TRUE	0	0	0	TRUE	85	1	single
ENSG00000081870_ENST00000194214_ENSP00000194214	Q9Y547	TRUE	0	0	0	TRUE	92	1	single
ENSG00000081870_ENST00000194214_ENSP00000194214	Q9Y547	TRUE	0	0	0	TRUE	94	1	single
ENSG00000081870_ENST00000194214_ENSP00000194214	Q9Y547	TRUE	0	0	0	TRUE	96	1	single
ENSG00000081870_ENST00000194214_ENSP00000194214	Q9Y547	TRUE	0	0	0	TRUE	97	1	single
ENSG00000083444_ENST00000196061_ENSP00000196061	Q02809	TRUE	0	0	0	TRUE	85	2	multi
ENSG00000083444_ENST00000196061_ENSP00000196061	Q02809	TRUE	0	0	0	TRUE	92	2	multi
ENSG00000083444_ENST00000196061_ENSP00000196061	Q02809	TRUE	0	0	0	TRUE	94	2	multi
ENSG00000083444_ENST00000196061_ENSP00000196061	Q02809	TRUE	0	0	0	TRUE	96	2	multi
ENSG00000083444_ENST00000196061_ENSP00000196061	Q02809	TRUE	0	0	0	TRUE	97	2	multi
ENSG00000083720_ENST00000196371_ENSP00000196371	P55809	TRUE	0	0	0	TRUE	85	2	multi
ENSG00000083720_ENST00000196371_ENSP00000196371	P55809	TRUE	0	0	0	TRUE	92	2	multi
ENSG00000083720_ENST00000512084_ENSP00000421143	P55809	FALSE	-397	0.985	0.763	FALSE	92	2	multi
ENSG00000083720_ENST00000510634_ENSP00000423144	P55809	FALSE	-397	0.985	0.763	FALSE	92	2	multi
ENSG00000083720_ENST00000196371_ENSP00000196371	P55809	TRUE	0	0	0	TRUE	94	2	multi
ENSG00000083720_ENST00000512084_ENSP00000421143	P55809	FALSE	-397	0.985	0.763	FALSE	94	2	multi
ENSG00000083720_ENST00000510634_ENSP00000423144	P55809	FALSE	-397	0.985	0.763	FALSE	94	2	multi
ENSG00000083720_ENST00000196371_ENSP00000196371	P55809	TRUE	0	0	0	TRUE	96	2	multi
ENSG00000083720_ENST00000512084_ENSP00000421143	P55809	FALSE	-397	0.985	0.763	FALSE	96	2	multi
ENSG00000083720_ENST00000510634_ENSP00000423144	P55809	FALSE	-397	0.985	0.763	FALSE	96	2	multi
ENSG00000083720_ENST00000196371_ENSP00000196371	P55809	TRUE	0	0	0	TRUE	97	2	multi
ENSG00000083720_ENST00000512084_ENSP00000421143	P55809	FALSE	-397	0.985	0.763	FALSE	97	2	multi
ENSG00000083720_ENST00000510634_ENSP00000423144	P55809	FALSE	-397	0.985	0.763	FALSE	97	2	multi
ENSG00000083845_ENST00000196551_ENSP00000196551	P46782	TRUE	0	0	0	TRUE	85	1	single
ENSG00000083845_ENST00000601521_ENSP00000470114	P46782	TRUE	0	0	0	TRUE	85	1	single
ENSG00000083845_ENST00000596046_ENSP00000472985	P46782	TRUE	0	0	0	TRUE	85	1	single
ENSG00000083845_ENST00000196551_ENSP00000196551	P46782	TRUE	0	0	0	TRUE	92	1	single
ENSG00000083845_ENST00000601521_ENSP00000470114	P46782	TRUE	0	0	0	TRUE	92	1	single
ENSG00000083845_ENST00000596046_ENSP00000472985	P46782	TRUE	0	0	0	TRUE	92	1	single
ENSG00000083845_ENST00000196551_ENSP00000196551	P46782	TRUE	0	0	0	TRUE	94	1	single
ENSG00000083845_ENST00000601521_ENSP00000470114	P46782	TRUE	0	0	0	TRUE	94	1	single
ENSG00000083845_ENST00000596046_ENSP00000472985	P46782	TRUE	0	0	0	TRUE	94	1	single
ENSG00000083845_ENST00000196551_ENSP00000196551	P46782	TRUE	0	0	0	TRUE	96	1	single
ENSG00000083845_ENST00000601521_ENSP00000470114	P46782	TRUE	0	0	0	TRUE	96	1	single
ENSG00000083845_ENST00000596046_ENSP00000472985	P46782	TRUE	0	0	0	TRUE	96	1	single
ENSG00000083845_ENST00000196551_ENSP00000196551	P46782	TRUE	0	0	0	TRUE	97	1	single
ENSG00000083845_ENST00000601521_ENSP00000470114	P46782	TRUE	0	0	0	TRUE	97	1	single
ENSG00000083845_ENST00000596046_ENSP00000472985	P46782	TRUE	0	0	0	TRUE	97	1	single
ENSG00000085719_ENST00000198765_ENSP00000198765	O75131	TRUE	0	0	0	FALSE	85	1	single
ENSG00000085719_ENST00000521271_ENSP00000430934	O75131	TRUE	0	0	0	FALSE	85	1	single
ENSG00000085719_ENST00000517490_ENSP00000477590	O75131	TRUE	0	0	0	FALSE	92	1	single
ENSG00000085719_ENST00000517490_ENSP00000477590	O75131	TRUE	0	0	0	FALSE	94	1	single
ENSG00000085719_ENST00000517490_ENSP00000477590	O75131	TRUE	0	0	0	FALSE	96	1	single
ENSG00000085719_ENST00000517490_ENSP00000477590	O75131	TRUE	0	0	0	FALSE	97	1	single
ENSG00000086189_ENST00000199320_ENSP00000199320	Q9UNQ2	TRUE	0	0	0	TRUE	85	1	single
ENSG00000086189_ENST00000506390_ENSP00000421754	Q9UNQ2	FALSE	-38	0.157	0.144	FALSE	85	1	single
ENSG00000086189_ENST00000199320_ENSP00000199320	Q9UNQ2	TRUE	0	0	0	TRUE	92	1	single
ENSG00000086189_ENST00000199320_ENSP00000199320	Q9UNQ2	TRUE	0	0	0	TRUE	94	1	single
ENSG00000086189_ENST00000199320_ENSP00000199320	Q9UNQ2	TRUE	0	0	0	TRUE	96	1	single
ENSG00000086189_ENST00000199320_ENSP00000199320	Q9UNQ2	TRUE	0	0	0	TRUE	97	1	single
ENSG00000086289_ENST00000199448_ENSP00000199448	Q9UM22	TRUE	0	0	0	TRUE	85	3	multi
ENSG00000086289_ENST00000423717_ENSP00000409211	Q9UM22	FALSE	-134	0.598	0.598	TRUE	85	3	multi
ENSG00000086289_ENST00000425345_ENSP00000413359	Q9UM22	FALSE	-61	0.964	0.33	TRUE	85	3	multi
ENSG00000086289_ENST00000199448_ENSP00000199448	Q9UM22	TRUE	0	0	0	TRUE	92	3	multi
ENSG00000086289_ENST00000423717_ENSP00000409211	Q9UM22	FALSE	-134	0.598	0.598	TRUE	92	3	multi
ENSG00000086289_ENST00000425345_ENSP00000413359	Q9UM22	FALSE	-61	0.964	0.33	TRUE	92	3	multi
ENSG00000086289_ENST00000199448_ENSP00000199448	Q9UM22	TRUE	0	0	0	TRUE	94	3	multi
ENSG00000086289_ENST00000423717_ENSP00000409211	Q9UM22	FALSE	-134	0.598	0.598	TRUE	94	3	multi
ENSG00000086289_ENST00000425345_ENSP00000413359	Q9UM22	FALSE	-61	0.964	0.33	TRUE	94	3	multi
ENSG00000086289_ENST00000199448_ENSP00000199448	Q9UM22	TRUE	0	0	0	TRUE	96	3	multi
ENSG00000086289_ENST00000423717_ENSP00000409211	Q9UM22	FALSE	-134	0.598	0.598	TRUE	96	3	multi
ENSG00000086289_ENST00000425345_ENSP00000413359	Q9UM22	FALSE	-61	0.964	0.33	TRUE	96	3	multi
ENSG00000086289_ENST00000199448_ENSP00000199448	Q9UM22	TRUE	0	0	0	TRUE	97	3	multi
ENSG00000086289_ENST00000423717_ENSP00000409211	Q9UM22	FALSE	-134	0.598	0.598	TRUE	97	3	multi
ENSG00000086289_ENST00000425345_ENSP00000413359	Q9UM22	FALSE	-61	0.964	0.33	TRUE	97	3	multi
ENSG00000086589_ENST00000199814_ENSP00000199814	Q9NW64	TRUE	0	0	0	TRUE	85	2	multi
ENSG00000086589_ENST00000447771_ENSP00000412118	Q9NW64	FALSE	-49	0.862	0.117	TRUE	85	2	multi
ENSG00000086589_ENST00000199814_ENSP00000199814	Q9NW64	TRUE	0	0	0	TRUE	92	2	multi
ENSG00000086589_ENST00000447771_ENSP00000412118	Q9NW64	FALSE	-49	0.862	0.117	TRUE	92	2	multi
ENSG00000086589_ENST00000199814_ENSP00000199814	Q9NW64	TRUE	0	0	0	TRUE	94	2	multi
ENSG00000086589_ENST00000447771_ENSP00000412118	Q9NW64	FALSE	-49	0.862	0.117	TRUE	94	2	multi
ENSG00000086589_ENST00000199814_ENSP00000199814	Q9NW64	TRUE	0	0	0	TRUE	96	2	multi
ENSG00000086589_ENST00000447771_ENSP00000412118	Q9NW64	FALSE	-49	0.862	0.117	TRUE	96	2	multi
ENSG00000086589_ENST00000199814_ENSP00000199814	Q9NW64	TRUE	0	0	0	TRUE	97	2	multi
ENSG00000086589_ENST00000447771_ENSP00000412118	Q9NW64	FALSE	-49	0.862	0.117	TRUE	97	2	multi
ENSG00000086827_ENST00000200135_ENSP00000200135	O43264	TRUE	0	0	0	TRUE	85	2	multi
ENSG00000086827_ENST00000200135_ENSP00000200135	O43264	TRUE	0	0	0	TRUE	92	2	multi
ENSG00000086827_ENST00000535142_ENSP00000440879	O43264	FALSE	-107	0.137	0.137	FALSE	92	2	multi
ENSG00000086827_ENST00000200135_ENSP00000200135	O43264	TRUE	0	0	0	TRUE	94	2	multi
ENSG00000086827_ENST00000535142_ENSP00000440879	O43264	FALSE	-107	0.137	0.137	FALSE	94	2	multi
ENSG00000086827_ENST00000200135_ENSP00000200135	O43264	TRUE	0	0	0	TRUE	96	2	multi
ENSG00000086827_ENST00000535142_ENSP00000440879	O43264	FALSE	-107	0.137	0.137	FALSE	96	2	multi
ENSG00000086827_ENST00000200135_ENSP00000200135	O43264	TRUE	0	0	0	TRUE	97	2	multi
ENSG00000086827_ENST00000535142_ENSP00000440879	O43264	FALSE	-107	0.137	0.137	FALSE	97	2	multi
ENSG00000132470_ENST00000200181_ENSP00000200181	P16144	TRUE	0	0	0	TRUE	85	5	multi
ENSG00000132470_ENST00000339591_ENSP00000344079	P16144	FALSE	-17	0.237	0.068	FALSE	85	5	multi
ENSG00000132470_ENST00000449880_ENSP00000400217	P16144	FALSE	-17	0.237	0.068	TRUE	85	5	multi
ENSG00000132470_ENST00000450894_ENSP00000405536	P16144	FALSE	-70	0.236	0.038	TRUE	85	5	multi
ENSG00000132470_ENST00000579662_ENSP00000463651	P16144	FALSE	-70	0.236	0.038	TRUE	85	5	multi
ENSG00000132470_ENST00000200181_ENSP00000200181	P16144	TRUE	0	0	0	TRUE	92	5	multi
ENSG00000132470_ENST00000449880_ENSP00000400217	P16144	FALSE	-17	0.237	0.068	TRUE	92	5	multi
ENSG00000132470_ENST00000450894_ENSP00000405536	P16144	FALSE	-70	0.236	0.038	TRUE	92	5	multi
ENSG00000132470_ENST00000579662_ENSP00000463651	P16144	FALSE	-70	0.236	0.038	TRUE	92	5	multi
ENSG00000132470_ENST00000200181_ENSP00000200181	P16144	TRUE	0	0	0	TRUE	94	5	multi
ENSG00000132470_ENST00000449880_ENSP00000400217	P16144	FALSE	-17	0.237	0.068	TRUE	94	5	multi
ENSG00000132470_ENST00000450894_ENSP00000405536	P16144	FALSE	-70	0.236	0.038	TRUE	94	5	multi
ENSG00000132470_ENST00000579662_ENSP00000463651	P16144	FALSE	-70	0.236	0.038	TRUE	94	5	multi
ENSG00000132470_ENST00000200181_ENSP00000200181	P16144	TRUE	0	0	0	TRUE	96	5	multi
ENSG00000132470_ENST00000449880_ENSP00000400217	P16144	FALSE	-17	0.237	0.068	TRUE	96	5	multi
ENSG00000132470_ENST00000450894_ENSP00000405536	P16144	FALSE	-70	0.236	0.038	TRUE	96	5	multi
ENSG00000132470_ENST00000579662_ENSP00000463651	P16144	FALSE	-70	0.236	0.038	TRUE	96	5	multi
ENSG00000132470_ENST00000200181_ENSP00000200181	P16144	TRUE	0	0	0	TRUE	97	5	multi
ENSG00000132470_ENST00000449880_ENSP00000400217	P16144	FALSE	-17	0.237	0.068	TRUE	97	5	multi
ENSG00000132470_ENST00000450894_ENSP00000405536	P16144	FALSE	-70	0.236	0.038	TRUE	97	5	multi
ENSG00000132470_ENST00000579662_ENSP00000463651	P16144	FALSE	-70	0.236	0.038	TRUE	97	5	multi
ENSG00000087077_ENST00000200457_ENSP00000200457	Q15654	TRUE	0	0	0	TRUE	85	3	multi
ENSG00000087077_ENST00000437505_ENSP00000410736	Q15654	FALSE	-396	0.918	0.842	TRUE	85	3	multi
ENSG00000087077_ENST00000417475_ENSP00000413817	Q15654	FALSE	-370	0.916	0.798	TRUE	85	3	multi
ENSG00000087077_ENST00000200457_ENSP00000200457	Q15654	TRUE	0	0	0	TRUE	92	3	multi
ENSG00000087077_ENST00000437505_ENSP00000410736	Q15654	FALSE	-396	0.918	0.842	TRUE	92	3	multi
ENSG00000087077_ENST00000417475_ENSP00000413817	Q15654	FALSE	-370	0.916	0.798	TRUE	92	3	multi
ENSG00000087077_ENST00000619988_ENSP00000479865	Q15654	FALSE	-396	0.918	0.842	FALSE	92	3	multi
ENSG00000087077_ENST00000200457_ENSP00000200457	Q15654	TRUE	0	0	0	TRUE	94	3	multi
ENSG00000087077_ENST00000437505_ENSP00000410736	Q15654	FALSE	-396	0.918	0.842	TRUE	94	3	multi
ENSG00000087077_ENST00000417475_ENSP00000413817	Q15654	FALSE	-370	0.916	0.798	TRUE	94	3	multi
ENSG00000087077_ENST00000619988_ENSP00000479865	Q15654	FALSE	-396	0.918	0.842	FALSE	94	3	multi
ENSG00000087077_ENST00000200457_ENSP00000200457	Q15654	TRUE	0	0	0	TRUE	96	3	multi
ENSG00000087077_ENST00000437505_ENSP00000410736	Q15654	FALSE	-396	0.918	0.842	TRUE	96	3	multi
ENSG00000087077_ENST00000417475_ENSP00000413817	Q15654	FALSE	-370	0.916	0.798	TRUE	96	3	multi
ENSG00000087077_ENST00000619988_ENSP00000479865	Q15654	FALSE	-396	0.918	0.842	FALSE	96	3	multi
ENSG00000087077_ENST00000200457_ENSP00000200457	Q15654	TRUE	0	0	0	TRUE	97	3	multi
ENSG00000087077_ENST00000437505_ENSP00000410736	Q15654	FALSE	-396	0.918	0.842	TRUE	97	3	multi
ENSG00000087077_ENST00000417475_ENSP00000413817	Q15654	FALSE	-370	0.916	0.798	TRUE	97	3	multi
ENSG00000087077_ENST00000619988_ENSP00000479865	Q15654	FALSE	-396	0.918	0.842	FALSE	97	3	multi
ENSG00000088356_ENST00000202017_ENSP00000202017	Q9NUG6	TRUE	0	0	0	TRUE	85	1	single
ENSG00000088356_ENST00000202017_ENSP00000202017	Q9NUG6	TRUE	0	0	0	TRUE	92	1	single
ENSG00000088356_ENST00000202017_ENSP00000202017	Q9NUG6	TRUE	0	0	0	TRUE	94	1	single
ENSG00000088356_ENST00000202017_ENSP00000202017	Q9NUG6	TRUE	0	0	0	TRUE	96	1	single
ENSG00000088356_ENST00000202017_ENSP00000202017	Q9NUG6	TRUE	0	0	0	TRUE	97	1	single
ENSG00000188559_ENST00000202677_ENSP00000202677	Q2PPJ7	TRUE	0	0	0	TRUE	85	3	multi
ENSG00000188559_ENST00000202677_ENSP00000202677	Q2PPJ7	TRUE	0	0	0	TRUE	92	3	multi
ENSG00000188559_ENST00000202677_ENSP00000202677	Q2PPJ7	TRUE	0	0	0	TRUE	94	3	multi
ENSG00000188559_ENST00000202677_ENSP00000202677	Q2PPJ7	TRUE	0	0	0	TRUE	96	3	multi
ENSG00000188559_ENST00000202677_ENSP00000202677	Q2PPJ7	TRUE	0	0	0	TRUE	97	3	multi
ENSG00000089009_ENST00000202773_ENSP00000202773	Q02878	TRUE	0	0	0	TRUE	85	1	single
ENSG00000089009_ENST00000424576_ENSP00000403172	Q02878	TRUE	0	0	0	TRUE	85	1	single
ENSG00000089009_ENST00000202773_ENSP00000202773	Q02878	TRUE	0	0	0	TRUE	92	1	single
ENSG00000089009_ENST00000424576_ENSP00000403172	Q02878	TRUE	0	0	0	TRUE	92	1	single
ENSG00000089009_ENST00000202773_ENSP00000202773	Q02878	TRUE	0	0	0	TRUE	94	1	single
ENSG00000089009_ENST00000424576_ENSP00000403172	Q02878	TRUE	0	0	0	TRUE	94	1	single
ENSG00000089009_ENST00000202773_ENSP00000202773	Q02878	TRUE	0	0	0	TRUE	96	1	single
ENSG00000089009_ENST00000424576_ENSP00000403172	Q02878	TRUE	0	0	0	TRUE	96	1	single
ENSG00000089009_ENST00000202773_ENSP00000202773	Q02878	TRUE	0	0	0	TRUE	97	1	single
ENSG00000089009_ENST00000424576_ENSP00000403172	Q02878	TRUE	0	0	0	TRUE	97	1	single
ENSG00000089063_ENST00000202834_ENSP00000202834	Q96A57	TRUE	0	0	0	TRUE	85	2	multi
ENSG00000089063_ENST00000342308_ENSP00000341364	Q96A57	FALSE	63	0.962	0.344	TRUE	85	2	multi
ENSG00000089063_ENST00000379277_ENSP00000368579	Q96A57	TRUE	0	0	0	TRUE	85	2	multi
ENSG00000089063_ENST00000379279_ENSP00000368581	Q96A57	TRUE	0	0	0	TRUE	85	2	multi
ENSG00000089063_ENST00000379283_ENSP00000368585	Q96A57	TRUE	0	0	0	TRUE	85	2	multi
ENSG00000089063_ENST00000379286_ENSP00000368588	Q96A57	TRUE	0	0	0	TRUE	85	2	multi
ENSG00000089063_ENST00000379299_ENSP00000368601	Q96A57	TRUE	0	0	0	TRUE	85	2	multi
ENSG00000089063_ENST00000202834_ENSP00000202834	Q96A57	TRUE	0	0	0	TRUE	92	2	multi
ENSG00000089063_ENST00000342308_ENSP00000341364	Q96A57	FALSE	63	0.962	0.344	TRUE	92	2	multi
ENSG00000089063_ENST00000379277_ENSP00000368579	Q96A57	TRUE	0	0	0	TRUE	92	2	multi
ENSG00000089063_ENST00000379279_ENSP00000368581	Q96A57	TRUE	0	0	0	TRUE	92	2	multi
ENSG00000089063_ENST00000379283_ENSP00000368585	Q96A57	TRUE	0	0	0	TRUE	92	2	multi
ENSG00000089063_ENST00000379286_ENSP00000368588	Q96A57	TRUE	0	0	0	TRUE	92	2	multi
ENSG00000089063_ENST00000379299_ENSP00000368601	Q96A57	TRUE	0	0	0	TRUE	92	2	multi
ENSG00000089063_ENST00000202834_ENSP00000202834	Q96A57	TRUE	0	0	0	TRUE	94	2	multi
ENSG00000089063_ENST00000342308_ENSP00000341364	Q96A57	FALSE	63	0.962	0.344	TRUE	94	2	multi
ENSG00000089063_ENST00000379277_ENSP00000368579	Q96A57	TRUE	0	0	0	TRUE	94	2	multi
ENSG00000089063_ENST00000379279_ENSP00000368581	Q96A57	TRUE	0	0	0	TRUE	94	2	multi
ENSG00000089063_ENST00000379283_ENSP00000368585	Q96A57	TRUE	0	0	0	TRUE	94	2	multi
ENSG00000089063_ENST00000379286_ENSP00000368588	Q96A57	TRUE	0	0	0	TRUE	94	2	multi
ENSG00000089063_ENST00000379299_ENSP00000368601	Q96A57	TRUE	0	0	0	TRUE	94	2	multi
ENSG00000089063_ENST00000202834_ENSP00000202834	Q96A57	TRUE	0	0	0	TRUE	96	2	multi
ENSG00000089063_ENST00000342308_ENSP00000341364	Q96A57	FALSE	63	0.962	0.344	TRUE	96	2	multi
ENSG00000089063_ENST00000379277_ENSP00000368579	Q96A57	TRUE	0	0	0	TRUE	96	2	multi
ENSG00000089063_ENST00000379279_ENSP00000368581	Q96A57	TRUE	0	0	0	TRUE	96	2	multi
ENSG00000089063_ENST00000379283_ENSP00000368585	Q96A57	TRUE	0	0	0	TRUE	96	2	multi
ENSG00000089063_ENST00000379286_ENSP00000368588	Q96A57	TRUE	0	0	0	TRUE	96	2	multi
ENSG00000089063_ENST00000379299_ENSP00000368601	Q96A57	TRUE	0	0	0	TRUE	96	2	multi
ENSG00000089063_ENST00000202834_ENSP00000202834	Q96A57	TRUE	0	0	0	TRUE	97	2	multi
ENSG00000089063_ENST00000342308_ENSP00000341364	Q96A57	FALSE	63	0.962	0.344	TRUE	97	2	multi
ENSG00000089063_ENST00000379277_ENSP00000368579	Q96A57	TRUE	0	0	0	TRUE	97	2	multi
ENSG00000089063_ENST00000379279_ENSP00000368581	Q96A57	TRUE	0	0	0	TRUE	97	2	multi
ENSG00000089063_ENST00000379283_ENSP00000368585	Q96A57	TRUE	0	0	0	TRUE	97	2	multi
ENSG00000089063_ENST00000379286_ENSP00000368588	Q96A57	TRUE	0	0	0	TRUE	97	2	multi
ENSG00000089063_ENST00000379299_ENSP00000368601	Q96A57	TRUE	0	0	0	TRUE	97	2	multi
ENSG00000089127_ENST00000202917_ENSP00000202917	P00973	TRUE	0	0	0	TRUE	85	4	multi
ENSG00000089127_ENST00000445409_ENSP00000388001	P00973	FALSE	14	0.159	0.138	TRUE	85	4	multi
ENSG00000089127_ENST00000452357_ENSP00000415721	P00973	FALSE	-36	0.135	0.118	TRUE	85	4	multi
ENSG00000089127_ENST00000202917_ENSP00000202917	P00973	TRUE	0	0	0	TRUE	92	4	multi
ENSG00000089127_ENST00000445409_ENSP00000388001	P00973	FALSE	14	0.159	0.138	TRUE	92	4	multi
ENSG00000089127_ENST00000452357_ENSP00000415721	P00973	FALSE	-36	0.135	0.118	TRUE	92	4	multi
ENSG00000089127_ENST00000202917_ENSP00000202917	P00973	TRUE	0	0	0	TRUE	94	4	multi
ENSG00000089127_ENST00000445409_ENSP00000388001	P00973	FALSE	14	0.159	0.138	TRUE	94	4	multi
ENSG00000089127_ENST00000452357_ENSP00000415721	P00973	FALSE	-36	0.135	0.118	TRUE	94	4	multi
ENSG00000089127_ENST00000202917_ENSP00000202917	P00973	TRUE	0	0	0	TRUE	96	4	multi
ENSG00000089127_ENST00000445409_ENSP00000388001	P00973	FALSE	14	0.159	0.138	TRUE	96	4	multi
ENSG00000089127_ENST00000452357_ENSP00000415721	P00973	FALSE	-36	0.135	0.118	TRUE	96	4	multi
ENSG00000089127_ENST00000202917_ENSP00000202917	P00973	TRUE	0	0	0	TRUE	97	4	multi
ENSG00000089127_ENST00000445409_ENSP00000388001	P00973	FALSE	14	0.159	0.138	TRUE	97	4	multi
ENSG00000089127_ENST00000452357_ENSP00000415721	P00973	FALSE	-36	0.135	0.118	TRUE	97	4	multi
ENSG00000089195_ENST00000203001_ENSP00000203001	Q9UJA5	TRUE	0	0	0	TRUE	85	4	multi
ENSG00000089195_ENST00000203001_ENSP00000203001	Q9UJA5	TRUE	0	0	0	TRUE	92	4	multi
ENSG00000089195_ENST00000453074_ENSP00000392070	Q9UJA5	FALSE	-170	0.938	0.342	FALSE	92	4	multi
ENSG00000089195_ENST00000203001_ENSP00000203001	Q9UJA5	TRUE	0	0	0	TRUE	94	4	multi
ENSG00000089195_ENST00000453074_ENSP00000392070	Q9UJA5	FALSE	-170	0.938	0.342	FALSE	94	4	multi
ENSG00000089195_ENST00000203001_ENSP00000203001	Q9UJA5	TRUE	0	0	0	TRUE	96	4	multi
ENSG00000089195_ENST00000453074_ENSP00000392070	Q9UJA5	FALSE	-170	0.938	0.342	FALSE	96	4	multi
ENSG00000089195_ENST00000203001_ENSP00000203001	Q9UJA5	TRUE	0	0	0	TRUE	97	4	multi
ENSG00000089195_ENST00000453074_ENSP00000392070	Q9UJA5	FALSE	-170	0.938	0.342	FALSE	97	4	multi
ENSG00000010256_ENST00000203407_ENSP00000203407	P31930	TRUE	0	0	0	TRUE	85	1	single
ENSG00000010256_ENST00000203407_ENSP00000203407	P31930	TRUE	0	0	0	TRUE	92	1	single
ENSG00000010256_ENST00000203407_ENSP00000203407	P31930	TRUE	0	0	0	TRUE	94	1	single
ENSG00000010256_ENST00000203407_ENSP00000203407	P31930	TRUE	0	0	0	TRUE	96	1	single
ENSG00000010256_ENST00000203407_ENSP00000203407	P31930	TRUE	0	0	0	TRUE	97	1	single
ENSG00000089639_ENST00000203556_ENSP00000203556	Q9P107	TRUE	0	0	0	TRUE	85	2	multi
ENSG00000089639_ENST00000203556_ENSP00000203556	Q9P107	TRUE	0	0	0	TRUE	92	2	multi
ENSG00000089639_ENST00000587238_ENSP00000467054	Q9P107	FALSE	-26	0.516	0.027	FALSE	92	2	multi
ENSG00000089639_ENST00000203556_ENSP00000203556	Q9P107	TRUE	0	0	0	TRUE	94	2	multi
ENSG00000089639_ENST00000587238_ENSP00000467054	Q9P107	FALSE	-26	0.516	0.027	FALSE	94	2	multi
ENSG00000089639_ENST00000203556_ENSP00000203556	Q9P107	TRUE	0	0	0	TRUE	96	2	multi
ENSG00000089639_ENST00000587238_ENSP00000467054	Q9P107	FALSE	-26	0.516	0.027	FALSE	96	2	multi
ENSG00000089639_ENST00000203556_ENSP00000203556	Q9P107	TRUE	0	0	0	TRUE	97	2	multi
ENSG00000089639_ENST00000587238_ENSP00000467054	Q9P107	FALSE	-26	0.516	0.027	FALSE	97	2	multi
ENSG00000090447_ENST00000204517_ENSP00000204517	Q01664	TRUE	0	0	0	TRUE	85	1	single
ENSG00000090447_ENST00000204517_ENSP00000204517	Q01664	TRUE	0	0	0	TRUE	92	1	single
ENSG00000090447_ENST00000204517_ENSP00000204517	Q01664	TRUE	0	0	0	TRUE	94	1	single
ENSG00000090447_ENST00000204517_ENSP00000204517	Q01664	TRUE	0	0	0	TRUE	96	1	single
ENSG00000090447_ENST00000204517_ENSP00000204517	Q01664	TRUE	0	0	0	TRUE	97	1	single
ENSG00000090615_ENST00000204726_ENSP00000204726	Q08378	TRUE	0	0	0	TRUE	85	3	multi
ENSG00000090615_ENST00000456883_ENSP00000409303	Q08378	FALSE	-108	0.077	0.072	TRUE	85	3	multi
ENSG00000090615_ENST00000450791_ENSP00000410378	Q08378	TRUE	0	0	0	TRUE	85	3	multi
ENSG00000090615_ENST00000537452_ENSP00000442143	Q08378	FALSE	-364	0.272	0.25	FALSE	85	3	multi
ENSG00000090615_ENST00000545875_ENSP00000442603	Q08378	FALSE	-364	0.272	0.25	TRUE	85	3	multi
ENSG00000090615_ENST00000204726_ENSP00000204726	Q08378	TRUE	0	0	0	TRUE	92	3	multi
ENSG00000090615_ENST00000456883_ENSP00000409303	Q08378	FALSE	-108	0.077	0.072	TRUE	92	3	multi
ENSG00000090615_ENST00000450791_ENSP00000410378	Q08378	TRUE	0	0	0	TRUE	92	3	multi
ENSG00000090615_ENST00000545875_ENSP00000442603	Q08378	FALSE	-364	0.272	0.25	TRUE	92	3	multi
ENSG00000090615_ENST00000204726_ENSP00000204726	Q08378	TRUE	0	0	0	TRUE	94	3	multi
ENSG00000090615_ENST00000456883_ENSP00000409303	Q08378	FALSE	-108	0.077	0.072	TRUE	94	3	multi
ENSG00000090615_ENST00000450791_ENSP00000410378	Q08378	TRUE	0	0	0	TRUE	94	3	multi
ENSG00000090615_ENST00000545875_ENSP00000442603	Q08378	FALSE	-364	0.272	0.25	TRUE	94	3	multi
ENSG00000090615_ENST00000204726_ENSP00000204726	Q08378	TRUE	0	0	0	TRUE	96	3	multi
ENSG00000090615_ENST00000456883_ENSP00000409303	Q08378	FALSE	-108	0.077	0.072	TRUE	96	3	multi
ENSG00000090615_ENST00000450791_ENSP00000410378	Q08378	TRUE	0	0	0	TRUE	96	3	multi
ENSG00000090615_ENST00000545875_ENSP00000442603	Q08378	FALSE	-364	0.272	0.25	TRUE	96	3	multi
ENSG00000090615_ENST00000204726_ENSP00000204726	Q08378	TRUE	0	0	0	TRUE	97	3	multi
ENSG00000090615_ENST00000456883_ENSP00000409303	Q08378	FALSE	-108	0.077	0.072	TRUE	97	3	multi
ENSG00000090615_ENST00000450791_ENSP00000410378	Q08378	TRUE	0	0	0	TRUE	97	3	multi
ENSG00000090615_ENST00000545875_ENSP00000442603	Q08378	FALSE	-364	0.272	0.25	TRUE	97	3	multi
ENSG00000090863_ENST00000205061_ENSP00000205061	Q92896	FALSE	24	0.02	0.02	TRUE	85	3	multi
ENSG00000090863_ENST00000422840_ENSP00000405984	Q92896	TRUE	0	0	0	TRUE	85	3	multi
ENSG00000090863_ENST00000447066_ENSP00000406946	Q92896	FALSE	13	0.832	0.029	TRUE	85	3	multi
ENSG00000090863_ENST00000205061_ENSP00000205061	Q92896	FALSE	24	0.02	0.02	TRUE	92	3	multi
ENSG00000090863_ENST00000422840_ENSP00000405984	Q92896	TRUE	0	0	0	TRUE	92	3	multi
ENSG00000090863_ENST00000447066_ENSP00000406946	Q92896	FALSE	13	0.832	0.029	TRUE	92	3	multi
ENSG00000090863_ENST00000205061_ENSP00000205061	Q92896	FALSE	24	0.02	0.02	TRUE	94	3	multi
ENSG00000090863_ENST00000422840_ENSP00000405984	Q92896	TRUE	0	0	0	TRUE	94	3	multi
ENSG00000090863_ENST00000447066_ENSP00000406946	Q92896	FALSE	13	0.832	0.029	TRUE	94	3	multi
ENSG00000090863_ENST00000205061_ENSP00000205061	Q92896	FALSE	24	0.02	0.02	TRUE	96	3	multi
ENSG00000090863_ENST00000422840_ENSP00000405984	Q92896	TRUE	0	0	0	TRUE	96	3	multi
ENSG00000090863_ENST00000447066_ENSP00000406946	Q92896	FALSE	13	0.832	0.029	TRUE	96	3	multi
ENSG00000090863_ENST00000205061_ENSP00000205061	Q92896	FALSE	24	0.02	0.02	TRUE	97	3	multi
ENSG00000090863_ENST00000422840_ENSP00000405984	Q92896	TRUE	0	0	0	TRUE	97	3	multi
ENSG00000090863_ENST00000447066_ENSP00000406946	Q92896	FALSE	13	0.832	0.029	TRUE	97	3	multi
ENSG00000091140_ENST00000205402_ENSP00000205402	P09622	TRUE	0	0	0	TRUE	85	3	multi
ENSG00000091140_ENST00000417551_ENSP00000390667	P09622	TRUE	0	0	0	TRUE	85	3	multi
ENSG00000091140_ENST00000205402_ENSP00000205402	P09622	TRUE	0	0	0	TRUE	92	3	multi
ENSG00000091140_ENST00000437604_ENSP00000387542	P09622	FALSE	-48	0.668	0.094	FALSE	92	3	multi
ENSG00000091140_ENST00000417551_ENSP00000390667	P09622	TRUE	0	0	0	TRUE	92	3	multi
ENSG00000091140_ENST00000205402_ENSP00000205402	P09622	TRUE	0	0	0	TRUE	94	3	multi
ENSG00000091140_ENST00000437604_ENSP00000387542	P09622	FALSE	-48	0.668	0.094	FALSE	94	3	multi
ENSG00000091140_ENST00000417551_ENSP00000390667	P09622	TRUE	0	0	0	TRUE	94	3	multi
ENSG00000091140_ENST00000205402_ENSP00000205402	P09622	TRUE	0	0	0	TRUE	96	3	multi
ENSG00000091140_ENST00000437604_ENSP00000387542	P09622	FALSE	-48	0.668	0.094	FALSE	96	3	multi
ENSG00000091140_ENST00000417551_ENSP00000390667	P09622	TRUE	0	0	0	TRUE	96	3	multi
ENSG00000091140_ENST00000205402_ENSP00000205402	P09622	TRUE	0	0	0	TRUE	97	3	multi
ENSG00000091140_ENST00000437604_ENSP00000387542	P09622	FALSE	-48	0.668	0.094	FALSE	97	3	multi
ENSG00000091140_ENST00000417551_ENSP00000390667	P09622	TRUE	0	0	0	TRUE	97	3	multi
ENSG00000091583_ENST00000205948_ENSP00000205948	P02749	TRUE	0	0	0	TRUE	85	1	single
ENSG00000091583_ENST00000205948_ENSP00000205948	P02749	TRUE	0	0	0	TRUE	92	1	single
ENSG00000091583_ENST00000205948_ENSP00000205948	P02749	TRUE	0	0	0	TRUE	94	1	single
ENSG00000091583_ENST00000205948_ENSP00000205948	P02749	TRUE	0	0	0	TRUE	96	1	single
ENSG00000091583_ENST00000205948_ENSP00000205948	P02749	TRUE	0	0	0	TRUE	97	1	single
ENSG00000091640_ENST00000206020_ENSP00000206020	O75391	TRUE	0	0	0	TRUE	85	1	single
ENSG00000091640_ENST00000206020_ENSP00000206020	O75391	TRUE	0	0	0	TRUE	92	1	single
ENSG00000091640_ENST00000206020_ENSP00000206020	O75391	TRUE	0	0	0	TRUE	94	1	single
ENSG00000091640_ENST00000206020_ENSP00000206020	O75391	TRUE	0	0	0	TRUE	96	1	single
ENSG00000091640_ENST00000206020_ENSP00000206020	O75391	TRUE	0	0	0	TRUE	97	1	single
ENSG00000092010_ENST00000206451_ENSP00000206451	Q06323	TRUE	0	0	0	TRUE	85	3	multi
ENSG00000092010_ENST00000382708_ENSP00000372155	Q06323	FALSE	1	0.104	0.1	TRUE	85	3	multi
ENSG00000092010_ENST00000206451_ENSP00000206451	Q06323	TRUE	0	0	0	TRUE	92	3	multi
ENSG00000092010_ENST00000382708_ENSP00000372155	Q06323	FALSE	1	0.104	0.1	TRUE	92	3	multi
ENSG00000092010_ENST00000561435_ENSP00000453976	Q06323	FALSE	-16	0.104	0.092	FALSE	92	3	multi
ENSG00000092010_ENST00000206451_ENSP00000206451	Q06323	TRUE	0	0	0	TRUE	94	3	multi
ENSG00000092010_ENST00000382708_ENSP00000372155	Q06323	FALSE	1	0.104	0.1	TRUE	94	3	multi
ENSG00000092010_ENST00000561435_ENSP00000453976	Q06323	FALSE	-16	0.104	0.092	FALSE	94	3	multi
ENSG00000284916_ENST00000643169_ENSP00000493882	Q06323	FALSE	-16	0.104	0.092	FALSE	94	3	multi
ENSG00000284916_ENST00000645537_ENSP00000495095	Q06323	TRUE	0	0	0	FALSE	94	3	multi
ENSG00000284916_ENST00000646132_ENSP00000496083	Q06323	FALSE	1	0.104	0.1	FALSE	94	3	multi
ENSG00000092010_ENST00000206451_ENSP00000206451	Q06323	TRUE	0	0	0	TRUE	96	3	multi
ENSG00000092010_ENST00000382708_ENSP00000372155	Q06323	FALSE	1	0.104	0.1	TRUE	96	3	multi
ENSG00000092010_ENST00000561435_ENSP00000453976	Q06323	FALSE	-16	0.104	0.092	FALSE	96	3	multi
ENSG00000284916_ENST00000643169_ENSP00000493882	Q06323	FALSE	-16	0.104	0.092	FALSE	96	3	multi
ENSG00000284916_ENST00000645537_ENSP00000495095	Q06323	TRUE	0	0	0	FALSE	96	3	multi
ENSG00000284916_ENST00000646132_ENSP00000496083	Q06323	FALSE	1	0.104	0.1	FALSE	96	3	multi
ENSG00000092010_ENST00000206451_ENSP00000206451	Q06323	TRUE	0	0	0	TRUE	97	3	multi
ENSG00000092010_ENST00000382708_ENSP00000372155	Q06323	FALSE	1	0.104	0.1	TRUE	97	3	multi
ENSG00000092010_ENST00000561435_ENSP00000453976	Q06323	FALSE	-16	0.104	0.092	FALSE	97	3	multi
ENSG00000284916_ENST00000643169_ENSP00000493882	Q06323	FALSE	-16	0.104	0.092	FALSE	97	3	multi
ENSG00000284916_ENST00000645537_ENSP00000495095	Q06323	TRUE	0	0	0	FALSE	97	3	multi
ENSG00000284916_ENST00000646132_ENSP00000496083	Q06323	FALSE	1	0.104	0.1	FALSE	97	3	multi
ENSG00000092036_ENST00000206474_ENSP00000206474	Q9H6D7	TRUE	0	0	0	TRUE	85	4	multi
ENSG00000092036_ENST00000342454_ENSP00000342776	Q9H6D7	FALSE	-45	0.656	0.124	TRUE	85	4	multi
ENSG00000092036_ENST00000347758_ENSP00000343473	Q9H6D7	FALSE	-126	0.669	0.347	TRUE	85	4	multi
ENSG00000092036_ENST00000397409_ENSP00000380556	Q9H6D7	FALSE	-126	0.669	0.347	FALSE	85	4	multi
ENSG00000092036_ENST00000541587_ENSP00000441026	Q9H6D7	TRUE	0	0	0	TRUE	85	4	multi
ENSG00000092036_ENST00000555986_ENSP00000451018	Q9H6D7	FALSE	-45	0.656	0.124	TRUE	85	4	multi
ENSG00000092036_ENST00000555367_ENSP00000452239	Q9H6D7	FALSE	-45	0.656	0.124	TRUE	85	4	multi
ENSG00000092036_ENST00000490506_ENSP00000452260	Q9H6D7	FALSE	-124	0.937	0.342	TRUE	85	4	multi
ENSG00000092036_ENST00000206474_ENSP00000206474	Q9H6D7	TRUE	0	0	0	TRUE	92	4	multi
ENSG00000092036_ENST00000342454_ENSP00000342776	Q9H6D7	FALSE	-45	0.656	0.124	TRUE	92	4	multi
ENSG00000092036_ENST00000347758_ENSP00000343473	Q9H6D7	FALSE	-126	0.669	0.347	TRUE	92	4	multi
ENSG00000092036_ENST00000541587_ENSP00000441026	Q9H6D7	TRUE	0	0	0	TRUE	92	4	multi
ENSG00000092036_ENST00000555986_ENSP00000451018	Q9H6D7	FALSE	-45	0.656	0.124	TRUE	92	4	multi
ENSG00000092036_ENST00000555367_ENSP00000452239	Q9H6D7	FALSE	-45	0.656	0.124	TRUE	92	4	multi
ENSG00000092036_ENST00000490506_ENSP00000452260	Q9H6D7	FALSE	-124	0.937	0.342	TRUE	92	4	multi
ENSG00000092036_ENST00000206474_ENSP00000206474	Q9H6D7	TRUE	0	0	0	TRUE	94	4	multi
ENSG00000092036_ENST00000342454_ENSP00000342776	Q9H6D7	FALSE	-45	0.656	0.124	TRUE	94	4	multi
ENSG00000092036_ENST00000347758_ENSP00000343473	Q9H6D7	FALSE	-126	0.669	0.347	TRUE	94	4	multi
ENSG00000092036_ENST00000541587_ENSP00000441026	Q9H6D7	TRUE	0	0	0	TRUE	94	4	multi
ENSG00000092036_ENST00000555986_ENSP00000451018	Q9H6D7	FALSE	-45	0.656	0.124	TRUE	94	4	multi
ENSG00000092036_ENST00000555367_ENSP00000452239	Q9H6D7	FALSE	-45	0.656	0.124	TRUE	94	4	multi
ENSG00000092036_ENST00000490506_ENSP00000452260	Q9H6D7	FALSE	-124	0.937	0.342	TRUE	94	4	multi
ENSG00000092036_ENST00000206474_ENSP00000206474	Q9H6D7	TRUE	0	0	0	TRUE	96	4	multi
ENSG00000092036_ENST00000342454_ENSP00000342776	Q9H6D7	FALSE	-45	0.656	0.124	TRUE	96	4	multi
ENSG00000092036_ENST00000347758_ENSP00000343473	Q9H6D7	FALSE	-126	0.669	0.347	TRUE	96	4	multi
ENSG00000092036_ENST00000541587_ENSP00000441026	Q9H6D7	TRUE	0	0	0	TRUE	96	4	multi
ENSG00000092036_ENST00000555986_ENSP00000451018	Q9H6D7	FALSE	-45	0.656	0.124	TRUE	96	4	multi
ENSG00000092036_ENST00000555367_ENSP00000452239	Q9H6D7	FALSE	-45	0.656	0.124	TRUE	96	4	multi
ENSG00000092036_ENST00000490506_ENSP00000452260	Q9H6D7	FALSE	-124	0.937	0.342	TRUE	96	4	multi
ENSG00000092036_ENST00000206474_ENSP00000206474	Q9H6D7	TRUE	0	0	0	TRUE	97	4	multi
ENSG00000092036_ENST00000342454_ENSP00000342776	Q9H6D7	FALSE	-45	0.656	0.124	TRUE	97	4	multi
ENSG00000092036_ENST00000347758_ENSP00000343473	Q9H6D7	FALSE	-126	0.669	0.347	TRUE	97	4	multi
ENSG00000092036_ENST00000541587_ENSP00000441026	Q9H6D7	TRUE	0	0	0	TRUE	97	4	multi
ENSG00000092036_ENST00000555986_ENSP00000451018	Q9H6D7	FALSE	-45	0.656	0.124	TRUE	97	4	multi
ENSG00000092036_ENST00000555367_ENSP00000452239	Q9H6D7	FALSE	-45	0.656	0.124	TRUE	97	4	multi
ENSG00000092036_ENST00000490506_ENSP00000452260	Q9H6D7	FALSE	-124	0.937	0.342	TRUE	97	4	multi
ENSG00000092094_ENST00000206542_ENSP00000206542	Q9NPF4	TRUE	0	0	0	TRUE	85	1	single
ENSG00000092094_ENST00000206542_ENSP00000206542	Q9NPF4	TRUE	0	0	0	TRUE	92	1	single
ENSG00000092094_ENST00000206542_ENSP00000206542	Q9NPF4	TRUE	0	0	0	TRUE	94	1	single
ENSG00000092094_ENST00000206542_ENSP00000206542	Q9NPF4	TRUE	0	0	0	TRUE	96	1	single
ENSG00000092094_ENST00000206542_ENSP00000206542	Q9NPF4	TRUE	0	0	0	TRUE	97	1	single
ENSG00000092929_ENST00000207549_ENSP00000207549	Q70J99	TRUE	0	0	0	TRUE	85	3	multi
ENSG00000092929_ENST00000412096_ENSP00000388093	Q70J99	FALSE	52	0.054	0.049	TRUE	85	3	multi
ENSG00000092929_ENST00000207549_ENSP00000207549	Q70J99	TRUE	0	0	0	TRUE	92	3	multi
ENSG00000092929_ENST00000412096_ENSP00000388093	Q70J99	FALSE	52	0.054	0.049	TRUE	92	3	multi
ENSG00000092929_ENST00000207549_ENSP00000207549	Q70J99	TRUE	0	0	0	TRUE	94	3	multi
ENSG00000092929_ENST00000412096_ENSP00000388093	Q70J99	FALSE	52	0.054	0.049	TRUE	94	3	multi
ENSG00000092929_ENST00000207549_ENSP00000207549	Q70J99	TRUE	0	0	0	TRUE	96	3	multi
ENSG00000092929_ENST00000412096_ENSP00000388093	Q70J99	FALSE	52	0.054	0.049	TRUE	96	3	multi
ENSG00000092929_ENST00000207549_ENSP00000207549	Q70J99	TRUE	0	0	0	TRUE	97	3	multi
ENSG00000092929_ENST00000412096_ENSP00000388093	Q70J99	FALSE	52	0.054	0.049	TRUE	97	3	multi
ENSG00000094916_ENST00000209875_ENSP00000209875	P45973	TRUE	0	0	0	TRUE	85	1	single
ENSG00000094916_ENST00000439541_ENSP00000401009	P45973	TRUE	0	0	0	TRUE	85	1	single
ENSG00000094916_ENST00000550411_ENSP00000449207	P45973	TRUE	0	0	0	TRUE	85	1	single
ENSG00000094916_ENST00000209875_ENSP00000209875	P45973	TRUE	0	0	0	TRUE	92	1	single
ENSG00000094916_ENST00000439541_ENSP00000401009	P45973	TRUE	0	0	0	TRUE	92	1	single
ENSG00000094916_ENST00000550411_ENSP00000449207	P45973	TRUE	0	0	0	TRUE	92	1	single
ENSG00000094916_ENST00000209875_ENSP00000209875	P45973	TRUE	0	0	0	TRUE	94	1	single
ENSG00000094916_ENST00000439541_ENSP00000401009	P45973	TRUE	0	0	0	TRUE	94	1	single
ENSG00000094916_ENST00000550411_ENSP00000449207	P45973	TRUE	0	0	0	TRUE	94	1	single
ENSG00000094916_ENST00000209875_ENSP00000209875	P45973	TRUE	0	0	0	TRUE	96	1	single
ENSG00000094916_ENST00000439541_ENSP00000401009	P45973	TRUE	0	0	0	TRUE	96	1	single
ENSG00000094916_ENST00000550411_ENSP00000449207	P45973	TRUE	0	0	0	TRUE	96	1	single
ENSG00000094916_ENST00000209875_ENSP00000209875	P45973	TRUE	0	0	0	TRUE	97	1	single
ENSG00000094916_ENST00000439541_ENSP00000401009	P45973	TRUE	0	0	0	TRUE	97	1	single
ENSG00000094916_ENST00000550411_ENSP00000449207	P45973	TRUE	0	0	0	TRUE	97	1	single
ENSG00000095059_ENST00000210060_ENSP00000210060	P49366	TRUE	0	0	0	TRUE	85	3	multi
ENSG00000095059_ENST00000351660_ENSP00000221303	P49366	FALSE	-47	0.276	0.127	TRUE	85	3	multi
ENSG00000095059_ENST00000594424_ENSP00000471886	P49366	FALSE	-42	0.938	0.149	TRUE	85	3	multi
ENSG00000095059_ENST00000210060_ENSP00000210060	P49366	TRUE	0	0	0	TRUE	92	3	multi
ENSG00000095059_ENST00000351660_ENSP00000221303	P49366	FALSE	-47	0.276	0.127	TRUE	92	3	multi
ENSG00000095059_ENST00000594424_ENSP00000471886	P49366	FALSE	-42	0.938	0.149	TRUE	92	3	multi
ENSG00000095059_ENST00000210060_ENSP00000210060	P49366	TRUE	0	0	0	TRUE	94	3	multi
ENSG00000095059_ENST00000351660_ENSP00000221303	P49366	FALSE	-47	0.276	0.127	TRUE	94	3	multi
ENSG00000095059_ENST00000594424_ENSP00000471886	P49366	FALSE	-42	0.938	0.149	TRUE	94	3	multi
ENSG00000095059_ENST00000210060_ENSP00000210060	P49366	TRUE	0	0	0	TRUE	96	3	multi
ENSG00000095059_ENST00000351660_ENSP00000221303	P49366	FALSE	-47	0.276	0.127	TRUE	96	3	multi
ENSG00000095059_ENST00000594424_ENSP00000471886	P49366	FALSE	-42	0.938	0.149	TRUE	96	3	multi
ENSG00000095059_ENST00000210060_ENSP00000210060	P49366	TRUE	0	0	0	TRUE	97	3	multi
ENSG00000095059_ENST00000351660_ENSP00000221303	P49366	FALSE	-47	0.276	0.127	TRUE	97	3	multi
ENSG00000095059_ENST00000594424_ENSP00000471886	P49366	FALSE	-42	0.938	0.149	TRUE	97	3	multi
ENSG00000095261_ENST00000210313_ENSP00000210313	Q16401	TRUE	0	0	0	TRUE	85	2	multi
ENSG00000095261_ENST00000373904_ENSP00000363011	Q16401	FALSE	-43	0.687	0.085	TRUE	85	2	multi
ENSG00000095261_ENST00000210313_ENSP00000210313	Q16401	TRUE	0	0	0	TRUE	92	2	multi
ENSG00000095261_ENST00000373904_ENSP00000363011	Q16401	FALSE	-43	0.687	0.085	TRUE	92	2	multi
ENSG00000095261_ENST00000210313_ENSP00000210313	Q16401	TRUE	0	0	0	TRUE	94	2	multi
ENSG00000095261_ENST00000373904_ENSP00000363011	Q16401	FALSE	-43	0.687	0.085	TRUE	94	2	multi
ENSG00000095261_ENST00000210313_ENSP00000210313	Q16401	TRUE	0	0	0	TRUE	96	2	multi
ENSG00000095261_ENST00000373904_ENSP00000363011	Q16401	FALSE	-43	0.687	0.085	TRUE	96	2	multi
ENSG00000095261_ENST00000210313_ENSP00000210313	Q16401	TRUE	0	0	0	TRUE	97	2	multi
ENSG00000095261_ENST00000373904_ENSP00000363011	Q16401	FALSE	-43	0.687	0.085	TRUE	97	2	multi
ENSG00000095380_ENST00000210444_ENSP00000210444	Q9NR45	TRUE	0	0	0	TRUE	85	1	single
ENSG00000095380_ENST00000210444_ENSP00000210444	Q9NR45	TRUE	0	0	0	TRUE	92	1	single
ENSG00000095380_ENST00000210444_ENSP00000210444	Q9NR45	TRUE	0	0	0	TRUE	94	1	single
ENSG00000095380_ENST00000210444_ENSP00000210444	Q9NR45	TRUE	0	0	0	TRUE	96	1	single
ENSG00000095380_ENST00000210444_ENSP00000210444	Q9NR45	TRUE	0	0	0	TRUE	97	1	single
ENSG00000096150_ENST00000211372_ENSP00000211372	P62269	TRUE	0	0	0	TRUE	85	1	single
ENSG00000231500_ENST00000439602_ENSP00000393241	P62269	TRUE	0	0	0	TRUE	85	1	single
ENSG00000226225_ENST00000434122_ENSP00000403175	P62269	TRUE	0	0	0	TRUE	85	1	single
ENSG00000223367_ENST00000457341_ENSP00000412583	P62269	TRUE	0	0	0	TRUE	85	1	single
ENSG00000235650_ENST00000454021_ENSP00000416110	P62269	TRUE	0	0	0	TRUE	85	1	single
ENSG00000096150_ENST00000211372_ENSP00000211372	P62269	TRUE	0	0	0	TRUE	92	1	single
ENSG00000231500_ENST00000439602_ENSP00000393241	P62269	TRUE	0	0	0	TRUE	92	1	single
ENSG00000226225_ENST00000434122_ENSP00000403175	P62269	TRUE	0	0	0	TRUE	92	1	single
ENSG00000223367_ENST00000457341_ENSP00000412583	P62269	TRUE	0	0	0	TRUE	92	1	single
ENSG00000235650_ENST00000454021_ENSP00000416110	P62269	TRUE	0	0	0	TRUE	92	1	single
ENSG00000096150_ENST00000211372_ENSP00000211372	P62269	TRUE	0	0	0	TRUE	94	1	single
ENSG00000231500_ENST00000439602_ENSP00000393241	P62269	TRUE	0	0	0	TRUE	94	1	single
ENSG00000226225_ENST00000434122_ENSP00000403175	P62269	TRUE	0	0	0	TRUE	94	1	single
ENSG00000223367_ENST00000457341_ENSP00000412583	P62269	TRUE	0	0	0	TRUE	94	1	single
ENSG00000235650_ENST00000454021_ENSP00000416110	P62269	TRUE	0	0	0	TRUE	94	1	single
ENSG00000096150_ENST00000211372_ENSP00000211372	P62269	TRUE	0	0	0	TRUE	96	1	single
ENSG00000231500_ENST00000439602_ENSP00000393241	P62269	TRUE	0	0	0	TRUE	96	1	single
ENSG00000226225_ENST00000434122_ENSP00000403175	P62269	TRUE	0	0	0	TRUE	96	1	single
ENSG00000223367_ENST00000457341_ENSP00000412583	P62269	TRUE	0	0	0	TRUE	96	1	single
ENSG00000235650_ENST00000454021_ENSP00000416110	P62269	TRUE	0	0	0	TRUE	96	1	single
ENSG00000096150_ENST00000211372_ENSP00000211372	P62269	TRUE	0	0	0	TRUE	97	1	single
ENSG00000231500_ENST00000439602_ENSP00000393241	P62269	TRUE	0	0	0	TRUE	97	1	single
ENSG00000226225_ENST00000434122_ENSP00000403175	P62269	TRUE	0	0	0	TRUE	97	1	single
ENSG00000223367_ENST00000457341_ENSP00000412583	P62269	TRUE	0	0	0	TRUE	97	1	single
ENSG00000235650_ENST00000454021_ENSP00000416110	P62269	TRUE	0	0	0	TRUE	97	1	single
ENSG00000204463_ENST00000211379_ENSP00000211379	P46379	FALSE	-6	0.761	0.005	TRUE	85	5	multi
ENSG00000096155_ENST00000361076_ENSP00000354368	P46379	TRUE	0	0	0	TRUE	85	5	multi
ENSG00000204463_ENST00000362049_ENSP00000354875	P46379	FALSE	-55	0.765	0.049	TRUE	85	5	multi
ENSG00000204463_ENST00000375964_ENSP00000365131	P46379	TRUE	0	0	0	TRUE	85	5	multi
ENSG00000204463_ENST00000375976_ENSP00000365143	P46379	FALSE	-6	0.761	0.005	TRUE	85	5	multi
ENSG00000096155_ENST00000383446_ENSP00000372938	P46379	FALSE	-6	0.761	0.005	TRUE	85	5	multi
ENSG00000096155_ENST00000383448_ENSP00000372940	P46379	FALSE	-6	0.761	0.005	TRUE	85	5	multi
ENSG00000204463_ENST00000404765_ENSP00000384494	P46379	FALSE	30	0.775	0.036	FALSE	85	5	multi
ENSG00000233348_ENST00000419847_ENSP00000389121	P46379	FALSE	-6	0.761	0.005	TRUE	85	5	multi
ENSG00000233348_ENST00000451932_ENSP00000390966	P46379	TRUE	0	0	0	TRUE	85	5	multi
ENSG00000229524_ENST00000449450_ENSP00000397894	P46379	TRUE	0	0	0	TRUE	85	5	multi
ENSG00000204463_ENST00000439687_ENSP00000402856	P46379	FALSE	-229	0.789	0.202	TRUE	85	5	multi
ENSG00000233348_ENST00000443182_ENSP00000410156	P46379	FALSE	-6	0.761	0.005	TRUE	85	5	multi
ENSG00000229524_ENST00000417144_ENSP00000412110	P46379	FALSE	-6	0.761	0.005	TRUE	85	5	multi
ENSG00000228760_ENST00000444402_ENSP00000413327	P46379	FALSE	0	0.001	0.001	FALSE	85	5	multi
ENSG00000227761_ENST00000425649_ENSP00000413341	P46379	FALSE	0	0.001	0.001	FALSE	85	5	multi
ENSG00000229524_ENST00000442479_ENSP00000413698	P46379	FALSE	-6	0.761	0.005	TRUE	85	5	multi
ENSG00000234651_ENST00000454478_ENSP00000415427	P46379	FALSE	0	0.001	0.001	FALSE	85	5	multi
ENSG00000096155_ENST00000552605_ENSP00000446525	P46379	FALSE	30	0.775	0.036	TRUE	85	5	multi
ENSG00000229524_ENST00000551350_ENSP00000447546	P46379	FALSE	30	0.775	0.036	TRUE	85	5	multi
ENSG00000233348_ENST00000552116_ENSP00000447946	P46379	FALSE	30	0.775	0.036	TRUE	85	5	multi
ENSG00000204463_ENST00000211379_ENSP00000211379	P46379	FALSE	-6	0.761	0.005	TRUE	92	5	multi
ENSG00000096155_ENST00000361076_ENSP00000354368	P46379	TRUE	0	0	0	TRUE	92	5	multi
ENSG00000204463_ENST00000362049_ENSP00000354875	P46379	FALSE	-55	0.765	0.049	TRUE	92	5	multi
ENSG00000204463_ENST00000375964_ENSP00000365131	P46379	TRUE	0	0	0	TRUE	92	5	multi
ENSG00000204463_ENST00000375976_ENSP00000365143	P46379	FALSE	-6	0.761	0.005	TRUE	92	5	multi
ENSG00000096155_ENST00000383446_ENSP00000372938	P46379	FALSE	-6	0.761	0.005	TRUE	92	5	multi
ENSG00000096155_ENST00000383448_ENSP00000372940	P46379	FALSE	-6	0.761	0.005	TRUE	92	5	multi
ENSG00000233348_ENST00000419847_ENSP00000389121	P46379	FALSE	-6	0.761	0.005	TRUE	92	5	multi
ENSG00000233348_ENST00000451932_ENSP00000390966	P46379	TRUE	0	0	0	TRUE	92	5	multi
ENSG00000229524_ENST00000449450_ENSP00000397894	P46379	TRUE	0	0	0	TRUE	92	5	multi
ENSG00000204463_ENST00000439687_ENSP00000402856	P46379	FALSE	-229	0.789	0.202	TRUE	92	5	multi
ENSG00000233348_ENST00000443182_ENSP00000410156	P46379	FALSE	-6	0.761	0.005	TRUE	92	5	multi
ENSG00000229524_ENST00000417144_ENSP00000412110	P46379	FALSE	-6	0.761	0.005	TRUE	92	5	multi
ENSG00000229524_ENST00000442479_ENSP00000413698	P46379	FALSE	-6	0.761	0.005	TRUE	92	5	multi
ENSG00000096155_ENST00000552605_ENSP00000446525	P46379	FALSE	-55	0.765	0.049	TRUE	92	5	multi
ENSG00000229524_ENST00000551350_ENSP00000447546	P46379	FALSE	-55	0.765	0.049	TRUE	92	5	multi
ENSG00000233348_ENST00000552116_ENSP00000447946	P46379	FALSE	-55	0.765	0.049	TRUE	92	5	multi
ENSG00000234651_ENST00000621056_ENSP00000477867	P46379	FALSE	-229	0.789	0.202	FALSE	92	5	multi
ENSG00000228760_ENST00000615224_ENSP00000477951	P46379	FALSE	-229	0.789	0.202	FALSE	92	5	multi
ENSG00000227761_ENST00000613474_ENSP00000478966	P46379	FALSE	-229	0.789	0.202	FALSE	92	5	multi
ENSG00000233348_ENST00000615725_ENSP00000479238	P46379	FALSE	-229	0.789	0.202	FALSE	92	5	multi
ENSG00000229524_ENST00000615143_ENSP00000482413	P46379	FALSE	-229	0.789	0.202	FALSE	92	5	multi
ENSG00000096155_ENST00000617635_ENSP00000484238	P46379	FALSE	-229	0.789	0.202	FALSE	92	5	multi
ENSG00000204463_ENST00000211379_ENSP00000211379	P46379	FALSE	-6	0.761	0.005	TRUE	94	5	multi
ENSG00000096155_ENST00000361076_ENSP00000354368	P46379	TRUE	0	0	0	TRUE	94	5	multi
ENSG00000204463_ENST00000362049_ENSP00000354875	P46379	FALSE	-55	0.765	0.049	TRUE	94	5	multi
ENSG00000204463_ENST00000375964_ENSP00000365131	P46379	TRUE	0	0	0	TRUE	94	5	multi
ENSG00000204463_ENST00000375976_ENSP00000365143	P46379	FALSE	-6	0.761	0.005	TRUE	94	5	multi
ENSG00000096155_ENST00000383446_ENSP00000372938	P46379	FALSE	-6	0.761	0.005	TRUE	94	5	multi
ENSG00000096155_ENST00000383448_ENSP00000372940	P46379	FALSE	-6	0.761	0.005	TRUE	94	5	multi
ENSG00000233348_ENST00000419847_ENSP00000389121	P46379	FALSE	-6	0.761	0.005	TRUE	94	5	multi
ENSG00000233348_ENST00000451932_ENSP00000390966	P46379	TRUE	0	0	0	TRUE	94	5	multi
ENSG00000229524_ENST00000449450_ENSP00000397894	P46379	TRUE	0	0	0	TRUE	94	5	multi
ENSG00000204463_ENST00000439687_ENSP00000402856	P46379	FALSE	-229	0.789	0.202	TRUE	94	5	multi
ENSG00000233348_ENST00000443182_ENSP00000410156	P46379	FALSE	-6	0.761	0.005	TRUE	94	5	multi
ENSG00000229524_ENST00000417144_ENSP00000412110	P46379	FALSE	-6	0.761	0.005	TRUE	94	5	multi
ENSG00000229524_ENST00000442479_ENSP00000413698	P46379	FALSE	-6	0.761	0.005	TRUE	94	5	multi
ENSG00000096155_ENST00000552605_ENSP00000446525	P46379	FALSE	-55	0.765	0.049	TRUE	94	5	multi
ENSG00000229524_ENST00000551350_ENSP00000447546	P46379	FALSE	-55	0.765	0.049	TRUE	94	5	multi
ENSG00000233348_ENST00000552116_ENSP00000447946	P46379	FALSE	-55	0.765	0.049	TRUE	94	5	multi
ENSG00000234651_ENST00000621056_ENSP00000477867	P46379	FALSE	-229	0.789	0.202	FALSE	94	5	multi
ENSG00000228760_ENST00000615224_ENSP00000477951	P46379	FALSE	-229	0.789	0.202	FALSE	94	5	multi
ENSG00000227761_ENST00000613474_ENSP00000478966	P46379	FALSE	-229	0.789	0.202	FALSE	94	5	multi
ENSG00000233348_ENST00000615725_ENSP00000479238	P46379	FALSE	-229	0.789	0.202	FALSE	94	5	multi
ENSG00000229524_ENST00000615143_ENSP00000482413	P46379	FALSE	-229	0.789	0.202	FALSE	94	5	multi
ENSG00000096155_ENST00000617635_ENSP00000484238	P46379	FALSE	-229	0.789	0.202	FALSE	94	5	multi
ENSG00000204463_ENST00000211379_ENSP00000211379	P46379	FALSE	-6	0.761	0.005	TRUE	96	5	multi
ENSG00000096155_ENST00000361076_ENSP00000354368	P46379	TRUE	0	0	0	TRUE	96	5	multi
ENSG00000204463_ENST00000362049_ENSP00000354875	P46379	FALSE	-55	0.765	0.049	TRUE	96	5	multi
ENSG00000204463_ENST00000375964_ENSP00000365131	P46379	TRUE	0	0	0	TRUE	96	5	multi
ENSG00000204463_ENST00000375976_ENSP00000365143	P46379	FALSE	-6	0.761	0.005	TRUE	96	5	multi
ENSG00000096155_ENST00000383446_ENSP00000372938	P46379	FALSE	-6	0.761	0.005	TRUE	96	5	multi
ENSG00000096155_ENST00000383448_ENSP00000372940	P46379	FALSE	-6	0.761	0.005	TRUE	96	5	multi
ENSG00000233348_ENST00000419847_ENSP00000389121	P46379	FALSE	-6	0.761	0.005	TRUE	96	5	multi
ENSG00000233348_ENST00000451932_ENSP00000390966	P46379	TRUE	0	0	0	TRUE	96	5	multi
ENSG00000229524_ENST00000449450_ENSP00000397894	P46379	TRUE	0	0	0	TRUE	96	5	multi
ENSG00000204463_ENST00000439687_ENSP00000402856	P46379	FALSE	-229	0.789	0.202	TRUE	96	5	multi
ENSG00000233348_ENST00000443182_ENSP00000410156	P46379	FALSE	-6	0.761	0.005	TRUE	96	5	multi
ENSG00000229524_ENST00000417144_ENSP00000412110	P46379	FALSE	-6	0.761	0.005	TRUE	96	5	multi
ENSG00000229524_ENST00000442479_ENSP00000413698	P46379	FALSE	-6	0.761	0.005	TRUE	96	5	multi
ENSG00000096155_ENST00000552605_ENSP00000446525	P46379	FALSE	-55	0.765	0.049	TRUE	96	5	multi
ENSG00000229524_ENST00000551350_ENSP00000447546	P46379	FALSE	-55	0.765	0.049	TRUE	96	5	multi
ENSG00000233348_ENST00000552116_ENSP00000447946	P46379	FALSE	-55	0.765	0.049	TRUE	96	5	multi
ENSG00000234651_ENST00000621056_ENSP00000477867	P46379	FALSE	-229	0.789	0.202	FALSE	96	5	multi
ENSG00000228760_ENST00000615224_ENSP00000477951	P46379	FALSE	-229	0.789	0.202	FALSE	96	5	multi
ENSG00000227761_ENST00000613474_ENSP00000478966	P46379	FALSE	-229	0.789	0.202	FALSE	96	5	multi
ENSG00000233348_ENST00000615725_ENSP00000479238	P46379	FALSE	-229	0.789	0.202	FALSE	96	5	multi
ENSG00000229524_ENST00000615143_ENSP00000482413	P46379	FALSE	-229	0.789	0.202	FALSE	96	5	multi
ENSG00000096155_ENST00000617635_ENSP00000484238	P46379	FALSE	-229	0.789	0.202	FALSE	96	5	multi
ENSG00000204463_ENST00000211379_ENSP00000211379	P46379	FALSE	-6	0.761	0.005	TRUE	97	5	multi
ENSG00000096155_ENST00000361076_ENSP00000354368	P46379	TRUE	0	0	0	TRUE	97	5	multi
ENSG00000204463_ENST00000362049_ENSP00000354875	P46379	FALSE	-55	0.765	0.049	TRUE	97	5	multi
ENSG00000204463_ENST00000375964_ENSP00000365131	P46379	TRUE	0	0	0	TRUE	97	5	multi
ENSG00000204463_ENST00000375976_ENSP00000365143	P46379	FALSE	-6	0.761	0.005	TRUE	97	5	multi
ENSG00000096155_ENST00000383446_ENSP00000372938	P46379	FALSE	-6	0.761	0.005	TRUE	97	5	multi
ENSG00000096155_ENST00000383448_ENSP00000372940	P46379	FALSE	-6	0.761	0.005	TRUE	97	5	multi
ENSG00000233348_ENST00000419847_ENSP00000389121	P46379	FALSE	-6	0.761	0.005	TRUE	97	5	multi
ENSG00000233348_ENST00000451932_ENSP00000390966	P46379	TRUE	0	0	0	TRUE	97	5	multi
ENSG00000229524_ENST00000449450_ENSP00000397894	P46379	TRUE	0	0	0	TRUE	97	5	multi
ENSG00000204463_ENST00000439687_ENSP00000402856	P46379	FALSE	-229	0.789	0.202	TRUE	97	5	multi
ENSG00000233348_ENST00000443182_ENSP00000410156	P46379	FALSE	-6	0.761	0.005	TRUE	97	5	multi
ENSG00000229524_ENST00000417144_ENSP00000412110	P46379	FALSE	-6	0.761	0.005	TRUE	97	5	multi
ENSG00000229524_ENST00000442479_ENSP00000413698	P46379	FALSE	-6	0.761	0.005	TRUE	97	5	multi
ENSG00000096155_ENST00000552605_ENSP00000446525	P46379	FALSE	-55	0.765	0.049	TRUE	97	5	multi
ENSG00000229524_ENST00000551350_ENSP00000447546	P46379	FALSE	-55	0.765	0.049	TRUE	97	5	multi
ENSG00000233348_ENST00000552116_ENSP00000447946	P46379	FALSE	-55	0.765	0.049	TRUE	97	5	multi
ENSG00000234651_ENST00000621056_ENSP00000477867	P46379	FALSE	-229	0.789	0.202	FALSE	97	5	multi
ENSG00000228760_ENST00000615224_ENSP00000477951	P46379	FALSE	-229	0.789	0.202	FALSE	97	5	multi
ENSG00000227761_ENST00000613474_ENSP00000478966	P46379	FALSE	-229	0.789	0.202	FALSE	97	5	multi
ENSG00000233348_ENST00000615725_ENSP00000479238	P46379	FALSE	-229	0.789	0.202	FALSE	97	5	multi
ENSG00000229524_ENST00000615143_ENSP00000482413	P46379	FALSE	-229	0.789	0.202	FALSE	97	5	multi
ENSG00000096155_ENST00000617635_ENSP00000484238	P46379	FALSE	-229	0.789	0.202	FALSE	97	5	multi
ENSG00000035403_ENST00000211998_ENSP00000211998	P18206	TRUE	0	0	0	TRUE	85	3	multi
ENSG00000035403_ENST00000372755_ENSP00000361841	P18206	FALSE	-68	0.186	0.06	TRUE	85	3	multi
ENSG00000035403_ENST00000211998_ENSP00000211998	P18206	TRUE	0	0	0	TRUE	92	3	multi
ENSG00000035403_ENST00000372755_ENSP00000361841	P18206	FALSE	-68	0.186	0.06	TRUE	92	3	multi
ENSG00000035403_ENST00000211998_ENSP00000211998	P18206	TRUE	0	0	0	TRUE	94	3	multi
ENSG00000035403_ENST00000372755_ENSP00000361841	P18206	FALSE	-68	0.186	0.06	TRUE	94	3	multi
ENSG00000035403_ENST00000211998_ENSP00000211998	P18206	TRUE	0	0	0	TRUE	96	3	multi
ENSG00000035403_ENST00000372755_ENSP00000361841	P18206	FALSE	-68	0.186	0.06	TRUE	96	3	multi
ENSG00000035403_ENST00000211998_ENSP00000211998	P18206	TRUE	0	0	0	TRUE	97	3	multi
ENSG00000035403_ENST00000372755_ENSP00000361841	P18206	FALSE	-68	0.186	0.06	TRUE	97	3	multi
ENSG00000096717_ENST00000212015_ENSP00000212015	Q96EB6	TRUE	0	0	0	TRUE	85	2	multi
ENSG00000096717_ENST00000212015_ENSP00000212015	Q96EB6	TRUE	0	0	0	TRUE	92	2	multi
ENSG00000096717_ENST00000212015_ENSP00000212015	Q96EB6	TRUE	0	0	0	TRUE	94	2	multi
ENSG00000096717_ENST00000212015_ENSP00000212015	Q96EB6	TRUE	0	0	0	TRUE	96	2	multi
ENSG00000096717_ENST00000212015_ENSP00000212015	Q96EB6	TRUE	0	0	0	TRUE	97	2	multi
ENSG00000099341_ENST00000215071_ENSP00000215071	P48556	TRUE	0	0	0	TRUE	85	1	single
ENSG00000099341_ENST00000215071_ENSP00000215071	P48556	TRUE	0	0	0	TRUE	92	1	single
ENSG00000099341_ENST00000620216_ENSP00000481136	P48556	TRUE	0	0	0	FALSE	92	1	single
ENSG00000099341_ENST00000215071_ENSP00000215071	P48556	TRUE	0	0	0	TRUE	94	1	single
ENSG00000099341_ENST00000620216_ENSP00000481136	P48556	TRUE	0	0	0	FALSE	94	1	single
ENSG00000099341_ENST00000215071_ENSP00000215071	P48556	TRUE	0	0	0	TRUE	96	1	single
ENSG00000099341_ENST00000620216_ENSP00000481136	P48556	TRUE	0	0	0	FALSE	96	1	single
ENSG00000099341_ENST00000215071_ENSP00000215071	P48556	TRUE	0	0	0	TRUE	97	1	single
ENSG00000099341_ENST00000620216_ENSP00000481136	P48556	TRUE	0	0	0	FALSE	97	1	single
ENSG00000099797_ENST00000215567_ENSP00000215567	Q9NZ01	TRUE	0	0	0	TRUE	85	2	multi
ENSG00000099797_ENST00000215567_ENSP00000215567	Q9NZ01	TRUE	0	0	0	TRUE	92	2	multi
ENSG00000099797_ENST00000215567_ENSP00000215567	Q9NZ01	TRUE	0	0	0	TRUE	94	2	multi
ENSG00000099797_ENST00000215567_ENSP00000215567	Q9NZ01	TRUE	0	0	0	TRUE	96	2	multi
ENSG00000099797_ENST00000215567_ENSP00000215567	Q9NZ01	TRUE	0	0	0	TRUE	97	2	multi
ENSG00000099800_ENST00000215570_ENSP00000215570	Q9Y5L4	TRUE	0	0	0	TRUE	85	1	single
ENSG00000099800_ENST00000215570_ENSP00000215570	Q9Y5L4	TRUE	0	0	0	TRUE	92	1	single
ENSG00000099800_ENST00000215570_ENSP00000215570	Q9Y5L4	TRUE	0	0	0	TRUE	94	1	single
ENSG00000099800_ENST00000215570_ENSP00000215570	Q9Y5L4	TRUE	0	0	0	TRUE	96	1	single
ENSG00000099800_ENST00000215570_ENSP00000215570	Q9Y5L4	TRUE	0	0	0	TRUE	97	1	single
ENSG00000099817_ENST00000215587_ENSP00000215587	P19388	TRUE	0	0	0	FALSE	85	1	single
ENSG00000099817_ENST00000586746_ENSP00000464739	P19388	TRUE	0	0	0	TRUE	85	1	single
ENSG00000099817_ENST00000586746_ENSP00000464739	P19388	TRUE	0	0	0	TRUE	92	1	single
ENSG00000099817_ENST00000615234_ENSP00000478303	P19388	TRUE	0	0	0	FALSE	92	1	single
ENSG00000099817_ENST00000612655_ENSP00000485021	P19388	TRUE	0	0	0	FALSE	92	1	single
ENSG00000099817_ENST00000586746_ENSP00000464739	P19388	TRUE	0	0	0	TRUE	94	1	single
ENSG00000099817_ENST00000615234_ENSP00000478303	P19388	TRUE	0	0	0	FALSE	94	1	single
ENSG00000099817_ENST00000612655_ENSP00000485021	P19388	TRUE	0	0	0	FALSE	94	1	single
ENSG00000099817_ENST00000586746_ENSP00000464739	P19388	TRUE	0	0	0	TRUE	96	1	single
ENSG00000099817_ENST00000615234_ENSP00000478303	P19388	TRUE	0	0	0	FALSE	96	1	single
ENSG00000099817_ENST00000612655_ENSP00000485021	P19388	TRUE	0	0	0	FALSE	96	1	single
ENSG00000099817_ENST00000586746_ENSP00000464739	P19388	TRUE	0	0	0	TRUE	97	1	single
ENSG00000099817_ENST00000615234_ENSP00000478303	P19388	TRUE	0	0	0	FALSE	97	1	single
ENSG00000099817_ENST00000612655_ENSP00000485021	P19388	TRUE	0	0	0	FALSE	97	1	single
ENSG00000099940_ENST00000215730_ENSP00000215730	O95721	TRUE	0	0	0	TRUE	85	1	single
ENSG00000099940_ENST00000215730_ENSP00000215730	O95721	TRUE	0	0	0	TRUE	92	1	single
ENSG00000099940_ENST00000215730_ENSP00000215730	O95721	TRUE	0	0	0	TRUE	94	1	single
ENSG00000099940_ENST00000215730_ENSP00000215730	O95721	TRUE	0	0	0	TRUE	96	1	single
ENSG00000099940_ENST00000215730_ENSP00000215730	O95721	TRUE	0	0	0	TRUE	97	1	single
ENSG00000240972_ENST00000215754_ENSP00000215754	P14174	TRUE	0	0	0	TRUE	85	1	single
ENSG00000240972_ENST00000215754_ENSP00000215754	P14174	TRUE	0	0	0	TRUE	92	1	single
ENSG00000276701_ENST00000613839_ENSP00000482779	P14174	TRUE	0	0	0	FALSE	92	1	single
ENSG00000240972_ENST00000215754_ENSP00000215754	P14174	TRUE	0	0	0	TRUE	94	1	single
ENSG00000276701_ENST00000613839_ENSP00000482779	P14174	TRUE	0	0	0	FALSE	94	1	single
ENSG00000240972_ENST00000215754_ENSP00000215754	P14174	TRUE	0	0	0	TRUE	96	1	single
ENSG00000276701_ENST00000613839_ENSP00000482779	P14174	TRUE	0	0	0	FALSE	96	1	single
ENSG00000240972_ENST00000215754_ENSP00000215754	P14174	TRUE	0	0	0	TRUE	97	1	single
ENSG00000276701_ENST00000613839_ENSP00000482779	P14174	TRUE	0	0	0	FALSE	97	1	single
ENSG00000099974_ENST00000215770_ENSP00000215770	A6NHG4	TRUE	0	0	0	TRUE	85	1	single
ENSG00000099974_ENST00000215770_ENSP00000215770	A6NHG4	TRUE	0	0	0	TRUE	92	1	single
ENSG00000275758_ENST00000621454_ENSP00000479063	A6NHG4	TRUE	0	0	0	FALSE	92	1	single
ENSG00000099974_ENST00000215770_ENSP00000215770	A6NHG4	TRUE	0	0	0	TRUE	94	1	single
ENSG00000275758_ENST00000621454_ENSP00000479063	A6NHG4	TRUE	0	0	0	FALSE	94	1	single
ENSG00000099974_ENST00000215770_ENSP00000215770	A6NHG4	TRUE	0	0	0	TRUE	96	1	single
ENSG00000275758_ENST00000621454_ENSP00000479063	A6NHG4	TRUE	0	0	0	FALSE	96	1	single
ENSG00000099974_ENST00000215770_ENSP00000215770	A6NHG4	TRUE	0	0	0	TRUE	97	1	single
ENSG00000275758_ENST00000621454_ENSP00000479063	A6NHG4	TRUE	0	0	0	FALSE	97	1	single
ENSG00000099977_ENST00000350608_ENSP00000215773	P30046	TRUE	0	0	0	TRUE	85	2	multi
ENSG00000099977_ENST00000398344_ENSP00000381386	P30046	TRUE	0	0	0	TRUE	85	2	multi
ENSG00000099977_ENST00000350608_ENSP00000215773	P30046	TRUE	0	0	0	TRUE	92	2	multi
ENSG00000099977_ENST00000398344_ENSP00000381386	P30046	TRUE	0	0	0	TRUE	92	2	multi
ENSG00000099977_ENST00000430101_ENSP00000399768	P30046	FALSE	-11	0.195	0.161	FALSE	92	2	multi
ENSG00000275003_ENST00000615721_ENSP00000481175	P30046	TRUE	0	0	0	FALSE	92	2	multi
ENSG00000275003_ENST00000629401_ENSP00000486384	P30046	FALSE	-11	0.195	0.161	FALSE	92	2	multi
ENSG00000275003_ENST00000626871_ENSP00000486829	P30046	TRUE	0	0	0	FALSE	92	2	multi
ENSG00000099977_ENST00000350608_ENSP00000215773	P30046	TRUE	0	0	0	TRUE	94	2	multi
ENSG00000099977_ENST00000398344_ENSP00000381386	P30046	TRUE	0	0	0	TRUE	94	2	multi
ENSG00000099977_ENST00000430101_ENSP00000399768	P30046	FALSE	-11	0.195	0.161	FALSE	94	2	multi
ENSG00000275003_ENST00000615721_ENSP00000481175	P30046	TRUE	0	0	0	FALSE	94	2	multi
ENSG00000275003_ENST00000629401_ENSP00000486384	P30046	FALSE	-11	0.195	0.161	FALSE	94	2	multi
ENSG00000275003_ENST00000626871_ENSP00000486829	P30046	TRUE	0	0	0	FALSE	94	2	multi
ENSG00000099977_ENST00000350608_ENSP00000215773	P30046	TRUE	0	0	0	TRUE	96	2	multi
ENSG00000099977_ENST00000398344_ENSP00000381386	P30046	TRUE	0	0	0	TRUE	96	2	multi
ENSG00000099977_ENST00000430101_ENSP00000399768	P30046	FALSE	-11	0.195	0.161	FALSE	96	2	multi
ENSG00000275003_ENST00000615721_ENSP00000481175	P30046	TRUE	0	0	0	FALSE	96	2	multi
ENSG00000275003_ENST00000629401_ENSP00000486384	P30046	FALSE	-11	0.195	0.161	FALSE	96	2	multi
ENSG00000275003_ENST00000626871_ENSP00000486829	P30046	TRUE	0	0	0	FALSE	96	2	multi
ENSG00000099977_ENST00000350608_ENSP00000215773	P30046	TRUE	0	0	0	TRUE	97	2	multi
ENSG00000099977_ENST00000398344_ENSP00000381386	P30046	TRUE	0	0	0	TRUE	97	2	multi
ENSG00000099977_ENST00000430101_ENSP00000399768	P30046	FALSE	-11	0.195	0.161	FALSE	97	2	multi
ENSG00000275003_ENST00000615721_ENSP00000481175	P30046	TRUE	0	0	0	FALSE	97	2	multi
ENSG00000275003_ENST00000629401_ENSP00000486384	P30046	FALSE	-11	0.195	0.161	FALSE	97	2	multi
ENSG00000275003_ENST00000626871_ENSP00000486829	P30046	TRUE	0	0	0	FALSE	97	2	multi
ENSG00000099995_ENST00000215793_ENSP00000215793	Q15459	TRUE	0	0	0	TRUE	85	2	multi
ENSG00000099995_ENST00000215793_ENSP00000215793	Q15459	TRUE	0	0	0	TRUE	92	2	multi
ENSG00000099995_ENST00000215793_ENSP00000215793	Q15459	TRUE	0	0	0	TRUE	94	2	multi
ENSG00000099995_ENST00000215793_ENSP00000215793	Q15459	TRUE	0	0	0	TRUE	96	2	multi
ENSG00000099995_ENST00000215793_ENSP00000215793	Q15459	TRUE	0	0	0	TRUE	97	2	multi
ENSG00000100028_ENST00000215829_ENSP00000215829	P62318	TRUE	0	0	0	TRUE	85	2	multi
ENSG00000100028_ENST00000404603_ENSP00000456090	P62318	TRUE	0	0	0	FALSE	85	2	multi
ENSG00000100028_ENST00000215829_ENSP00000215829	P62318	TRUE	0	0	0	TRUE	92	2	multi
ENSG00000100028_ENST00000402849_ENSP00000385266	P62318	FALSE	-6	0.159	0.151	FALSE	92	2	multi
ENSG00000100028_ENST00000404603_ENSP00000456090	P62318	TRUE	0	0	0	FALSE	92	2	multi
ENSG00000100028_ENST00000215829_ENSP00000215829	P62318	TRUE	0	0	0	TRUE	94	2	multi
ENSG00000100028_ENST00000402849_ENSP00000385266	P62318	FALSE	-6	0.159	0.151	FALSE	94	2	multi
ENSG00000100028_ENST00000404603_ENSP00000456090	P62318	TRUE	0	0	0	FALSE	94	2	multi
ENSG00000100028_ENST00000215829_ENSP00000215829	P62318	TRUE	0	0	0	TRUE	96	2	multi
ENSG00000100028_ENST00000402849_ENSP00000385266	P62318	FALSE	-6	0.159	0.151	FALSE	96	2	multi
ENSG00000286070_ENST00000404603_ENSP00000456090	P62318	TRUE	0	0	0	FALSE	96	2	multi
ENSG00000100028_ENST00000215829_ENSP00000215829	P62318	TRUE	0	0	0	TRUE	97	2	multi
ENSG00000100028_ENST00000402849_ENSP00000385266	P62318	FALSE	-6	0.159	0.151	FALSE	97	2	multi
ENSG00000286070_ENST00000404603_ENSP00000456090	P62318	TRUE	0	0	0	FALSE	97	2	multi
ENSG00000100030_ENST00000215832_ENSP00000215832	P28482	TRUE	0	0	0	TRUE	85	2	multi
ENSG00000100030_ENST00000398822_ENSP00000381803	P28482	TRUE	0	0	0	TRUE	85	2	multi
ENSG00000100030_ENST00000544786_ENSP00000440842	P28482	FALSE	-44	0.314	0.122	TRUE	85	2	multi
ENSG00000100030_ENST00000215832_ENSP00000215832	P28482	TRUE	0	0	0	TRUE	92	2	multi
ENSG00000100030_ENST00000398822_ENSP00000381803	P28482	TRUE	0	0	0	TRUE	92	2	multi
ENSG00000100030_ENST00000544786_ENSP00000440842	P28482	FALSE	-44	0.314	0.122	TRUE	92	2	multi
ENSG00000100030_ENST00000215832_ENSP00000215832	P28482	TRUE	0	0	0	TRUE	94	2	multi
ENSG00000100030_ENST00000398822_ENSP00000381803	P28482	TRUE	0	0	0	TRUE	94	2	multi
ENSG00000100030_ENST00000544786_ENSP00000440842	P28482	FALSE	-44	0.314	0.122	TRUE	94	2	multi
ENSG00000100030_ENST00000215832_ENSP00000215832	P28482	TRUE	0	0	0	TRUE	96	2	multi
ENSG00000100030_ENST00000398822_ENSP00000381803	P28482	TRUE	0	0	0	TRUE	96	2	multi
ENSG00000100030_ENST00000544786_ENSP00000440842	P28482	FALSE	-44	0.314	0.122	TRUE	96	2	multi
ENSG00000100030_ENST00000215832_ENSP00000215832	P28482	TRUE	0	0	0	TRUE	97	2	multi
ENSG00000100030_ENST00000398822_ENSP00000381803	P28482	TRUE	0	0	0	TRUE	97	2	multi
ENSG00000100030_ENST00000544786_ENSP00000440842	P28482	FALSE	-44	0.314	0.122	TRUE	97	2	multi
ENSG00000100075_ENST00000215882_ENSP00000215882	P53007	TRUE	0	0	0	TRUE	85	1	single
ENSG00000268928_ENST00000598008_ENSP00000472050	P53007	TRUE	0	0	0	FALSE	85	1	single
ENSG00000100075_ENST00000215882_ENSP00000215882	P53007	TRUE	0	0	0	TRUE	92	1	single
ENSG00000100075_ENST00000215882_ENSP00000215882	P53007	TRUE	0	0	0	TRUE	94	1	single
ENSG00000100075_ENST00000215882_ENSP00000215882	P53007	TRUE	0	0	0	TRUE	96	1	single
ENSG00000100075_ENST00000215882_ENSP00000215882	P53007	TRUE	0	0	0	TRUE	97	1	single
ENSG00000100097_ENST00000215909_ENSP00000215909	P09382	TRUE	0	0	0	TRUE	85	1	single
ENSG00000100097_ENST00000215909_ENSP00000215909	P09382	TRUE	0	0	0	TRUE	92	1	single
ENSG00000100097_ENST00000215909_ENSP00000215909	P09382	TRUE	0	0	0	TRUE	94	1	single
ENSG00000100097_ENST00000215909_ENSP00000215909	P09382	TRUE	0	0	0	TRUE	96	1	single
ENSG00000100097_ENST00000215909_ENSP00000215909	P09382	TRUE	0	0	0	TRUE	97	1	single
ENSG00000100124_ENST00000215941_ENSP00000215941	Q6NXT1	TRUE	0	0	0	TRUE	85	2	multi
ENSG00000100124_ENST00000215941_ENSP00000215941	Q6NXT1	TRUE	0	0	0	TRUE	92	2	multi
ENSG00000100124_ENST00000215941_ENSP00000215941	Q6NXT1	TRUE	0	0	0	TRUE	94	2	multi
ENSG00000100124_ENST00000215941_ENSP00000215941	Q6NXT1	TRUE	0	0	0	TRUE	96	2	multi
ENSG00000100124_ENST00000215941_ENSP00000215941	Q6NXT1	TRUE	0	0	0	TRUE	97	2	multi
ENSG00000100138_ENST00000215956_ENSP00000215956	P55769	TRUE	0	0	0	TRUE	85	1	single
ENSG00000100138_ENST00000355257_ENSP00000347401	P55769	TRUE	0	0	0	FALSE	85	1	single
ENSG00000100138_ENST00000401959_ENSP00000383949	P55769	TRUE	0	0	0	TRUE	85	1	single
ENSG00000100138_ENST00000215956_ENSP00000215956	P55769	TRUE	0	0	0	TRUE	92	1	single
ENSG00000100138_ENST00000355257_ENSP00000347401	P55769	TRUE	0	0	0	FALSE	92	1	single
ENSG00000100138_ENST00000401959_ENSP00000383949	P55769	TRUE	0	0	0	TRUE	92	1	single
ENSG00000100138_ENST00000215956_ENSP00000215956	P55769	TRUE	0	0	0	TRUE	94	1	single
ENSG00000100138_ENST00000355257_ENSP00000347401	P55769	TRUE	0	0	0	FALSE	94	1	single
ENSG00000100138_ENST00000401959_ENSP00000383949	P55769	TRUE	0	0	0	TRUE	94	1	single
ENSG00000100138_ENST00000215956_ENSP00000215956	P55769	TRUE	0	0	0	TRUE	96	1	single
ENSG00000100138_ENST00000401959_ENSP00000383949	P55769	TRUE	0	0	0	TRUE	96	1	single
ENSG00000100138_ENST00000648674_ENSP00000497142	P55769	TRUE	0	0	0	FALSE	96	1	single
ENSG00000100138_ENST00000215956_ENSP00000215956	P55769	TRUE	0	0	0	TRUE	97	1	single
ENSG00000100138_ENST00000401959_ENSP00000383949	P55769	TRUE	0	0	0	TRUE	97	1	single
ENSG00000100138_ENST00000648674_ENSP00000497142	P55769	TRUE	0	0	0	FALSE	97	1	single
ENSG00000100139_ENST00000215957_ENSP00000215957	Q8N3F8	TRUE	0	0	0	TRUE	85	1	single
ENSG00000100139_ENST00000215957_ENSP00000215957	Q8N3F8	TRUE	0	0	0	TRUE	92	1	single
ENSG00000100139_ENST00000215957_ENSP00000215957	Q8N3F8	TRUE	0	0	0	TRUE	94	1	single
ENSG00000100139_ENST00000215957_ENSP00000215957	Q8N3F8	TRUE	0	0	0	TRUE	96	1	single
ENSG00000100139_ENST00000215957_ENSP00000215957	Q8N3F8	TRUE	0	0	0	TRUE	97	1	single
ENSG00000100162_ENST00000215980_ENSP00000215980	Q9NSP4	TRUE	0	0	0	TRUE	85	4	multi
ENSG00000100162_ENST00000407253_ENSP00000384743	Q9NSP4	FALSE	-73	0.417	0.406	TRUE	85	4	multi
ENSG00000100162_ENST00000472374_ENSP00000430624	Q9NSP4	FALSE	-122	0.961	0.689	TRUE	85	4	multi
ENSG00000100162_ENST00000215980_ENSP00000215980	Q9NSP4	TRUE	0	0	0	TRUE	92	4	multi
ENSG00000100162_ENST00000407253_ENSP00000384743	Q9NSP4	FALSE	-73	0.417	0.406	TRUE	92	4	multi
ENSG00000100162_ENST00000472374_ENSP00000430624	Q9NSP4	FALSE	-122	0.961	0.689	TRUE	92	4	multi
ENSG00000100162_ENST00000215980_ENSP00000215980	Q9NSP4	TRUE	0	0	0	TRUE	94	4	multi
ENSG00000100162_ENST00000407253_ENSP00000384743	Q9NSP4	FALSE	-73	0.417	0.406	TRUE	94	4	multi
ENSG00000100162_ENST00000472374_ENSP00000430624	Q9NSP4	FALSE	-122	0.961	0.689	TRUE	94	4	multi
ENSG00000100162_ENST00000215980_ENSP00000215980	Q9NSP4	TRUE	0	0	0	TRUE	96	4	multi
ENSG00000100162_ENST00000407253_ENSP00000384743	Q9NSP4	FALSE	-73	0.417	0.406	TRUE	96	4	multi
ENSG00000100162_ENST00000472374_ENSP00000430624	Q9NSP4	FALSE	-122	0.961	0.689	TRUE	96	4	multi
ENSG00000100162_ENST00000215980_ENSP00000215980	Q9NSP4	TRUE	0	0	0	TRUE	97	4	multi
ENSG00000100162_ENST00000407253_ENSP00000384743	Q9NSP4	FALSE	-73	0.417	0.406	TRUE	97	4	multi
ENSG00000100162_ENST00000472374_ENSP00000430624	Q9NSP4	FALSE	-122	0.961	0.689	TRUE	97	4	multi
ENSG00000100216_ENST00000216034_ENSP00000216034	Q9NS69	TRUE	0	0	0	TRUE	85	1	single
ENSG00000100216_ENST00000216034_ENSP00000216034	Q9NS69	TRUE	0	0	0	TRUE	92	1	single
ENSG00000100216_ENST00000216034_ENSP00000216034	Q9NS69	TRUE	0	0	0	TRUE	94	1	single
ENSG00000100216_ENST00000216034_ENSP00000216034	Q9NS69	TRUE	0	0	0	TRUE	96	1	single
ENSG00000100216_ENST00000216034_ENSP00000216034	Q9NS69	TRUE	0	0	0	TRUE	97	1	single
ENSG00000100220_ENST00000216038_ENSP00000216038	Q9Y3I0	TRUE	0	0	0	TRUE	85	1	single
ENSG00000100220_ENST00000216038_ENSP00000216038	Q9Y3I0	TRUE	0	0	0	TRUE	92	1	single
ENSG00000100220_ENST00000216038_ENSP00000216038	Q9Y3I0	TRUE	0	0	0	TRUE	94	1	single
ENSG00000100220_ENST00000216038_ENSP00000216038	Q9Y3I0	TRUE	0	0	0	TRUE	96	1	single
ENSG00000100220_ENST00000216038_ENSP00000216038	Q9Y3I0	TRUE	0	0	0	TRUE	97	1	single
ENSG00000100242_ENST00000216064_ENSP00000216064	Q9UH99	TRUE	0	0	0	FALSE	85	3	multi
ENSG00000100242_ENST00000406622_ENSP00000383992	Q9UH99	TRUE	0	0	0	TRUE	85	3	multi
ENSG00000100242_ENST00000405018_ENSP00000385616	Q9UH99	FALSE	21	0.749	0.028	TRUE	85	3	multi
ENSG00000100242_ENST00000405510_ENSP00000385740	Q9UH99	TRUE	0	0	0	TRUE	85	3	multi
ENSG00000100242_ENST00000406622_ENSP00000383992	Q9UH99	TRUE	0	0	0	TRUE	92	3	multi
ENSG00000100242_ENST00000405018_ENSP00000385616	Q9UH99	FALSE	21	0.749	0.028	TRUE	92	3	multi
ENSG00000100242_ENST00000405510_ENSP00000385740	Q9UH99	TRUE	0	0	0	TRUE	92	3	multi
ENSG00000100242_ENST00000406622_ENSP00000383992	Q9UH99	TRUE	0	0	0	TRUE	94	3	multi
ENSG00000100242_ENST00000405018_ENSP00000385616	Q9UH99	FALSE	21	0.749	0.028	TRUE	94	3	multi
ENSG00000100242_ENST00000405510_ENSP00000385740	Q9UH99	TRUE	0	0	0	TRUE	94	3	multi
ENSG00000100242_ENST00000406622_ENSP00000383992	Q9UH99	TRUE	0	0	0	TRUE	96	3	multi
ENSG00000100242_ENST00000405018_ENSP00000385616	Q9UH99	FALSE	21	0.749	0.028	TRUE	96	3	multi
ENSG00000100242_ENST00000405510_ENSP00000385740	Q9UH99	TRUE	0	0	0	TRUE	96	3	multi
ENSG00000100242_ENST00000406622_ENSP00000383992	Q9UH99	TRUE	0	0	0	TRUE	97	3	multi
ENSG00000100242_ENST00000405018_ENSP00000385616	Q9UH99	FALSE	21	0.749	0.028	TRUE	97	3	multi
ENSG00000100242_ENST00000405510_ENSP00000385740	Q9UH99	TRUE	0	0	0	TRUE	97	3	multi
ENSG00000184117_ENST00000216121_ENSP00000216121	Q9BPW8	TRUE	0	0	0	TRUE	85	1	single
ENSG00000184117_ENST00000216121_ENSP00000216121	Q9BPW8	TRUE	0	0	0	TRUE	92	1	single
ENSG00000184117_ENST00000216121_ENSP00000216121	Q9BPW8	TRUE	0	0	0	TRUE	94	1	single
ENSG00000184117_ENST00000216121_ENSP00000216121	Q9BPW8	TRUE	0	0	0	TRUE	96	1	single
ENSG00000184117_ENST00000216121_ENSP00000216121	Q9BPW8	TRUE	0	0	0	TRUE	97	1	single
ENSG00000100297_ENST00000216122_ENSP00000216122	P33992	TRUE	0	0	0	TRUE	85	1	single
ENSG00000100297_ENST00000216122_ENSP00000216122	P33992	TRUE	0	0	0	TRUE	92	1	single
ENSG00000100297_ENST00000216122_ENSP00000216122	P33992	TRUE	0	0	0	TRUE	94	1	single
ENSG00000100297_ENST00000216122_ENSP00000216122	P33992	TRUE	0	0	0	TRUE	96	1	single
ENSG00000100297_ENST00000216122_ENSP00000216122	P33992	TRUE	0	0	0	TRUE	97	1	single
ENSG00000100304_ENST00000216129_ENSP00000216129	Q14166	TRUE	0	0	0	TRUE	85	1	single
ENSG00000100304_ENST00000216129_ENSP00000216129	Q14166	TRUE	0	0	0	TRUE	92	1	single
ENSG00000100304_ENST00000216129_ENSP00000216129	Q14166	TRUE	0	0	0	TRUE	94	1	single
ENSG00000100304_ENST00000216129_ENSP00000216129	Q14166	TRUE	0	0	0	TRUE	96	1	single
ENSG00000100304_ENST00000216129_ENSP00000216129	Q14166	TRUE	0	0	0	TRUE	97	1	single
ENSG00000100345_ENST00000216181_ENSP00000216181	P35579	TRUE	0	0	0	TRUE	85	2	multi
ENSG00000100345_ENST00000216181_ENSP00000216181	P35579	TRUE	0	0	0	TRUE	92	2	multi
ENSG00000100345_ENST00000216181_ENSP00000216181	P35579	TRUE	0	0	0	TRUE	94	2	multi
ENSG00000100345_ENST00000216181_ENSP00000216181	P35579	TRUE	0	0	0	TRUE	96	2	multi
ENSG00000100345_ENST00000216181_ENSP00000216181	P35579	TRUE	0	0	0	TRUE	97	2	multi
ENSG00000100348_ENST00000216185_ENSP00000216185	Q99757	TRUE	0	0	0	TRUE	85	1	single
ENSG00000100348_ENST00000403313_ENSP00000385393	Q99757	TRUE	0	0	0	TRUE	85	1	single
ENSG00000100348_ENST00000216185_ENSP00000216185	Q99757	TRUE	0	0	0	TRUE	92	1	single
ENSG00000100348_ENST00000403313_ENSP00000385393	Q99757	TRUE	0	0	0	TRUE	92	1	single
ENSG00000100348_ENST00000216185_ENSP00000216185	Q99757	TRUE	0	0	0	TRUE	94	1	single
ENSG00000100348_ENST00000403313_ENSP00000385393	Q99757	TRUE	0	0	0	TRUE	94	1	single
ENSG00000100348_ENST00000216185_ENSP00000216185	Q99757	TRUE	0	0	0	TRUE	96	1	single
ENSG00000100348_ENST00000403313_ENSP00000385393	Q99757	TRUE	0	0	0	TRUE	96	1	single
ENSG00000100348_ENST00000216185_ENSP00000216185	Q99757	TRUE	0	0	0	TRUE	97	1	single
ENSG00000100348_ENST00000403313_ENSP00000385393	Q99757	TRUE	0	0	0	TRUE	97	1	single
ENSG00000100353_ENST00000216190_ENSP00000216190	O15371	TRUE	0	0	0	TRUE	85	3	multi
ENSG00000100353_ENST00000405442_ENSP00000385812	O15371	TRUE	0	0	0	TRUE	85	3	multi
ENSG00000100353_ENST00000216190_ENSP00000216190	O15371	TRUE	0	0	0	TRUE	92	3	multi
ENSG00000100353_ENST00000405442_ENSP00000385812	O15371	TRUE	0	0	0	TRUE	92	3	multi
ENSG00000100353_ENST00000216190_ENSP00000216190	O15371	TRUE	0	0	0	TRUE	94	3	multi
ENSG00000100353_ENST00000405442_ENSP00000385812	O15371	TRUE	0	0	0	TRUE	94	3	multi
ENSG00000100353_ENST00000216190_ENSP00000216190	O15371	TRUE	0	0	0	TRUE	96	3	multi
ENSG00000100353_ENST00000405442_ENSP00000385812	O15371	TRUE	0	0	0	TRUE	96	3	multi
ENSG00000100353_ENST00000216190_ENSP00000216190	O15371	TRUE	0	0	0	TRUE	97	3	multi
ENSG00000100353_ENST00000405442_ENSP00000385812	O15371	TRUE	0	0	0	TRUE	97	3	multi
ENSG00000239900_ENST00000216194_ENSP00000216194	P30566	TRUE	0	0	0	FALSE	85	2	multi
ENSG00000239900_ENST00000342312_ENSP00000341429	P30566	FALSE	-59	0.178	0.122	TRUE	85	2	multi
ENSG00000239900_ENST00000342312_ENSP00000341429	P30566	FALSE	-59	0.178	0.122	TRUE	92	2	multi
ENSG00000239900_ENST00000623063_ENSP00000485525	P30566	TRUE	0	0	0	FALSE	92	2	multi
ENSG00000239900_ENST00000342312_ENSP00000341429	P30566	FALSE	-59	0.178	0.122	TRUE	94	2	multi
ENSG00000239900_ENST00000623063_ENSP00000485525	P30566	TRUE	0	0	0	FALSE	94	2	multi
ENSG00000239900_ENST00000342312_ENSP00000341429	P30566	FALSE	-59	0.178	0.122	TRUE	96	2	multi
ENSG00000239900_ENST00000623063_ENSP00000485525	P30566	TRUE	0	0	0	FALSE	96	2	multi
ENSG00000239900_ENST00000342312_ENSP00000341429	P30566	FALSE	-59	0.178	0.122	TRUE	97	2	multi
ENSG00000239900_ENST00000623063_ENSP00000485525	P30566	TRUE	0	0	0	FALSE	97	2	multi
ENSG00000100380_ENST00000216218_ENSP00000216218	P50502	TRUE	0	0	0	TRUE	85	1	single
ENSG00000100380_ENST00000216218_ENSP00000216218	P50502	TRUE	0	0	0	TRUE	92	1	single
ENSG00000100380_ENST00000216218_ENSP00000216218	P50502	TRUE	0	0	0	TRUE	94	1	single
ENSG00000100380_ENST00000216218_ENSP00000216218	P50502	TRUE	0	0	0	TRUE	96	1	single
ENSG00000100380_ENST00000216218_ENSP00000216218	P50502	TRUE	0	0	0	TRUE	97	1	single
ENSG00000100387_ENST00000216225_ENSP00000216225	P62877	TRUE	0	0	0	TRUE	85	1	single
ENSG00000100387_ENST00000216225_ENSP00000216225	P62877	TRUE	0	0	0	TRUE	92	1	single
ENSG00000100387_ENST00000216225_ENSP00000216225	P62877	TRUE	0	0	0	TRUE	94	1	single
ENSG00000100387_ENST00000216225_ENSP00000216225	P62877	TRUE	0	0	0	TRUE	96	1	single
ENSG00000100387_ENST00000216225_ENSP00000216225	P62877	TRUE	0	0	0	TRUE	97	1	single
ENSG00000100410_ENST00000216252_ENSP00000216252	Q7RTV0	TRUE	0	0	0	TRUE	85	1	single
ENSG00000100410_ENST00000216252_ENSP00000216252	Q7RTV0	TRUE	0	0	0	TRUE	92	1	single
ENSG00000100410_ENST00000216252_ENSP00000216252	Q7RTV0	TRUE	0	0	0	TRUE	94	1	single
ENSG00000100410_ENST00000216252_ENSP00000216252	Q7RTV0	TRUE	0	0	0	TRUE	96	1	single
ENSG00000100410_ENST00000216252_ENSP00000216252	Q7RTV0	TRUE	0	0	0	TRUE	97	1	single
ENSG00000100412_ENST00000216254_ENSP00000216254	Q99798	TRUE	0	0	0	TRUE	85	1	single
ENSG00000100412_ENST00000216254_ENSP00000216254	Q99798	TRUE	0	0	0	TRUE	92	1	single
ENSG00000100412_ENST00000216254_ENSP00000216254	Q99798	TRUE	0	0	0	TRUE	94	1	single
ENSG00000100412_ENST00000216254_ENSP00000216254	Q99798	TRUE	0	0	0	TRUE	96	1	single
ENSG00000100412_ENST00000216254_ENSP00000216254	Q99798	TRUE	0	0	0	TRUE	97	1	single
ENSG00000100417_ENST00000216259_ENSP00000216259	Q92871	TRUE	0	0	0	TRUE	85	1	single
ENSG00000100417_ENST00000216259_ENSP00000216259	Q92871	TRUE	0	0	0	TRUE	92	1	single
ENSG00000100417_ENST00000216259_ENSP00000216259	Q92871	TRUE	0	0	0	TRUE	94	1	single
ENSG00000100417_ENST00000216259_ENSP00000216259	Q92871	TRUE	0	0	0	TRUE	96	1	single
ENSG00000100417_ENST00000216259_ENSP00000216259	Q92871	TRUE	0	0	0	TRUE	97	1	single
ENSG00000129465_ENST00000216274_ENSP00000216274	Q9Y572	TRUE	0	0	0	TRUE	85	3	multi
ENSG00000129465_ENST00000554756_ENSP00000452328	Q9Y572	FALSE	-287	0.571	0.554	TRUE	85	3	multi
ENSG00000129465_ENST00000216274_ENSP00000216274	Q9Y572	TRUE	0	0	0	TRUE	92	3	multi
ENSG00000129465_ENST00000554756_ENSP00000452328	Q9Y572	FALSE	-287	0.571	0.554	TRUE	92	3	multi
ENSG00000129465_ENST00000216274_ENSP00000216274	Q9Y572	TRUE	0	0	0	TRUE	94	3	multi
ENSG00000129465_ENST00000554756_ENSP00000452328	Q9Y572	FALSE	-287	0.571	0.554	TRUE	94	3	multi
ENSG00000285379_ENST00000646516_ENSP00000495490	Q9Y572	TRUE	0	0	0	FALSE	94	3	multi
ENSG00000285379_ENST00000643393_ENSP00000495915	Q9Y572	FALSE	-287	0.571	0.554	FALSE	94	3	multi
ENSG00000129465_ENST00000216274_ENSP00000216274	Q9Y572	TRUE	0	0	0	TRUE	96	3	multi
ENSG00000129465_ENST00000554756_ENSP00000452328	Q9Y572	FALSE	-287	0.571	0.554	TRUE	96	3	multi
ENSG00000285379_ENST00000646516_ENSP00000495490	Q9Y572	TRUE	0	0	0	FALSE	96	3	multi
ENSG00000285379_ENST00000643393_ENSP00000495915	Q9Y572	FALSE	-287	0.571	0.554	FALSE	96	3	multi
ENSG00000129465_ENST00000216274_ENSP00000216274	Q9Y572	TRUE	0	0	0	TRUE	97	3	multi
ENSG00000129465_ENST00000554756_ENSP00000452328	Q9Y572	FALSE	-287	0.571	0.554	TRUE	97	3	multi
ENSG00000285379_ENST00000646516_ENSP00000495490	Q9Y572	TRUE	0	0	0	FALSE	97	3	multi
ENSG00000285379_ENST00000643393_ENSP00000495915	Q9Y572	FALSE	-287	0.571	0.554	FALSE	97	3	multi
ENSG00000090060_ENST00000216277_ENSP00000216277	P51003	TRUE	0	0	0	TRUE	85	2	multi
ENSG00000090060_ENST00000557320_ENSP00000450437	P51003	FALSE	-460	0.626	0.617	TRUE	85	2	multi
ENSG00000090060_ENST00000557471_ENSP00000450812	P51003	FALSE	-507	0.723	0.686	FALSE	85	2	multi
ENSG00000090060_ENST00000216277_ENSP00000216277	P51003	TRUE	0	0	0	TRUE	92	2	multi
ENSG00000090060_ENST00000557320_ENSP00000450437	P51003	FALSE	-460	0.626	0.617	TRUE	92	2	multi
ENSG00000090060_ENST00000216277_ENSP00000216277	P51003	TRUE	0	0	0	TRUE	94	2	multi
ENSG00000090060_ENST00000557320_ENSP00000450437	P51003	FALSE	-460	0.626	0.617	TRUE	94	2	multi
ENSG00000090060_ENST00000216277_ENSP00000216277	P51003	TRUE	0	0	0	TRUE	96	2	multi
ENSG00000090060_ENST00000557320_ENSP00000450437	P51003	FALSE	-460	0.626	0.617	TRUE	96	2	multi
ENSG00000090060_ENST00000216277_ENSP00000216277	P51003	TRUE	0	0	0	TRUE	97	2	multi
ENSG00000090060_ENST00000557320_ENSP00000450437	P51003	FALSE	-460	0.626	0.617	TRUE	97	2	multi
ENSG00000080824_ENST00000216281_ENSP00000216281	P07900	TRUE	0	0	0	TRUE	85	2	multi
ENSG00000080824_ENST00000334701_ENSP00000335153	P07900	FALSE	122	0.941	0.143	TRUE	85	2	multi
ENSG00000080824_ENST00000216281_ENSP00000216281	P07900	TRUE	0	0	0	TRUE	92	2	multi
ENSG00000080824_ENST00000334701_ENSP00000335153	P07900	FALSE	122	0.941	0.143	TRUE	92	2	multi
ENSG00000080824_ENST00000216281_ENSP00000216281	P07900	TRUE	0	0	0	TRUE	94	2	multi
ENSG00000080824_ENST00000334701_ENSP00000335153	P07900	FALSE	122	0.941	0.143	TRUE	94	2	multi
ENSG00000080824_ENST00000216281_ENSP00000216281	P07900	TRUE	0	0	0	TRUE	96	2	multi
ENSG00000080824_ENST00000334701_ENSP00000335153	P07900	FALSE	122	0.941	0.143	TRUE	96	2	multi
ENSG00000080824_ENST00000216281_ENSP00000216281	P07900	TRUE	0	0	0	TRUE	97	2	multi
ENSG00000080824_ENST00000334701_ENSP00000335153	P07900	FALSE	122	0.941	0.143	TRUE	97	2	multi
ENSG00000092201_ENST00000216297_ENSP00000216297	Q9Y5B9	TRUE	0	0	0	TRUE	85	1	single
ENSG00000092201_ENST00000216297_ENSP00000216297	Q9Y5B9	TRUE	0	0	0	TRUE	92	1	single
ENSG00000092201_ENST00000216297_ENSP00000216297	Q9Y5B9	TRUE	0	0	0	TRUE	94	1	single
ENSG00000092201_ENST00000216297_ENSP00000216297	Q9Y5B9	TRUE	0	0	0	TRUE	96	1	single
ENSG00000092201_ENST00000216297_ENSP00000216297	Q9Y5B9	TRUE	0	0	0	TRUE	97	1	single
ENSG00000100442_ENST00000216330_ENSP00000216330	Q00688	TRUE	0	0	0	TRUE	85	1	single
ENSG00000100442_ENST00000396062_ENSP00000379374	Q00688	TRUE	0	0	0	TRUE	85	1	single
ENSG00000100442_ENST00000216330_ENSP00000216330	Q00688	TRUE	0	0	0	TRUE	92	1	single
ENSG00000100442_ENST00000396062_ENSP00000379374	Q00688	TRUE	0	0	0	TRUE	92	1	single
ENSG00000100442_ENST00000216330_ENSP00000216330	Q00688	TRUE	0	0	0	TRUE	94	1	single
ENSG00000100442_ENST00000396062_ENSP00000379374	Q00688	TRUE	0	0	0	TRUE	94	1	single
ENSG00000100442_ENST00000216330_ENSP00000216330	Q00688	TRUE	0	0	0	TRUE	96	1	single
ENSG00000100442_ENST00000396062_ENSP00000379374	Q00688	TRUE	0	0	0	TRUE	96	1	single
ENSG00000100442_ENST00000216330_ENSP00000216330	Q00688	TRUE	0	0	0	TRUE	97	1	single
ENSG00000100442_ENST00000396062_ENSP00000379374	Q00688	TRUE	0	0	0	TRUE	97	1	single
ENSG00000100504_ENST00000216392_ENSP00000216392	P06737	TRUE	0	0	0	TRUE	85	2	multi
ENSG00000100504_ENST00000544180_ENSP00000443787	P06737	FALSE	-34	0.856	0.04	TRUE	85	2	multi
ENSG00000100504_ENST00000216392_ENSP00000216392	P06737	TRUE	0	0	0	TRUE	92	2	multi
ENSG00000100504_ENST00000544180_ENSP00000443787	P06737	FALSE	-34	0.856	0.04	TRUE	92	2	multi
ENSG00000100504_ENST00000216392_ENSP00000216392	P06737	TRUE	0	0	0	TRUE	94	2	multi
ENSG00000100504_ENST00000544180_ENSP00000443787	P06737	FALSE	-34	0.856	0.04	TRUE	94	2	multi
ENSG00000100504_ENST00000216392_ENSP00000216392	P06737	TRUE	0	0	0	TRUE	96	2	multi
ENSG00000100504_ENST00000544180_ENSP00000443787	P06737	FALSE	-34	0.856	0.04	TRUE	96	2	multi
ENSG00000100504_ENST00000216392_ENSP00000216392	P06737	TRUE	0	0	0	TRUE	97	2	multi
ENSG00000100504_ENST00000544180_ENSP00000443787	P06737	FALSE	-34	0.856	0.04	TRUE	97	2	multi
ENSG00000100522_ENST00000216410_ENSP00000216410	Q96EK6	TRUE	0	0	0	TRUE	85	1	single
ENSG00000100522_ENST00000216410_ENSP00000216410	Q96EK6	TRUE	0	0	0	TRUE	92	1	single
ENSG00000100522_ENST00000216410_ENSP00000216410	Q96EK6	TRUE	0	0	0	TRUE	94	1	single
ENSG00000100522_ENST00000216410_ENSP00000216410	Q96EK6	TRUE	0	0	0	TRUE	96	1	single
ENSG00000100522_ENST00000650397_ENSP00000496934	Q96EK6	TRUE	0	0	0	FALSE	96	1	single
ENSG00000100522_ENST00000216410_ENSP00000216410	Q96EK6	TRUE	0	0	0	TRUE	97	1	single
ENSG00000100522_ENST00000650397_ENSP00000496934	Q96EK6	TRUE	0	0	0	FALSE	97	1	single
ENSG00000100554_ENST00000216442_ENSP00000216442	Q9Y5K8	TRUE	0	0	0	TRUE	85	1	single
ENSG00000100554_ENST00000554087_ENSP00000451167	Q9Y5K8	TRUE	0	0	0	TRUE	85	1	single
ENSG00000100554_ENST00000216442_ENSP00000216442	Q9Y5K8	TRUE	0	0	0	TRUE	92	1	single
ENSG00000100554_ENST00000554087_ENSP00000451167	Q9Y5K8	TRUE	0	0	0	TRUE	92	1	single
ENSG00000100554_ENST00000216442_ENSP00000216442	Q9Y5K8	TRUE	0	0	0	TRUE	94	1	single
ENSG00000100554_ENST00000554087_ENSP00000451167	Q9Y5K8	TRUE	0	0	0	TRUE	94	1	single
ENSG00000100554_ENST00000216442_ENSP00000216442	Q9Y5K8	TRUE	0	0	0	TRUE	96	1	single
ENSG00000100554_ENST00000554087_ENSP00000451167	Q9Y5K8	TRUE	0	0	0	TRUE	96	1	single
ENSG00000100554_ENST00000216442_ENSP00000216442	Q9Y5K8	TRUE	0	0	0	TRUE	97	1	single
ENSG00000100554_ENST00000554087_ENSP00000451167	Q9Y5K8	TRUE	0	0	0	TRUE	97	1	single
ENSG00000100567_ENST00000216455_ENSP00000216455	P25788	TRUE	0	0	0	TRUE	85	2	multi
ENSG00000100567_ENST00000412908_ENSP00000390491	P25788	FALSE	-7	0.424	0.027	TRUE	85	2	multi
ENSG00000100567_ENST00000216455_ENSP00000216455	P25788	TRUE	0	0	0	TRUE	92	2	multi
ENSG00000100567_ENST00000412908_ENSP00000390491	P25788	FALSE	-7	0.424	0.027	TRUE	92	2	multi
ENSG00000100567_ENST00000216455_ENSP00000216455	P25788	TRUE	0	0	0	TRUE	94	2	multi
ENSG00000100567_ENST00000412908_ENSP00000390491	P25788	FALSE	-7	0.424	0.027	TRUE	94	2	multi
ENSG00000100567_ENST00000216455_ENSP00000216455	P25788	TRUE	0	0	0	TRUE	96	2	multi
ENSG00000100567_ENST00000412908_ENSP00000390491	P25788	FALSE	-7	0.424	0.027	TRUE	96	2	multi
ENSG00000100567_ENST00000216455_ENSP00000216455	P25788	TRUE	0	0	0	TRUE	97	2	multi
ENSG00000100567_ENST00000412908_ENSP00000390491	P25788	FALSE	-7	0.424	0.027	TRUE	97	2	multi
ENSG00000100577_ENST00000216465_ENSP00000216465	O43708	FALSE	0	0.009	0.009	FALSE	85	3	multi
ENSG00000100577_ENST00000349555_ENSP00000314404	O43708	FALSE	-42	0.653	0.204	FALSE	85	3	multi
ENSG00000100577_ENST00000361389_ENSP00000354959	O43708	FALSE	-55	0.949	0.255	TRUE	85	3	multi
ENSG00000100577_ENST00000393734_ENSP00000377335	O43708	FALSE	-55	0.949	0.255	TRUE	85	3	multi
ENSG00000100577_ENST00000557639_ENSP00000451927	O43708	FALSE	-55	0.949	0.255	TRUE	85	3	multi
ENSG00000100577_ENST00000361389_ENSP00000354959	O43708	FALSE	-55	0.949	0.255	TRUE	92	3	multi
ENSG00000100577_ENST00000393734_ENSP00000377335	O43708	FALSE	-55	0.949	0.255	TRUE	92	3	multi
ENSG00000100577_ENST00000557639_ENSP00000451927	O43708	FALSE	-55	0.949	0.255	TRUE	92	3	multi
ENSG00000100577_ENST00000361389_ENSP00000354959	O43708	FALSE	-55	0.949	0.255	TRUE	94	3	multi
ENSG00000100577_ENST00000393734_ENSP00000377335	O43708	FALSE	-55	0.949	0.255	TRUE	94	3	multi
ENSG00000100577_ENST00000557639_ENSP00000451927	O43708	FALSE	-55	0.949	0.255	TRUE	94	3	multi
ENSG00000100577_ENST00000361389_ENSP00000354959	O43708	FALSE	-55	0.949	0.255	TRUE	96	3	multi
ENSG00000100577_ENST00000393734_ENSP00000377335	O43708	FALSE	-55	0.949	0.255	TRUE	96	3	multi
ENSG00000100577_ENST00000557639_ENSP00000451927	O43708	FALSE	-55	0.949	0.255	TRUE	96	3	multi
ENSG00000100577_ENST00000361389_ENSP00000354959	O43708	FALSE	-55	0.949	0.255	TRUE	97	3	multi
ENSG00000100577_ENST00000393734_ENSP00000377335	O43708	FALSE	-55	0.949	0.255	TRUE	97	3	multi
ENSG00000100577_ENST00000557639_ENSP00000451927	O43708	FALSE	-55	0.949	0.255	TRUE	97	3	multi
ENSG00000100580_ENST00000216468_ENSP00000216468	Q6PL24	TRUE	0	0	0	TRUE	85	1	single
ENSG00000100580_ENST00000216468_ENSP00000216468	Q6PL24	TRUE	0	0	0	TRUE	92	1	single
ENSG00000100580_ENST00000216468_ENSP00000216468	Q6PL24	TRUE	0	0	0	TRUE	94	1	single
ENSG00000100580_ENST00000216468_ENSP00000216468	Q6PL24	TRUE	0	0	0	TRUE	96	1	single
ENSG00000100580_ENST00000216468_ENSP00000216468	Q6PL24	TRUE	0	0	0	TRUE	97	1	single
ENSG00000100591_ENST00000216479_ENSP00000216479	O95433	TRUE	0	0	0	TRUE	85	2	multi
ENSG00000100591_ENST00000216479_ENSP00000216479	O95433	TRUE	0	0	0	TRUE	92	2	multi
ENSG00000100591_ENST00000535854_ENSP00000440108	O95433	FALSE	-50	0.166	0.16	FALSE	92	2	multi
ENSG00000100591_ENST00000216479_ENSP00000216479	O95433	TRUE	0	0	0	TRUE	94	2	multi
ENSG00000100591_ENST00000535854_ENSP00000440108	O95433	FALSE	-50	0.166	0.16	FALSE	94	2	multi
ENSG00000100591_ENST00000216479_ENSP00000216479	O95433	TRUE	0	0	0	TRUE	96	2	multi
ENSG00000100591_ENST00000535854_ENSP00000440108	O95433	FALSE	-50	0.166	0.16	FALSE	96	2	multi
ENSG00000100591_ENST00000216479_ENSP00000216479	O95433	TRUE	0	0	0	TRUE	97	2	multi
ENSG00000100591_ENST00000535854_ENSP00000440108	O95433	FALSE	-50	0.166	0.16	FALSE	97	2	multi
ENSG00000100664_ENST00000216554_ENSP00000216554	P55010	TRUE	0	0	0	TRUE	85	1	single
ENSG00000100664_ENST00000392715_ENSP00000376477	P55010	TRUE	0	0	0	TRUE	85	1	single
ENSG00000100664_ENST00000558506_ENSP00000453743	P55010	TRUE	0	0	0	TRUE	85	1	single
ENSG00000100664_ENST00000216554_ENSP00000216554	P55010	TRUE	0	0	0	TRUE	92	1	single
ENSG00000100664_ENST00000392715_ENSP00000376477	P55010	TRUE	0	0	0	TRUE	92	1	single
ENSG00000100664_ENST00000558506_ENSP00000453743	P55010	TRUE	0	0	0	TRUE	92	1	single
ENSG00000100664_ENST00000216554_ENSP00000216554	P55010	TRUE	0	0	0	TRUE	94	1	single
ENSG00000100664_ENST00000392715_ENSP00000376477	P55010	TRUE	0	0	0	TRUE	94	1	single
ENSG00000100664_ENST00000558506_ENSP00000453743	P55010	TRUE	0	0	0	TRUE	94	1	single
ENSG00000100664_ENST00000216554_ENSP00000216554	P55010	TRUE	0	0	0	TRUE	96	1	single
ENSG00000100664_ENST00000392715_ENSP00000376477	P55010	TRUE	0	0	0	TRUE	96	1	single
ENSG00000100664_ENST00000558506_ENSP00000453743	P55010	TRUE	0	0	0	TRUE	96	1	single
ENSG00000100664_ENST00000216554_ENSP00000216554	P55010	TRUE	0	0	0	TRUE	97	1	single
ENSG00000100664_ENST00000392715_ENSP00000376477	P55010	TRUE	0	0	0	TRUE	97	1	single
ENSG00000100664_ENST00000558506_ENSP00000453743	P55010	TRUE	0	0	0	TRUE	97	1	single
ENSG00000100711_ENST00000216602_ENSP00000216602	Q9BQ24	FALSE	18	0.294	0.071	TRUE	85	2	multi
ENSG00000100711_ENST00000311141_ENSP00000310543	Q9BQ24	TRUE	0	0	0	TRUE	85	2	multi
ENSG00000100711_ENST00000216602_ENSP00000216602	Q9BQ24	FALSE	18	0.294	0.071	TRUE	92	2	multi
ENSG00000100711_ENST00000311141_ENSP00000310543	Q9BQ24	TRUE	0	0	0	TRUE	92	2	multi
ENSG00000100711_ENST00000216602_ENSP00000216602	Q9BQ24	FALSE	18	0.294	0.071	TRUE	94	2	multi
ENSG00000100711_ENST00000311141_ENSP00000310543	Q9BQ24	TRUE	0	0	0	TRUE	94	2	multi
ENSG00000100711_ENST00000216602_ENSP00000216602	Q9BQ24	FALSE	18	0.294	0.071	TRUE	96	2	multi
ENSG00000100711_ENST00000311141_ENSP00000310543	Q9BQ24	TRUE	0	0	0	TRUE	96	2	multi
ENSG00000100711_ENST00000216602_ENSP00000216602	Q9BQ24	FALSE	18	0.294	0.071	TRUE	97	2	multi
ENSG00000100711_ENST00000311141_ENSP00000310543	Q9BQ24	TRUE	0	0	0	TRUE	97	2	multi
ENSG00000100714_ENST00000216605_ENSP00000216605	P11586	FALSE	0	0.001	0.001	FALSE	85	1	single
ENSG00000100714_ENST00000555709_ENSP00000450560	P11586	FALSE	-674	0.982	0.827	TRUE	85	1	single
ENSG00000100714_ENST00000216605_ENSP00000216605	P11586	FALSE	0	0.001	0.001	FALSE	92	1	single
ENSG00000100714_ENST00000555709_ENSP00000450560	P11586	FALSE	-674	0.982	0.827	TRUE	92	1	single
ENSG00000100714_ENST00000216605_ENSP00000216605	P11586	FALSE	0	0.001	0.001	FALSE	94	1	single
ENSG00000100714_ENST00000555709_ENSP00000450560	P11586	FALSE	-674	0.982	0.827	TRUE	94	1	single
ENSG00000100714_ENST00000216605_ENSP00000216605	P11586	FALSE	0	0.001	0.001	FALSE	96	1	single
ENSG00000100714_ENST00000555709_ENSP00000450560	P11586	FALSE	-774	0.83	0.828	TRUE	96	1	single
ENSG00000100714_ENST00000555709_ENSP00000450560	P11586	FALSE	-774	0.83	0.828	TRUE	97	1	single
ENSG00000100749_ENST00000216639_ENSP00000216639	Q99986	TRUE	0	0	0	TRUE	85	1	single
ENSG00000100749_ENST00000216639_ENSP00000216639	Q99986	TRUE	0	0	0	TRUE	92	1	single
ENSG00000100749_ENST00000216639_ENSP00000216639	Q99986	TRUE	0	0	0	TRUE	94	1	single
ENSG00000100749_ENST00000216639_ENSP00000216639	Q99986	TRUE	0	0	0	TRUE	96	1	single
ENSG00000100749_ENST00000216639_ENSP00000216639	Q99986	TRUE	0	0	0	TRUE	97	1	single
ENSG00000100823_ENST00000216714_ENSP00000216714	P27695	TRUE	0	0	0	TRUE	85	1	single
ENSG00000100823_ENST00000398030_ENSP00000381111	P27695	TRUE	0	0	0	TRUE	85	1	single
ENSG00000100823_ENST00000555414_ENSP00000451979	P27695	TRUE	0	0	0	TRUE	85	1	single
ENSG00000100823_ENST00000557344_ENSP00000452137	P27695	FALSE	-172	0.541	0.541	FALSE	85	1	single
ENSG00000100823_ENST00000216714_ENSP00000216714	P27695	TRUE	0	0	0	TRUE	92	1	single
ENSG00000100823_ENST00000398030_ENSP00000381111	P27695	TRUE	0	0	0	TRUE	92	1	single
ENSG00000100823_ENST00000555414_ENSP00000451979	P27695	TRUE	0	0	0	TRUE	92	1	single
ENSG00000100823_ENST00000216714_ENSP00000216714	P27695	TRUE	0	0	0	TRUE	94	1	single
ENSG00000100823_ENST00000398030_ENSP00000381111	P27695	TRUE	0	0	0	TRUE	94	1	single
ENSG00000100823_ENST00000555414_ENSP00000451979	P27695	TRUE	0	0	0	TRUE	94	1	single
ENSG00000100823_ENST00000216714_ENSP00000216714	P27695	TRUE	0	0	0	TRUE	96	1	single
ENSG00000100823_ENST00000398030_ENSP00000381111	P27695	TRUE	0	0	0	TRUE	96	1	single
ENSG00000100823_ENST00000555414_ENSP00000451979	P27695	TRUE	0	0	0	TRUE	96	1	single
ENSG00000100823_ENST00000216714_ENSP00000216714	P27695	TRUE	0	0	0	TRUE	97	1	single
ENSG00000100823_ENST00000398030_ENSP00000381111	P27695	TRUE	0	0	0	TRUE	97	1	single
ENSG00000100823_ENST00000555414_ENSP00000451979	P27695	TRUE	0	0	0	TRUE	97	1	single
ENSG00000100836_ENST00000216727_ENSP00000216727	Q86U42	TRUE	0	0	0	TRUE	85	2	multi
ENSG00000100836_ENST00000397276_ENSP00000380446	Q86U42	FALSE	-10	0.039	0.036	TRUE	85	2	multi
ENSG00000100836_ENST00000216727_ENSP00000216727	Q86U42	TRUE	0	0	0	TRUE	92	2	multi
ENSG00000100836_ENST00000397276_ENSP00000380446	Q86U42	FALSE	-10	0.039	0.036	TRUE	92	2	multi
ENSG00000100836_ENST00000216727_ENSP00000216727	Q86U42	TRUE	0	0	0	TRUE	94	2	multi
ENSG00000100836_ENST00000397276_ENSP00000380446	Q86U42	FALSE	-10	0.039	0.036	TRUE	94	2	multi
ENSG00000100836_ENST00000216727_ENSP00000216727	Q86U42	TRUE	0	0	0	TRUE	96	2	multi
ENSG00000100836_ENST00000397276_ENSP00000380446	Q86U42	FALSE	-10	0.039	0.036	TRUE	96	2	multi
ENSG00000100836_ENST00000216727_ENSP00000216727	Q86U42	TRUE	0	0	0	TRUE	97	2	multi
[truncated: 50,420 more rows]
