# Supplementary material for: From chemoproteomic‐detected amino acids to genomic coordinates: insights into precise multi‐omic data integration
Source: Mol Syst Biol. 2021 Feb 18;17(2):e9840. doi: 10.15252/msb.20209840 (PMC7890448; doi:10.15252/msb.20209840)
Supplement: Supplementary file 11 — Dataset EV9 [file MSB-17-e9840-s011.xlsx]

## Sheet: Sheet1
Description:
For a shared set of Ensembl key IDs in all five releases ('ENSG_ENST_ENSP' key ID, total 8,861 unique and shared keys), versioned IDs for all stable ID keys in each release were assessed by summing the total number of versioned ID #s for each ID type. This table shows the total sum of each release's versioned IDs, and the difference of version # sums since the earliest release, v85. 3,887 CpDAA U…

## Sheet: Sheet2
Ensembl Stable ID (biotype) with unique count values
	ENSP(protein)	ENST(transcript)	ENSG (gene)
	8861	8861	4086
Sum of ID version '-#' extensions from each release-specific Ensembl database
Release	Protein	Transcript	Gene
v85	25697	26490	82482
v92	25795	56852	118092
v94	25796	56892	118502
v96	25814	59400	123607
v97	25825	59439	123921
Versioned ID sums relative to v85 sums
Release	Protein	Transcript	Gene	Protein Length
v85	0	0	0	0
v92	98	30362	35610	-4081
v94	99	30402	36020	-4111
v96	117	32910	41125	-7546
v97	128	32949	41439	-7889
