# Supplementary material for: From chemoproteomic‐detected amino acids to genomic coordinates: insights into precise multi‐omic data integration
Source: Mol Syst Biol. 2021 Feb 18;17(2):e9840. doi: 10.15252/msb.20209840 (PMC7890448; doi:10.15252/msb.20209840)
Supplement: Supplementary file 12 — Dataset EV10 [file MSB-17-e9840-s012.xlsx]

## Sheet: Sheet1
Description:
Dataset described the % of identical and non-identical 1:1 cross-references between UniProtKB and Ensembl protein IDs. To test differences between the specific cross-reference files ID mapping accuracy, we use 6 mapping files (1 from each specific Ensembl release and 1 UniProtKB release specific to the UniProtKB reference proteome used for all chemoproteomic data and annotations). The idat mappin…
Columns:
Database source of cross-reference file	Source of cross-reference file, total of 5 "xref" Ensembl mapping files and 1 "idat" UniProtKB mapping file included in analysis.
Release	Database release details
1:1 singleisoUKB---ENSP	Number of cross-references between single isoform UniProtKB IDs and Ensembl stable protein IDs that are described as 1:1, not multi-mapping, ID cross-references
single isoform UniProt IDs cross-referenced	Total number of unique single isoform UniProtKB IDs included in database cross-reference file
% single isoform 1:1 mappings	Percent of 1:1 ID mappings out of total single isoform IDs analyzed
1:1 multiisoUKB---ENSP	Number of cross-references between multi isoform UniProtKB IDs and Ensembl stable protein IDs that are described as 1:1, not multi-mapping, ID cross-references
multi-isoform CpD protein IDs cross-referenced	Total number of unique multi isoform UniProtKB IDs included in database cross-reference file
% multi iso ID 1:1	Percent of 1:1 ID mappings out of total multi isoform IDs analyzed
Total Ensembl IDs	Total number of unique Ensembl proteins included in analysis
Total UniProtKB IDs	Total number of unique UniProtKB proteins included in analysis

## Sheet: Sheet2
Database source of cross-reference file	Release	1:1 singleisoUKB---ENSP	single isoform CpD protein IDs cross-referenced	% single isoform 1:1 mappings	1:1 multiisoUKB---ENSP	multi-isoform CpD protein IDs cross-referenced	% multi iso ID 1:1	Total Ensembl IDs	Total UniProtKB IDs
Ensembl	85	1009	1466	0.688267	497	2487	0.199839	10183	3953
Ensembl	92	1027	1466	0.700546	338	2487	0.135907	10395	3953
Ensembl	94	1015	1466	0.69236	320	2487	0.128669	10612	3953
Ensembl	96	1000	1466	0.682128	314	2487	0.126257	10663	3953
Ensembl	97	1014	1466	0.691678	320	2487	0.128669	10564	3953
UniProtKB	2018_01	1012	1461	0.692676	1787	2418	0.739041	6068	3879
