# Supplementary material for: From chemoproteomic‐detected amino acids to genomic coordinates: insights into precise multi‐omic data integration
Source: Mol Syst Biol. 2021 Feb 18;17(2):e9840. doi: 10.15252/msb.20209840 (PMC7890448; doi:10.15252/msb.20209840)
Supplement: Supplementary file 13 — Dataset EV11 [file MSB-17-e9840-s013.xlsx]

## Sheet: Sheet1
Description:
Data table used to create Fig. 2E heatmap.
Column Key:
Ensembl stable ID key	Ensembl gene, transcript, and protein ID. Keys are shared across all five Ensembl releases.
UniProtKB ID	UniProtKB stable ID linked to Ensembl key IDs.
HGNC_gene	HGNC gene symbol
Following columns repeat x5 for each Ensembl release analyzed
hamming_normalized_dist	Hamming normalized distance
levenshtein_distance	Levenshtein distance, not normalized by protein length.
levenshtein_normalized_dist	Levenshtein normalized distance
labeled_pos_count	Total number of CpDAA positions associated with UniProtKB ID.
missed_frac	The fraction of missed CpDAA positions, calculated as (number of CpDAA positions based on UniProt seq. different in Ensembl protein seq.) / (total number of CpDAA associated with UniProtKB ID).

## Sheet: Sheet2
			Ensembl v85 release					Ensembl v92 release					Ensembl v94 release					Ensembl v96 release					Ensembl v97 release
Ensembl stable ID key	UniProtKB ID	HGNC_gene	hamming_normalized_dist	levenshtein_distance	levenshtein_normalized_dist	labeled_pos_count	missed_frac	hamming_normalized_dist	levenshtein_distance	levenshtein_normalized_dist	labeled_pos_count	missed_frac	hamming_normalized_dist	levenshtein_distance	levenshtein_normalized_dist	labeled_pos_count	missed_frac	hamming_normalized_dist	levenshtein_distance	levenshtein_normalized_dist	labeled_pos_count	missed_frac	hamming_normalized_dist	levenshtein_distance	levenshtein_normalized_dist	labeled_pos_count	missed_frac
ENSG00000082269_ENST00000370479_ENSP00000359510	Q9P2D6	FAM135A	0.92	265	0.17	1	1	0	0	0	1	0	0	0	0	1	0	0	0	0	1	0	0	0	0	1	0
ENSG00000093010_ENST00000407537_ENSP00000384654	P21964	COMT	0.94	50	0.18	5	1	0	0	0	5	0	0	0	0	5	0	0	0	0	5	0	0	0	0	5	0
ENSG00000101266_ENST00000400217_ENSP00000383076	P68400	CSNK2A1	0.96	136	0.35	3	1	0	0	0	3	0	0	0	0	3	0	0	0	0	3	0	0	0	0	3	0
ENSG00000112118_ENST00000229854_ENSP00000229854	P25205	MCM3	0	0	0	16	0	0	0	0	16	0	0	0	0	16	0	0.93	65	0.08	16	1	0.93	65	0.08	16	1
ENSG00000113522_ENST00000378823_ENSP00000368100	Q92878	RAD50	0.95	139	0.11	10	1	0	0	0	10	0	0	0	0	10	0	0	0	0	10	0	0	0	0	10	0
ENSG00000152492_ENST00000392456_ENSP00000376250	Q8IVM0	CCDC50	0.67	176	0.37	4	0.25	0	0	0	4	0	0	0	0	4	0	0	0	0	4	0	0	0	0	4	0
ENSG00000153113_ENST00000395813_ENSP00000379158	P20810	CAST	0.93	83	0.1	11	1	0	0	0	11	0	0	0	0	11	0	0	0	0	11	0	0	0	0	11	0
ENSG00000155100_ENST00000404789_ENSP00000384190	Q8N6M0	OTUD6B	0.94	101	0.34	2	1	0	0	0	2	0	0	0	0	2	0	0	0	0	2	0	0	0	0	2	0
ENSG00000162923_ENST00000414423_ENSP00000408108	Q9H7D7	WDR26	0	0	0	1	0	0	0	0	1	0	0	0	0	1	0	0.93	100	0.13	1	1	0.93	100	0.13	1	1
ENSG00000167460_ENST00000300933_ENSP00000300933	P67936	TPM4	0	0	0	13	0	0	0	0	13	0	0	0	0	13	0	0	0	0	13	0	0.98	202	0.81	13	1
ENSG00000184047_ENST00000464942_ENSP00000442360	Q9NR28	DIABLO	0.96	54	0.23	2	1	0	0	0	2	0	0	0	0	2	0	0	0	0	2	0	0	0	0	2	0
ENSG00000185420_ENST00000490107_ENSP00000419184	Q9H7B4	SMYD3	0.97	59	0.14	2	1	0	0	0	2	0	0	0	0	2	0	0	0	0	2	0	0	0	0	2	0
ENSG00000204842_ENST00000550104_ENSP00000446576	Q99700	ATXN2	0.25	320	0.24	1	0	0	0	0	1	0	0	0	0	1	0	0	0	0	1	0	0	0	0	1	0
ENSG00000227345_ENST00000402038_ENSP00000384408	Q86W56	PARG	0.97	485	0.5	3	0.67	0	0	0	3	0	0	0	0	3	0	0	0	0	3	0	0	0	0	3	0
ENSG00000257923_ENST00000546411_ENSP00000450125	P39880	CUX1	0.69	102	0.07	1	1	0	0	0	1	0	0	0	0	1	0	0	0	0	1	0	0	0	0	1	0
