# Supplementary material for: From chemoproteomic‐detected amino acids to genomic coordinates: insights into precise multi‐omic data integration
Source: Mol Syst Biol. 2021 Feb 18;17(2):e9840. doi: 10.15252/msb.20209840 (PMC7890448; doi:10.15252/msb.20209840)
Supplement: Supplementary file 14 — Dataset EV12 [file MSB-17-e9840-s014.xlsx]

## Sheet: Sheet1
Description:
Canonical protein isoform IDs to Ensembl stable protien ID cross-references were pulled from the 2018_01 idat mapping file from UniProtKB. All ENSP IDs mapping to single isoform and multi-isoform UniProt IDs contained in the set of 3,953 CpDAA proteins IDs were analyzed. A total of 1,461 out of 1,466 single isoform and 2,418 out of 2,487 multi-isoform UniProtKB were contained in the UniProt mappi…
Columns:
Canonical protein isoform ID	UniProtKB versioned ID, or isoform-specific ID, for the canonical UniProt sequence (downloaded August 06 2018). This ID maps to the Ensembl protein stable ID (column 'idat_xref') in the UniProtKB mapping file (idat, specific to the August 01 2018 release of UniProtKB).
Ensembl stable ID key	Ensembl gene, transcript, and protein stable ID key from release-specific Ensembl xref files. Keys shared across all five releases are marked by 'TRUE' in 'key_8861' column.
UniProtKB ID	UniProtKB stable ID, from human proteome set of CCDS cross-referenced IDs, downloaded August 06 2018.
Identical ENSP-UniProt sequence	Boolean for 100% sequence identity to the UniProtKB canonical sequence, compared protein sequences of stable ID keys to mapped UniProtKB IDs and canonical protein sequence.
Length ENSP minus UniProtKB protien	Protein sequence length difference, Ensembl protein minus UniProtKB protein
Hamming_normalized_dist	Hamming normalized distance
Levenshtein_normalized_dist	Levenshtein normalized distance
Ensembl release	Ensembl release
UniProtKB isoform count	Total count of isoform proteins associated with stable UniProtKB ID. Counts from analysis of canonical and isoform FASTA file from UniProtKB human proteome downloaded from website August 06 2018.
UniProt isoform group	Label based on 'fasta_length' column. Isoform group refers to UniProtKB stable IDs either associated with one isoform, labeled 'single', or more than one isoform, labeled 'multi'.
UniProt-ENSP xref (from idat file)	Values of column are Ensembl stable protein IDs that match 'stableID_key' and are found in the UniProt mapping file (idat) and cross-referencing the UniProtKB canonical isoform-specific ID that is available in this mapping file but not displayed in the Ensembl release-specific xref files.
HGNC_name	HGNC gene symbol

## Sheet: Sheet2
Canonical protein isoform ID	Ensembl stable ID key	UniProtKB ID	Identical ENSP-UniProt sequence	Length ENSP minus UniProtKB protien	Hamming_normalized_dist	Levenshtein_normalized_dist	Ensembl release	UniProt isoform group	UniProtKB isoform count	UniProt-ENSP xref (from idat file)	HGNC_name
P84085-0	ENSG00000004059_ENST00000000233_ENSP00000000233	P84085	TRUE	0	0	0	85	single	1	ENSP00000000233	ARF5
P84085-0	ENSG00000004059_ENST00000000233_ENSP00000000233	P84085	TRUE	0	0	0	92	single	1	ENSP00000000233	ARF5
P84085-0	ENSG00000004059_ENST00000000233_ENSP00000000233	P84085	TRUE	0	0	0	94	single	1	ENSP00000000233	ARF5
P84085-0	ENSG00000004059_ENST00000000233_ENSP00000000233	P84085	TRUE	0	0	0	96	single	1	ENSP00000000233	ARF5
P84085-0	ENSG00000004059_ENST00000000233_ENSP00000000233	P84085	TRUE	0	0	0	97	single	1	ENSP00000000233	ARF5
Q02790-0	ENSG00000004478_ENST00000001008_ENSP00000001008	Q02790	TRUE	0	0	0	85	single	1	ENSP00000001008	FKBP4
Q02790-0	ENSG00000004478_ENST00000001008_ENSP00000001008	Q02790	TRUE	0	0	0	92	single	1	ENSP00000001008	FKBP4
Q02790-0	ENSG00000004478_ENST00000001008_ENSP00000001008	Q02790	TRUE	0	0	0	94	single	1	ENSP00000001008	FKBP4
Q02790-0	ENSG00000004478_ENST00000001008_ENSP00000001008	Q02790	TRUE	0	0	0	96	single	1	ENSP00000001008	FKBP4
Q02790-0	ENSG00000004478_ENST00000001008_ENSP00000001008	Q02790	TRUE	0	0	0	97	single	1	ENSP00000001008	FKBP4
Q96RU2-1	ENSG00000048028_ENST00000003302_ENSP00000003302	Q96RU2	TRUE	0	0	0	85	multi	3	ENSP00000003302	USP28
Q96RU2-1	ENSG00000048028_ENST00000003302_ENSP00000003302	Q96RU2	TRUE	0	0	0	92	multi	3	ENSP00000003302	USP28
Q96RU2-1	ENSG00000048028_ENST00000003302_ENSP00000003302	Q96RU2	TRUE	0	0	0	94	multi	3	ENSP00000003302	USP28
Q96RU2-1	ENSG00000048028_ENST00000003302_ENSP00000003302	Q96RU2	TRUE	0	0	0	96	multi	3	ENSP00000003302	USP28
Q96RU2-1	ENSG00000048028_ENST00000003302_ENSP00000003302	Q96RU2	TRUE	0	0	0	97	multi	3	ENSP00000003302	USP28
Q9UHQ4-1	ENSG00000075790_ENST00000005259_ENSP00000005259	Q9UHQ4	TRUE	0	0	0	85	multi	2	ENSP00000005259	BCAP29
Q9UHQ4-1	ENSG00000075790_ENST00000005259_ENSP00000005259	Q9UHQ4	TRUE	0	0	0	92	multi	2	ENSP00000005259	BCAP29
Q9UHQ4-1	ENSG00000075790_ENST00000005259_ENSP00000005259	Q9UHQ4	TRUE	0	0	0	94	multi	2	ENSP00000005259	BCAP29
Q9UHQ4-1	ENSG00000075790_ENST00000005259_ENSP00000005259	Q9UHQ4	TRUE	0	0	0	96	multi	2	ENSP00000005259	BCAP29
Q9UHQ4-1	ENSG00000075790_ENST00000005259_ENSP00000005259	Q9UHQ4	TRUE	0	0	0	97	multi	2	ENSP00000005259	BCAP29
Q9UHQ4-1	ENSG00000075790_ENST00000379117_ENSP00000368412	Q9UHQ4	TRUE	0	0	0	85	multi	2	ENSP00000368412	BCAP29
Q9UHQ4-1	ENSG00000075790_ENST00000379117_ENSP00000368412	Q9UHQ4	TRUE	0	0	0	92	multi	2	ENSP00000368412	BCAP29
Q9UHQ4-1	ENSG00000075790_ENST00000379117_ENSP00000368412	Q9UHQ4	TRUE	0	0	0	94	multi	2	ENSP00000368412	BCAP29
Q9UHQ4-1	ENSG00000075790_ENST00000379117_ENSP00000368412	Q9UHQ4	TRUE	0	0	0	96	multi	2	ENSP00000368412	BCAP29
Q9UHQ4-1	ENSG00000075790_ENST00000379117_ENSP00000368412	Q9UHQ4	TRUE	0	0	0	97	multi	2	ENSP00000368412	BCAP29
Q9UHQ4-1	ENSG00000283852_ENST00000639808_ENSP00000491076	Q9UHQ4	TRUE	0	0	0	92	multi	2	ENSP00000491076	BCAP29
Q9UHQ4-1	ENSG00000283852_ENST00000639808_ENSP00000491076	Q9UHQ4	TRUE	0	0	0	94	multi	2	ENSP00000491076	BCAP29
Q9UHQ4-1	ENSG00000283852_ENST00000639808_ENSP00000491076	Q9UHQ4	TRUE	0	0	0	96	multi	2	ENSP00000491076	BCAP29
Q9UHQ4-1	ENSG00000283852_ENST00000639808_ENSP00000491076	Q9UHQ4	TRUE	0	0	0	97	multi	2	ENSP00000491076	BCAP29
Q9UHQ4-1	ENSG00000283852_ENST00000640400_ENSP00000492046	Q9UHQ4	TRUE	0	0	0	92	multi	2	ENSP00000492046	BCAP29
Q9UHQ4-1	ENSG00000283852_ENST00000640400_ENSP00000492046	Q9UHQ4	TRUE	0	0	0	94	multi	2	ENSP00000492046	BCAP29
Q9UHQ4-1	ENSG00000283852_ENST00000640400_ENSP00000492046	Q9UHQ4	TRUE	0	0	0	96	multi	2	ENSP00000492046	BCAP29
Q9UHQ4-1	ENSG00000283852_ENST00000640400_ENSP00000492046	Q9UHQ4	TRUE	0	0	0	97	multi	2	ENSP00000492046	BCAP29
O14641-0	ENSG00000004975_ENST00000005340_ENSP00000005340	O14641	TRUE	0	0	0	85	single	1	ENSP00000005340	DVL2
O14641-0	ENSG00000004975_ENST00000005340_ENSP00000005340	O14641	TRUE	0	0	0	92	single	1	ENSP00000005340	DVL2
O14641-0	ENSG00000004975_ENST00000005340_ENSP00000005340	O14641	TRUE	0	0	0	94	single	1	ENSP00000005340	DVL2
O14641-0	ENSG00000004975_ENST00000005340_ENSP00000005340	O14641	TRUE	0	0	0	96	single	1	ENSP00000005340	DVL2
O14641-0	ENSG00000004975_ENST00000005340_ENSP00000005340	O14641	TRUE	0	0	0	97	single	1	ENSP00000005340	DVL2
O75223-1	ENSG00000006625_ENST00000275428_ENSP00000275428	O75223	TRUE	0	0	0	85	multi	4	ENSP00000275428	GGCT
O75223-1	ENSG00000006625_ENST00000275428_ENSP00000275428	O75223	TRUE	0	0	0	92	multi	4	ENSP00000275428	GGCT
O75223-1	ENSG00000006625_ENST00000275428_ENSP00000275428	O75223	TRUE	0	0	0	94	multi	4	ENSP00000275428	GGCT
O75223-1	ENSG00000006625_ENST00000275428_ENSP00000275428	O75223	TRUE	0	0	0	96	multi	4	ENSP00000275428	GGCT
O75223-1	ENSG00000006625_ENST00000275428_ENSP00000275428	O75223	TRUE	0	0	0	97	multi	4	ENSP00000275428	GGCT
Q9H6T3-1	ENSG00000005175_ENST00000005386_ENSP00000005386	Q9H6T3	TRUE	0	0	0	85	multi	3	ENSP00000005386	RPAP3
Q9H6T3-1	ENSG00000005175_ENST00000005386_ENSP00000005386	Q9H6T3	TRUE	0	0	0	92	multi	3	ENSP00000005386	RPAP3
Q9H6T3-1	ENSG00000005175_ENST00000005386_ENSP00000005386	Q9H6T3	TRUE	0	0	0	94	multi	3	ENSP00000005386	RPAP3
Q9H6T3-1	ENSG00000005175_ENST00000005386_ENSP00000005386	Q9H6T3	TRUE	0	0	0	96	multi	3	ENSP00000005386	RPAP3
Q9H6T3-1	ENSG00000005175_ENST00000005386_ENSP00000005386	Q9H6T3	TRUE	0	0	0	97	multi	3	ENSP00000005386	RPAP3
Q9UJJ7-0	ENSG00000007376_ENST00000007264_ENSP00000007264	Q9UJJ7	TRUE	0	0	0	85	single	1	ENSP00000007264	RPUSD1
Q9UJJ7-0	ENSG00000007376_ENST00000007264_ENSP00000007264	Q9UJJ7	TRUE	0	0	0	92	single	1	ENSP00000007264	RPUSD1
Q9UJJ7-0	ENSG00000007376_ENST00000007264_ENSP00000007264	Q9UJJ7	TRUE	0	0	0	94	single	1	ENSP00000007264	RPUSD1
Q9UJJ7-0	ENSG00000007376_ENST00000007264_ENSP00000007264	Q9UJJ7	TRUE	0	0	0	96	single	1	ENSP00000007264	RPUSD1
Q9UJJ7-0	ENSG00000007376_ENST00000007264_ENSP00000007264	Q9UJJ7	TRUE	0	0	0	97	single	1	ENSP00000007264	RPUSD1
Q9UJJ7-0	ENSG00000007376_ENST00000561734_ENSP00000455026	Q9UJJ7	TRUE	0	0	0	85	single	1	ENSP00000455026	RPUSD1
Q9UJJ7-0	ENSG00000007376_ENST00000561734_ENSP00000455026	Q9UJJ7	TRUE	0	0	0	92	single	1	ENSP00000455026	RPUSD1
Q9UJJ7-0	ENSG00000007376_ENST00000561734_ENSP00000455026	Q9UJJ7	TRUE	0	0	0	94	single	1	ENSP00000455026	RPUSD1
Q9UJJ7-0	ENSG00000007376_ENST00000561734_ENSP00000455026	Q9UJJ7	TRUE	0	0	0	96	single	1	ENSP00000455026	RPUSD1
Q9UJJ7-0	ENSG00000007376_ENST00000561734_ENSP00000455026	Q9UJJ7	TRUE	0	0	0	97	single	1	ENSP00000455026	RPUSD1
O14561-0	ENSG00000004779_ENST00000007516_ENSP00000007516	O14561	TRUE	0	0	0	85	single	1	ENSP00000007516	NDUFAB1
O14561-0	ENSG00000004779_ENST00000007516_ENSP00000007516	O14561	TRUE	0	0	0	92	single	1	ENSP00000007516	NDUFAB1
O14561-0	ENSG00000004779_ENST00000007516_ENSP00000007516	O14561	TRUE	0	0	0	94	single	1	ENSP00000007516	NDUFAB1
O14561-0	ENSG00000004779_ENST00000007516_ENSP00000007516	O14561	TRUE	0	0	0	96	single	1	ENSP00000007516	NDUFAB1
O14561-0	ENSG00000004779_ENST00000007516_ENSP00000007516	O14561	TRUE	0	0	0	97	single	1	ENSP00000007516	NDUFAB1
O14561-0	ENSG00000004779_ENST00000570319_ENSP00000458770	O14561	TRUE	0	0	0	85	single	1	ENSP00000458770	NDUFAB1
O14561-0	ENSG00000004779_ENST00000570319_ENSP00000458770	O14561	TRUE	0	0	0	92	single	1	ENSP00000458770	NDUFAB1
O14561-0	ENSG00000004779_ENST00000570319_ENSP00000458770	O14561	TRUE	0	0	0	94	single	1	ENSP00000458770	NDUFAB1
O14561-0	ENSG00000004779_ENST00000570319_ENSP00000458770	O14561	TRUE	0	0	0	96	single	1	ENSP00000458770	NDUFAB1
O14561-0	ENSG00000004779_ENST00000570319_ENSP00000458770	O14561	TRUE	0	0	0	97	single	1	ENSP00000458770	NDUFAB1
P26006-2	ENSG00000005884_ENST00000320031_ENSP00000315190	P26006	TRUE	0	0	0	85	multi	2	ENSP00000315190	ITGA3
P26006-2	ENSG00000005884_ENST00000320031_ENSP00000315190	P26006	TRUE	0	0	0	92	multi	2	ENSP00000315190	ITGA3
P26006-2	ENSG00000005884_ENST00000320031_ENSP00000315190	P26006	TRUE	0	0	0	94	multi	2	ENSP00000315190	ITGA3
P26006-2	ENSG00000005884_ENST00000320031_ENSP00000315190	P26006	TRUE	0	0	0	96	multi	2	ENSP00000315190	ITGA3
P26006-2	ENSG00000005884_ENST00000320031_ENSP00000315190	P26006	TRUE	0	0	0	97	multi	2	ENSP00000315190	ITGA3
P04233-1	ENSG00000019582_ENST00000009530_ENSP00000009530	P04233	TRUE	0	0	0	85	multi	3	ENSP00000009530	CD74
P04233-1	ENSG00000019582_ENST00000009530_ENSP00000009530	P04233	TRUE	0	0	0	92	multi	3	ENSP00000009530	CD74
P04233-1	ENSG00000019582_ENST00000009530_ENSP00000009530	P04233	TRUE	0	0	0	94	multi	3	ENSP00000009530	CD74
P04233-1	ENSG00000019582_ENST00000009530_ENSP00000009530	P04233	TRUE	0	0	0	96	multi	3	ENSP00000009530	CD74
P04233-1	ENSG00000019582_ENST00000009530_ENSP00000009530	P04233	TRUE	0	0	0	97	multi	3	ENSP00000009530	CD74
P60866-1	ENSG00000008988_ENST00000009589_ENSP00000009589	P60866	TRUE	0	0	0	85	multi	2	ENSP00000009589	RPS20
P60866-1	ENSG00000008988_ENST00000009589_ENSP00000009589	P60866	TRUE	0	0	0	92	multi	2	ENSP00000009589	RPS20
P60866-1	ENSG00000008988_ENST00000009589_ENSP00000009589	P60866	TRUE	0	0	0	94	multi	2	ENSP00000009589	RPS20
P60866-1	ENSG00000008988_ENST00000009589_ENSP00000009589	P60866	TRUE	0	0	0	96	multi	2	ENSP00000009589	RPS20
P60866-1	ENSG00000008988_ENST00000009589_ENSP00000009589	P60866	TRUE	0	0	0	97	multi	2	ENSP00000009589	RPS20
P60866-1	ENSG00000008988_ENST00000521262_ENSP00000427788	P60866	TRUE	0	0	0	85	multi	2	ENSP00000427788	RPS20
P60866-1	ENSG00000008988_ENST00000521262_ENSP00000427788	P60866	TRUE	0	0	0	92	multi	2	ENSP00000427788	RPS20
P60866-1	ENSG00000008988_ENST00000521262_ENSP00000427788	P60866	TRUE	0	0	0	94	multi	2	ENSP00000427788	RPS20
P60866-1	ENSG00000008988_ENST00000521262_ENSP00000427788	P60866	TRUE	0	0	0	96	multi	2	ENSP00000427788	RPS20
P60866-1	ENSG00000008988_ENST00000521262_ENSP00000427788	P60866	TRUE	0	0	0	97	multi	2	ENSP00000427788	RPS20
P10620-1	ENSG00000008394_ENST00000010404_ENSP00000010404	P10620	TRUE	0	0	0	85	multi	2	ENSP00000010404	MGST1
P10620-1	ENSG00000008394_ENST00000010404_ENSP00000010404	P10620	TRUE	0	0	0	92	multi	2	ENSP00000010404	MGST1
P10620-1	ENSG00000008394_ENST00000010404_ENSP00000010404	P10620	TRUE	0	0	0	94	multi	2	ENSP00000010404	MGST1
P10620-1	ENSG00000008394_ENST00000010404_ENSP00000010404	P10620	TRUE	0	0	0	96	multi	2	ENSP00000010404	MGST1
P10620-1	ENSG00000008394_ENST00000010404_ENSP00000010404	P10620	TRUE	0	0	0	97	multi	2	ENSP00000010404	MGST1
P10620-1	ENSG00000008394_ENST00000396207_ENSP00000379510	P10620	TRUE	0	0	0	85	multi	2	ENSP00000379510	MGST1
P10620-1	ENSG00000008394_ENST00000396207_ENSP00000379510	P10620	TRUE	0	0	0	92	multi	2	ENSP00000379510	MGST1
P10620-1	ENSG00000008394_ENST00000396207_ENSP00000379510	P10620	TRUE	0	0	0	94	multi	2	ENSP00000379510	MGST1
P10620-1	ENSG00000008394_ENST00000396207_ENSP00000379510	P10620	TRUE	0	0	0	96	multi	2	ENSP00000379510	MGST1
P10620-1	ENSG00000008394_ENST00000396207_ENSP00000379510	P10620	TRUE	0	0	0	97	multi	2	ENSP00000379510	MGST1
P10620-1	ENSG00000008394_ENST00000396209_ENSP00000379512	P10620	TRUE	0	0	0	85	multi	2	ENSP00000379512	MGST1
P10620-1	ENSG00000008394_ENST00000396209_ENSP00000379512	P10620	TRUE	0	0	0	92	multi	2	ENSP00000379512	MGST1
P10620-1	ENSG00000008394_ENST00000396209_ENSP00000379512	P10620	TRUE	0	0	0	94	multi	2	ENSP00000379512	MGST1
P10620-1	ENSG00000008394_ENST00000396209_ENSP00000379512	P10620	TRUE	0	0	0	96	multi	2	ENSP00000379512	MGST1
P10620-1	ENSG00000008394_ENST00000396209_ENSP00000379512	P10620	TRUE	0	0	0	97	multi	2	ENSP00000379512	MGST1
P10620-1	ENSG00000008394_ENST00000396210_ENSP00000379513	P10620	TRUE	0	0	0	85	multi	2	ENSP00000379513	MGST1
P10620-1	ENSG00000008394_ENST00000396210_ENSP00000379513	P10620	TRUE	0	0	0	92	multi	2	ENSP00000379513	MGST1
P10620-1	ENSG00000008394_ENST00000396210_ENSP00000379513	P10620	TRUE	0	0	0	94	multi	2	ENSP00000379513	MGST1
P10620-1	ENSG00000008394_ENST00000396210_ENSP00000379513	P10620	TRUE	0	0	0	96	multi	2	ENSP00000379513	MGST1
P10620-1	ENSG00000008394_ENST00000396210_ENSP00000379513	P10620	TRUE	0	0	0	97	multi	2	ENSP00000379513	MGST1
Q96S59-1	ENSG00000010017_ENST00000011619_ENSP00000011619	Q96S59	TRUE	0	0	0	85	multi	3	ENSP00000011619	RANBP9
Q96S59-1	ENSG00000010017_ENST00000011619_ENSP00000011619	Q96S59	TRUE	0	0	0	92	multi	3	ENSP00000011619	RANBP9
Q96S59-1	ENSG00000010017_ENST00000011619_ENSP00000011619	Q96S59	TRUE	0	0	0	94	multi	3	ENSP00000011619	RANBP9
Q96S59-1	ENSG00000010017_ENST00000011619_ENSP00000011619	Q96S59	TRUE	0	0	0	96	multi	3	ENSP00000011619	RANBP9
Q96S59-1	ENSG00000010017_ENST00000011619_ENSP00000011619	Q96S59	TRUE	0	0	0	97	multi	3	ENSP00000011619	RANBP9
P53041-0	ENSG00000011485_ENST00000012443_ENSP00000012443	P53041	TRUE	0	0	0	85	single	1	ENSP00000012443	PPP5C
P53041-0	ENSG00000011485_ENST00000012443_ENSP00000012443	P53041	TRUE	0	0	0	92	single	1	ENSP00000012443	PPP5C
P53041-0	ENSG00000011485_ENST00000012443_ENSP00000012443	P53041	TRUE	0	0	0	94	single	1	ENSP00000012443	PPP5C
P53041-0	ENSG00000011485_ENST00000012443_ENSP00000012443	P53041	TRUE	0	0	0	96	single	1	ENSP00000012443	PPP5C
P53041-0	ENSG00000011485_ENST00000012443_ENSP00000012443	P53041	TRUE	0	0	0	97	single	1	ENSP00000012443	PPP5C
P15531-1	ENSG00000239672_ENST00000393196_ENSP00000376892	P15531	TRUE	0	0	0	85	multi	2	ENSP00000376892	NME1
P15531-1	ENSG00000239672_ENST00000393196_ENSP00000376892	P15531	TRUE	0	0	0	92	multi	2	ENSP00000376892	NME1
P15531-1	ENSG00000239672_ENST00000393196_ENSP00000376892	P15531	TRUE	0	0	0	94	multi	2	ENSP00000376892	NME1
P15531-1	ENSG00000239672_ENST00000393196_ENSP00000376892	P15531	TRUE	0	0	0	96	multi	2	ENSP00000376892	NME1
P15531-1	ENSG00000239672_ENST00000393196_ENSP00000376892	P15531	TRUE	0	0	0	97	multi	2	ENSP00000376892	NME1
Q8N806-0	ENSG00000012963_ENST00000013070_ENSP00000013070	Q8N806	TRUE	0	0	0	85	single	1	ENSP00000013070	UBR7
Q8N806-0	ENSG00000012963_ENST00000013070_ENSP00000013070	Q8N806	TRUE	0	0	0	92	single	1	ENSP00000013070	UBR7
Q8N806-0	ENSG00000012963_ENST00000013070_ENSP00000013070	Q8N806	TRUE	0	0	0	94	single	1	ENSP00000013070	UBR7
Q8N806-0	ENSG00000012963_ENST00000013070_ENSP00000013070	Q8N806	TRUE	0	0	0	96	single	1	ENSP00000013070	UBR7
Q8N806-0	ENSG00000012963_ENST00000013070_ENSP00000013070	Q8N806	TRUE	0	0	0	97	single	1	ENSP00000013070	UBR7
Q8N806-0	ENSG00000278787_ENST00000619583_ENSP00000483908	Q8N806	TRUE	0	0	0	92	single	1	ENSP00000483908	UBR7
Q8N806-0	ENSG00000278787_ENST00000619583_ENSP00000483908	Q8N806	TRUE	0	0	0	94	single	1	ENSP00000483908	UBR7
Q8N806-0	ENSG00000278787_ENST00000619583_ENSP00000483908	Q8N806	TRUE	0	0	0	96	single	1	ENSP00000483908	UBR7
Q8N806-0	ENSG00000278787_ENST00000619583_ENSP00000483908	Q8N806	TRUE	0	0	0	97	single	1	ENSP00000483908	UBR7
P26599-1	ENSG00000011304_ENST00000349038_ENSP00000014112	P26599	TRUE	0	0	0	85	multi	3	ENSP00000014112	PTBP1
P26599-1	ENSG00000011304_ENST00000349038_ENSP00000014112	P26599	TRUE	0	0	0	92	multi	3	ENSP00000014112	PTBP1
P26599-1	ENSG00000011304_ENST00000349038_ENSP00000014112	P26599	TRUE	0	0	0	94	multi	3	ENSP00000014112	PTBP1
P26599-1	ENSG00000011304_ENST00000349038_ENSP00000014112	P26599	TRUE	0	0	0	96	multi	3	ENSP00000014112	PTBP1
P26599-1	ENSG00000011304_ENST00000349038_ENSP00000014112	P26599	TRUE	0	0	0	97	multi	3	ENSP00000014112	PTBP1
Q9NRV9-0	ENSG00000013583_ENST00000014930_ENSP00000014930	Q9NRV9	TRUE	0	0	0	85	single	1	ENSP00000014930	HEBP1
Q9NRV9-0	ENSG00000013583_ENST00000014930_ENSP00000014930	Q9NRV9	TRUE	0	0	0	92	single	1	ENSP00000014930	HEBP1
Q9NRV9-0	ENSG00000013583_ENST00000014930_ENSP00000014930	Q9NRV9	TRUE	0	0	0	94	single	1	ENSP00000014930	HEBP1
Q9NRV9-0	ENSG00000013583_ENST00000014930_ENSP00000014930	Q9NRV9	TRUE	0	0	0	96	single	1	ENSP00000014930	HEBP1
Q9NRV9-0	ENSG00000013583_ENST00000014930_ENSP00000014930	Q9NRV9	TRUE	0	0	0	97	single	1	ENSP00000014930	HEBP1
Q99666-1	ENSG00000015568_ENST00000016946_ENSP00000016946	Q99666	TRUE	0	0	0	85	multi	2	ENSP00000016946	RGPD5
Q99666-1	ENSG00000015568_ENST00000016946_ENSP00000016946	Q99666	TRUE	0	0	0	92	multi	2	ENSP00000016946	RGPD5
Q99666-1	ENSG00000015568_ENST00000016946_ENSP00000016946	Q99666	TRUE	0	0	0	94	multi	2	ENSP00000016946	RGPD5
Q99666-1	ENSG00000015568_ENST00000016946_ENSP00000016946	Q99666	TRUE	0	0	0	96	multi	2	ENSP00000016946	RGPD5
Q99666-1	ENSG00000015568_ENST00000016946_ENSP00000016946	Q99666	TRUE	0	0	0	97	multi	2	ENSP00000016946	RGPD5
Q99666-1	ENSG00000183054_ENST00000329516_ENSP00000330842	Q99666	TRUE	0	0	0	85	multi	2	ENSP00000330842	RGPD5
Q99666-1	ENSG00000183054_ENST00000329516_ENSP00000330842	Q99666	TRUE	0	0	0	92	multi	2	ENSP00000330842	RGPD5
Q99666-1	ENSG00000183054_ENST00000329516_ENSP00000330842	Q99666	TRUE	0	0	0	94	multi	2	ENSP00000330842	RGPD5
Q99666-1	ENSG00000183054_ENST00000329516_ENSP00000330842	Q99666	TRUE	0	0	0	96	multi	2	ENSP00000330842	RGPD5
Q99666-1	ENSG00000183054_ENST00000329516_ENSP00000330842	Q99666	TRUE	0	0	0	97	multi	2	ENSP00000330842	RGPD5
Q9Y277-1	ENSG00000078668_ENST00000022615_ENSP00000022615	Q9Y277	TRUE	0	0	0	85	multi	2	ENSP00000022615	VDAC3
Q9Y277-1	ENSG00000078668_ENST00000022615_ENSP00000022615	Q9Y277	TRUE	0	0	0	92	multi	2	ENSP00000022615	VDAC3
Q9Y277-1	ENSG00000078668_ENST00000022615_ENSP00000022615	Q9Y277	TRUE	0	0	0	94	multi	2	ENSP00000022615	VDAC3
Q9Y277-1	ENSG00000078668_ENST00000022615_ENSP00000022615	Q9Y277	TRUE	0	0	0	96	multi	2	ENSP00000022615	VDAC3
Q9Y277-1	ENSG00000078668_ENST00000022615_ENSP00000022615	Q9Y277	TRUE	0	0	0	97	multi	2	ENSP00000022615	VDAC3
Q9BY42-0	ENSG00000022277_ENST00000357348_ENSP00000349906	Q9BY42	TRUE	0	0	0	92	single	1	ENSP00000349906	RTF2
Q9BY42-0	ENSG00000022277_ENST00000357348_ENSP00000349906	Q9BY42	TRUE	0	0	0	94	single	1	ENSP00000349906	RTF2
Q9BY42-0	ENSG00000022277_ENST00000357348_ENSP00000349906	Q9BY42	TRUE	0	0	0	96	single	1	ENSP00000349906	RTF2
Q9BY42-0	ENSG00000022277_ENST00000357348_ENSP00000349906	Q9BY42	TRUE	0	0	0	97	single	1	ENSP00000349906	RTF2
Q9H6Z4-1	ENSG00000031823_ENST00000340578_ENSP00000341483	Q9H6Z4	TRUE	0	0	0	85	multi	3	ENSP00000341483	RANBP3
Q9H6Z4-1	ENSG00000031823_ENST00000340578_ENSP00000341483	Q9H6Z4	TRUE	0	0	0	92	multi	3	ENSP00000341483	RANBP3
Q9H6Z4-1	ENSG00000031823_ENST00000340578_ENSP00000341483	Q9H6Z4	TRUE	0	0	0	94	multi	3	ENSP00000341483	RANBP3
Q9H6Z4-1	ENSG00000031823_ENST00000340578_ENSP00000341483	Q9H6Z4	TRUE	0	0	0	96	multi	3	ENSP00000341483	RANBP3
Q9H6Z4-1	ENSG00000031823_ENST00000340578_ENSP00000341483	Q9H6Z4	TRUE	0	0	0	97	multi	3	ENSP00000341483	RANBP3
P60520-0	ENSG00000034713_ENST00000037243_ENSP00000037243	P60520	TRUE	0	0	0	85	single	1	ENSP00000037243	GABARAPL2
P60520-0	ENSG00000034713_ENST00000037243_ENSP00000037243	P60520	TRUE	0	0	0	92	single	1	ENSP00000037243	GABARAPL2
P60520-0	ENSG00000034713_ENST00000037243_ENSP00000037243	P60520	TRUE	0	0	0	94	single	1	ENSP00000037243	GABARAPL2
P60520-0	ENSG00000034713_ENST00000037243_ENSP00000037243	P60520	TRUE	0	0	0	96	single	1	ENSP00000037243	GABARAPL2
P60520-0	ENSG00000034713_ENST00000037243_ENSP00000037243	P60520	TRUE	0	0	0	97	single	1	ENSP00000037243	GABARAPL2
Q96C01-0	ENSG00000035141_ENST00000037869_ENSP00000037869	Q96C01	TRUE	0	0	0	85	single	1	ENSP00000037869	FAM136A
Q96C01-0	ENSG00000035141_ENST00000037869_ENSP00000037869	Q96C01	TRUE	0	0	0	92	single	1	ENSP00000037869	FAM136A
Q96C01-0	ENSG00000035141_ENST00000037869_ENSP00000037869	Q96C01	TRUE	0	0	0	94	single	1	ENSP00000037869	FAM136A
Q96C01-0	ENSG00000035141_ENST00000037869_ENSP00000037869	Q96C01	TRUE	0	0	0	96	single	1	ENSP00000037869	FAM136A
Q96C01-0	ENSG00000035141_ENST00000037869_ENSP00000037869	Q96C01	TRUE	0	0	0	97	single	1	ENSP00000037869	FAM136A
Q9BV20-1	ENSG00000037757_ENST00000040663_ENSP00000040663	Q9BV20	TRUE	0	0	0	85	multi	2	ENSP00000040663	MRI1
Q9BV20-1	ENSG00000037757_ENST00000040663_ENSP00000040663	Q9BV20	TRUE	0	0	0	92	multi	2	ENSP00000040663	MRI1
Q9BV20-1	ENSG00000037757_ENST00000040663_ENSP00000040663	Q9BV20	TRUE	0	0	0	94	multi	2	ENSP00000040663	MRI1
Q9BV20-1	ENSG00000037757_ENST00000040663_ENSP00000040663	Q9BV20	TRUE	0	0	0	96	multi	2	ENSP00000040663	MRI1
Q9BV20-1	ENSG00000037757_ENST00000040663_ENSP00000040663	Q9BV20	TRUE	0	0	0	97	multi	2	ENSP00000040663	MRI1
Q8NFC6-0	ENSG00000038219_ENST00000040738_ENSP00000040738	Q8NFC6	TRUE	0	0	0	85	single	1	ENSP00000040738	BOD1L1
Q8NFC6-0	ENSG00000038219_ENST00000040738_ENSP00000040738	Q8NFC6	TRUE	0	0	0	92	single	1	ENSP00000040738	BOD1L1
Q8NFC6-0	ENSG00000038219_ENST00000040738_ENSP00000040738	Q8NFC6	TRUE	0	0	0	94	single	1	ENSP00000040738	BOD1L1
Q8NFC6-0	ENSG00000038219_ENST00000040738_ENSP00000040738	Q8NFC6	TRUE	0	0	0	96	single	1	ENSP00000040738	BOD1L1
Q8NFC6-0	ENSG00000038219_ENST00000040738_ENSP00000040738	Q8NFC6	TRUE	0	0	0	97	single	1	ENSP00000040738	BOD1L1
P25789-1	ENSG00000041357_ENST00000044462_ENSP00000044462	P25789	TRUE	0	0	0	85	multi	2	ENSP00000044462	PSMA4
P25789-1	ENSG00000041357_ENST00000044462_ENSP00000044462	P25789	TRUE	0	0	0	92	multi	2	ENSP00000044462	PSMA4
P25789-1	ENSG00000041357_ENST00000044462_ENSP00000044462	P25789	TRUE	0	0	0	94	multi	2	ENSP00000044462	PSMA4
P25789-1	ENSG00000041357_ENST00000044462_ENSP00000044462	P25789	TRUE	0	0	0	96	multi	2	ENSP00000044462	PSMA4
P25789-1	ENSG00000041357_ENST00000044462_ENSP00000044462	P25789	TRUE	0	0	0	97	multi	2	ENSP00000044462	PSMA4
P25789-1	ENSG00000041357_ENST00000559082_ENSP00000453887	P25789	TRUE	0	0	0	85	multi	2	ENSP00000453887	PSMA4
P25789-1	ENSG00000041357_ENST00000559082_ENSP00000453887	P25789	TRUE	0	0	0	92	multi	2	ENSP00000453887	PSMA4
P25789-1	ENSG00000041357_ENST00000559082_ENSP00000453887	P25789	TRUE	0	0	0	94	multi	2	ENSP00000453887	PSMA4
P25789-1	ENSG00000041357_ENST00000559082_ENSP00000453887	P25789	TRUE	0	0	0	96	multi	2	ENSP00000453887	PSMA4
P25789-1	ENSG00000041357_ENST00000559082_ENSP00000453887	P25789	TRUE	0	0	0	97	multi	2	ENSP00000453887	PSMA4
Q9HD26-1	ENSG00000047932_ENST00000368498_ENSP00000357484	Q9HD26	TRUE	0	0	0	85	multi	3	ENSP00000357484	GOPC
Q9HD26-1	ENSG00000047932_ENST00000368498_ENSP00000357484	Q9HD26	TRUE	0	0	0	92	multi	3	ENSP00000357484	GOPC
Q9HD26-1	ENSG00000047932_ENST00000368498_ENSP00000357484	Q9HD26	TRUE	0	0	0	94	multi	3	ENSP00000357484	GOPC
Q9HD26-1	ENSG00000047932_ENST00000368498_ENSP00000357484	Q9HD26	TRUE	0	0	0	96	multi	3	ENSP00000357484	GOPC
Q9HD26-1	ENSG00000047932_ENST00000368498_ENSP00000357484	Q9HD26	TRUE	0	0	0	97	multi	3	ENSP00000357484	GOPC
P82664-0	ENSG00000048544_ENST00000053468_ENSP00000053468	P82664	TRUE	0	0	0	85	single	1	ENSP00000053468	MRPS10
P82664-0	ENSG00000048544_ENST00000053468_ENSP00000053468	P82664	TRUE	0	0	0	92	single	1	ENSP00000053468	MRPS10
P82664-0	ENSG00000048544_ENST00000053468_ENSP00000053468	P82664	TRUE	0	0	0	94	single	1	ENSP00000053468	MRPS10
P82664-0	ENSG00000048544_ENST00000053468_ENSP00000053468	P82664	TRUE	0	0	0	96	single	1	ENSP00000053468	MRPS10
P82664-0	ENSG00000048544_ENST00000053468_ENSP00000053468	P82664	TRUE	0	0	0	97	single	1	ENSP00000053468	MRPS10
P28799-1	ENSG00000030582_ENST00000053867_ENSP00000053867	P28799	TRUE	0	0	0	85	multi	3	ENSP00000053867	GRN
P28799-1	ENSG00000030582_ENST00000053867_ENSP00000053867	P28799	TRUE	0	0	0	92	multi	3	ENSP00000053867	GRN
P28799-1	ENSG00000030582_ENST00000053867_ENSP00000053867	P28799	TRUE	0	0	0	94	multi	3	ENSP00000053867	GRN
P28799-1	ENSG00000030582_ENST00000053867_ENSP00000053867	P28799	TRUE	0	0	0	96	multi	3	ENSP00000053867	GRN
P28799-1	ENSG00000030582_ENST00000053867_ENSP00000053867	P28799	TRUE	0	0	0	97	multi	3	ENSP00000053867	GRN
Q15836-0	ENSG00000049245_ENST00000054666_ENSP00000054666	Q15836	TRUE	0	0	0	85	single	1	ENSP00000054666	VAMP3
Q15836-0	ENSG00000049245_ENST00000054666_ENSP00000054666	Q15836	TRUE	0	0	0	92	single	1	ENSP00000054666	VAMP3
Q15836-0	ENSG00000049245_ENST00000054666_ENSP00000054666	Q15836	TRUE	0	0	0	94	single	1	ENSP00000054666	VAMP3
Q15836-0	ENSG00000049245_ENST00000054666_ENSP00000054666	Q15836	TRUE	0	0	0	96	single	1	ENSP00000054666	VAMP3
Q15836-0	ENSG00000049245_ENST00000054666_ENSP00000054666	Q15836	TRUE	0	0	0	97	single	1	ENSP00000054666	VAMP3
Q15293-1	ENSG00000049449_ENST00000054950_ENSP00000054950	Q15293	TRUE	0	0	0	85	multi	2	ENSP00000054950	RCN1
Q15293-1	ENSG00000049449_ENST00000054950_ENSP00000054950	Q15293	TRUE	0	0	0	92	multi	2	ENSP00000054950	RCN1
Q15293-1	ENSG00000049449_ENST00000054950_ENSP00000054950	Q15293	TRUE	0	0	0	94	multi	2	ENSP00000054950	RCN1
Q15293-1	ENSG00000049449_ENST00000054950_ENSP00000054950	Q15293	TRUE	0	0	0	96	multi	2	ENSP00000054950	RCN1
Q15293-1	ENSG00000049449_ENST00000054950_ENSP00000054950	Q15293	TRUE	0	0	0	97	multi	2	ENSP00000054950	RCN1
P35250-1	ENSG00000049541_ENST00000055077_ENSP00000055077	P35250	TRUE	0	0	0	85	multi	2	ENSP00000055077	RFC2
P35250-1	ENSG00000049541_ENST00000055077_ENSP00000055077	P35250	TRUE	0	0	0	92	multi	2	ENSP00000055077	RFC2
P35250-1	ENSG00000049541_ENST00000055077_ENSP00000055077	P35250	TRUE	0	0	0	94	multi	2	ENSP00000055077	RFC2
P35250-1	ENSG00000049541_ENST00000055077_ENSP00000055077	P35250	TRUE	0	0	0	96	multi	2	ENSP00000055077	RFC2
P35250-1	ENSG00000049541_ENST00000055077_ENSP00000055077	P35250	TRUE	0	0	0	97	multi	2	ENSP00000055077	RFC2
Q8NFD5-1	ENSG00000049618_ENST00000350026_ENSP00000055163	Q8NFD5	TRUE	0	0	0	85	multi	4	ENSP00000055163	ARID1B
Q8NFD5-1	ENSG00000049618_ENST00000350026_ENSP00000055163	Q8NFD5	TRUE	0	0	0	92	multi	4	ENSP00000055163	ARID1B
Q8NFD5-1	ENSG00000049618_ENST00000350026_ENSP00000055163	Q8NFD5	TRUE	0	0	0	94	multi	4	ENSP00000055163	ARID1B
Q8NFD5-1	ENSG00000049618_ENST00000350026_ENSP00000055163	Q8NFD5	TRUE	0	0	0	96	multi	4	ENSP00000055163	ARID1B
Q8NFD5-1	ENSG00000049618_ENST00000350026_ENSP00000055163	Q8NFD5	TRUE	0	0	0	97	multi	4	ENSP00000055163	ARID1B
Q13642-2	ENSG00000022267_ENST00000345434_ENSP00000071281	Q13642	TRUE	0	0	0	85	multi	5	ENSP00000071281	FHL1
Q13642-2	ENSG00000022267_ENST00000345434_ENSP00000071281	Q13642	TRUE	0	0	0	92	multi	5	ENSP00000071281	FHL1
Q13642-2	ENSG00000022267_ENST00000345434_ENSP00000071281	Q13642	TRUE	0	0	0	94	multi	5	ENSP00000071281	FHL1
Q13642-2	ENSG00000022267_ENST00000345434_ENSP00000071281	Q13642	TRUE	0	0	0	96	multi	5	ENSP00000071281	FHL1
Q13642-2	ENSG00000022267_ENST00000394155_ENSP00000377710	Q13642	TRUE	0	0	0	85	multi	5	ENSP00000377710	FHL1
Q13642-2	ENSG00000022267_ENST00000394155_ENSP00000377710	Q13642	TRUE	0	0	0	92	multi	5	ENSP00000377710	FHL1
Q13642-2	ENSG00000022267_ENST00000394155_ENSP00000377710	Q13642	TRUE	0	0	0	94	multi	5	ENSP00000377710	FHL1
Q13642-2	ENSG00000022267_ENST00000394155_ENSP00000377710	Q13642	TRUE	0	0	0	96	multi	5	ENSP00000377710	FHL1
Q13642-2	ENSG00000022267_ENST00000394155_ENSP00000377710	Q13642	TRUE	0	0	0	97	multi	5	ENSP00000377710	FHL1
Q96PE3-1	ENSG00000040933_ENST00000074304_ENSP00000074304	Q96PE3	TRUE	0	0	0	85	multi	4	ENSP00000074304	INPP4A
Q96PE3-1	ENSG00000040933_ENST00000074304_ENSP00000074304	Q96PE3	TRUE	0	0	0	92	multi	4	ENSP00000074304	INPP4A
Q96PE3-1	ENSG00000040933_ENST00000074304_ENSP00000074304	Q96PE3	TRUE	0	0	0	94	multi	4	ENSP00000074304	INPP4A
Q96PE3-1	ENSG00000040933_ENST00000074304_ENSP00000074304	Q96PE3	TRUE	0	0	0	96	multi	4	ENSP00000074304	INPP4A
Q96PE3-1	ENSG00000040933_ENST00000074304_ENSP00000074304	Q96PE3	TRUE	0	0	0	97	multi	4	ENSP00000074304	INPP4A
Q96PE3-1	ENSG00000040933_ENST00000523221_ENSP00000427722	Q96PE3	TRUE	0	0	0	85	multi	4	ENSP00000427722	INPP4A
Q96PE3-1	ENSG00000040933_ENST00000523221_ENSP00000427722	Q96PE3	TRUE	0	0	0	92	multi	4	ENSP00000427722	INPP4A
Q96PE3-1	ENSG00000040933_ENST00000523221_ENSP00000427722	Q96PE3	TRUE	0	0	0	94	multi	4	ENSP00000427722	INPP4A
Q96PE3-1	ENSG00000040933_ENST00000523221_ENSP00000427722	Q96PE3	TRUE	0	0	0	96	multi	4	ENSP00000427722	INPP4A
Q96PE3-1	ENSG00000040933_ENST00000523221_ENSP00000427722	Q96PE3	TRUE	0	0	0	97	multi	4	ENSP00000427722	INPP4A
Q8WUI4-1	ENSG00000061273_ENST00000427332_ENSP00000404394	Q8WUI4	TRUE	0	0	0	85	multi	10	ENSP00000404394	HDAC7
Q8WUI4-1	ENSG00000061273_ENST00000427332_ENSP00000404394	Q8WUI4	TRUE	0	0	0	92	multi	10	ENSP00000404394	HDAC7
Q8WUI4-1	ENSG00000061273_ENST00000427332_ENSP00000404394	Q8WUI4	TRUE	0	0	0	94	multi	10	ENSP00000404394	HDAC7
Q8WUI4-1	ENSG00000061273_ENST00000427332_ENSP00000404394	Q8WUI4	TRUE	0	0	0	96	multi	10	ENSP00000404394	HDAC7
Q8WUI4-1	ENSG00000061273_ENST00000427332_ENSP00000404394	Q8WUI4	TRUE	0	0	0	97	multi	10	ENSP00000404394	HDAC7
Q96AB3-1	ENSG00000063241_ENST00000425675_ENSP00000401726	Q96AB3	TRUE	0	0	0	85	multi	3	ENSP00000401726	ISOC2
Q96AB3-1	ENSG00000063241_ENST00000425675_ENSP00000401726	Q96AB3	TRUE	0	0	0	92	multi	3	ENSP00000401726	ISOC2
Q96AB3-1	ENSG00000063241_ENST00000425675_ENSP00000401726	Q96AB3	TRUE	0	0	0	94	multi	3	ENSP00000401726	ISOC2
Q96AB3-1	ENSG00000063241_ENST00000425675_ENSP00000401726	Q96AB3	TRUE	0	0	0	96	multi	3	ENSP00000401726	ISOC2
Q96AB3-1	ENSG00000063241_ENST00000425675_ENSP00000401726	Q96AB3	TRUE	0	0	0	97	multi	3	ENSP00000401726	ISOC2
Q9Y6I3-2	ENSG00000063245_ENST00000270460_ENSP00000270460	Q9Y6I3	TRUE	0	0	0	85	multi	3	ENSP00000270460	EPN1
Q9Y6I3-2	ENSG00000063245_ENST00000270460_ENSP00000270460	Q9Y6I3	TRUE	0	0	0	92	multi	3	ENSP00000270460	EPN1
Q9Y6I3-2	ENSG00000063245_ENST00000270460_ENSP00000270460	Q9Y6I3	TRUE	0	0	0	94	multi	3	ENSP00000270460	EPN1
Q9Y6I3-2	ENSG00000063245_ENST00000270460_ENSP00000270460	Q9Y6I3	TRUE	0	0	0	96	multi	3	ENSP00000270460	EPN1
Q9Y6I3-2	ENSG00000063245_ENST00000270460_ENSP00000270460	Q9Y6I3	TRUE	0	0	0	97	multi	3	ENSP00000270460	EPN1
Q9BXW7-1	ENSG00000069998_ENST00000336737_ENSP00000337358	Q9BXW7	TRUE	0	0	0	85	multi	2	ENSP00000337358	HDHD5
Q9BXW7-1	ENSG00000069998_ENST00000336737_ENSP00000337358	Q9BXW7	TRUE	0	0	0	92	multi	2	ENSP00000337358	HDHD5
Q9BXW7-1	ENSG00000069998_ENST00000336737_ENSP00000337358	Q9BXW7	TRUE	0	0	0	94	multi	2	ENSP00000337358	HDHD5
Q9BXW7-1	ENSG00000069998_ENST00000336737_ENSP00000337358	Q9BXW7	TRUE	0	0	0	96	multi	2	ENSP00000337358	HDHD5
Q9BXW7-1	ENSG00000069998_ENST00000336737_ENSP00000337358	Q9BXW7	TRUE	0	0	0	97	multi	2	ENSP00000337358	HDHD5
Q96G74-1	ENSG00000068308_ENST00000156084_ENSP00000156084	Q96G74	TRUE	0	0	0	85	multi	5	ENSP00000156084	OTUD5
Q96G74-1	ENSG00000068308_ENST00000156084_ENSP00000156084	Q96G74	TRUE	0	0	0	92	multi	5	ENSP00000156084	OTUD5
Q96G74-1	ENSG00000068308_ENST00000156084_ENSP00000156084	Q96G74	TRUE	0	0	0	94	multi	5	ENSP00000156084	OTUD5
Q96G74-1	ENSG00000068308_ENST00000156084_ENSP00000156084	Q96G74	TRUE	0	0	0	96	multi	5	ENSP00000156084	OTUD5
Q96G74-1	ENSG00000068308_ENST00000156084_ENSP00000156084	Q96G74	TRUE	0	0	0	97	multi	5	ENSP00000156084	OTUD5
Q92917-0	ENSG00000068394_ENST00000156109_ENSP00000156109	Q92917	TRUE	0	0	0	85	single	1	ENSP00000156109	GPKOW
Q92917-0	ENSG00000068394_ENST00000156109_ENSP00000156109	Q92917	TRUE	0	0	0	92	single	1	ENSP00000156109	GPKOW
Q92917-0	ENSG00000068394_ENST00000156109_ENSP00000156109	Q92917	TRUE	0	0	0	94	single	1	ENSP00000156109	GPKOW
Q92917-0	ENSG00000068394_ENST00000156109_ENSP00000156109	Q92917	TRUE	0	0	0	96	single	1	ENSP00000156109	GPKOW
Q92917-0	ENSG00000068394_ENST00000156109_ENSP00000156109	Q92917	TRUE	0	0	0	97	single	1	ENSP00000156109	GPKOW
O60306-0	ENSG00000021776_ENST00000156471_ENSP00000156471	O60306	TRUE	0	0	0	85	single	1	ENSP00000156471	AQR
O60306-0	ENSG00000021776_ENST00000156471_ENSP00000156471	O60306	TRUE	0	0	0	92	single	1	ENSP00000156471	AQR
O60306-0	ENSG00000021776_ENST00000156471_ENSP00000156471	O60306	TRUE	0	0	0	94	single	1	ENSP00000156471	AQR
O60306-0	ENSG00000021776_ENST00000156471_ENSP00000156471	O60306	TRUE	0	0	0	96	single	1	ENSP00000156471	AQR
O60306-0	ENSG00000021776_ENST00000156471_ENSP00000156471	O60306	TRUE	0	0	0	97	single	1	ENSP00000156471	AQR
O95983-1	ENSG00000071655_ENST00000434436_ENSP00000412302	O95983	TRUE	0	0	0	85	multi	2	ENSP00000412302	MBD3
O95983-1	ENSG00000071655_ENST00000434436_ENSP00000412302	O95983	TRUE	0	0	0	92	multi	2	ENSP00000412302	MBD3
O95983-1	ENSG00000071655_ENST00000434436_ENSP00000412302	O95983	TRUE	0	0	0	94	multi	2	ENSP00000412302	MBD3
O95983-1	ENSG00000071655_ENST00000434436_ENSP00000412302	O95983	TRUE	0	0	0	96	multi	2	ENSP00000412302	MBD3
O95983-1	ENSG00000071655_ENST00000434436_ENSP00000412302	O95983	TRUE	0	0	0	97	multi	2	ENSP00000412302	MBD3
P43686-1	ENSG00000013275_ENST00000157812_ENSP00000157812	P43686	TRUE	0	0	0	85	multi	2	ENSP00000157812	PSMC4
P43686-1	ENSG00000013275_ENST00000157812_ENSP00000157812	P43686	TRUE	0	0	0	92	multi	2	ENSP00000157812	PSMC4
P43686-1	ENSG00000013275_ENST00000157812_ENSP00000157812	P43686	TRUE	0	0	0	94	multi	2	ENSP00000157812	PSMC4
P43686-1	ENSG00000013275_ENST00000157812_ENSP00000157812	P43686	TRUE	0	0	0	96	multi	2	ENSP00000157812	PSMC4
P43686-1	ENSG00000013275_ENST00000157812_ENSP00000157812	P43686	TRUE	0	0	0	97	multi	2	ENSP00000157812	PSMC4
P43686-1	ENSG00000281221_ENST00000629691_ENSP00000487367	P43686	TRUE	0	0	0	92	multi	2	ENSP00000487367	PSMC4
P43686-1	ENSG00000281221_ENST00000629691_ENSP00000487367	P43686	TRUE	0	0	0	94	multi	2	ENSP00000487367	PSMC4
P43686-1	ENSG00000281221_ENST00000629691_ENSP00000487367	P43686	TRUE	0	0	0	96	multi	2	ENSP00000487367	PSMC4
P43686-1	ENSG00000281221_ENST00000629691_ENSP00000487367	P43686	TRUE	0	0	0	97	multi	2	ENSP00000487367	PSMC4
Q15027-0	ENSG00000072818_ENST00000158762_ENSP00000158762	Q15027	TRUE	0	0	0	85	single	1	ENSP00000158762	ACAP1
Q15027-0	ENSG00000072818_ENST00000158762_ENSP00000158762	Q15027	TRUE	0	0	0	92	single	1	ENSP00000158762	ACAP1
Q15027-0	ENSG00000072818_ENST00000158762_ENSP00000158762	Q15027	TRUE	0	0	0	94	single	1	ENSP00000158762	ACAP1
Q15027-0	ENSG00000072818_ENST00000158762_ENSP00000158762	Q15027	TRUE	0	0	0	96	single	1	ENSP00000158762	ACAP1
Q15027-0	ENSG00000072818_ENST00000158762_ENSP00000158762	Q15027	TRUE	0	0	0	97	single	1	ENSP00000158762	ACAP1
O94805-0	ENSG00000077080_ENST00000160382_ENSP00000160382	O94805	TRUE	0	0	0	85	single	1	ENSP00000160382	ACTL6B
O94805-0	ENSG00000077080_ENST00000160382_ENSP00000160382	O94805	TRUE	0	0	0	92	single	1	ENSP00000160382	ACTL6B
O94805-0	ENSG00000077080_ENST00000160382_ENSP00000160382	O94805	TRUE	0	0	0	94	single	1	ENSP00000160382	ACTL6B
O94805-0	ENSG00000077080_ENST00000160382_ENSP00000160382	O94805	TRUE	0	0	0	96	single	1	ENSP00000160382	ACTL6B
O94805-0	ENSG00000077080_ENST00000160382_ENSP00000160382	O94805	TRUE	0	0	0	97	single	1	ENSP00000160382	ACTL6B
P56945-1	ENSG00000050820_ENST00000162330_ENSP00000162330	P56945	TRUE	0	0	0	85	multi	8	ENSP00000162330	BCAR1
P56945-1	ENSG00000050820_ENST00000162330_ENSP00000162330	P56945	TRUE	0	0	0	92	multi	8	ENSP00000162330	BCAR1
P56945-1	ENSG00000050820_ENST00000162330_ENSP00000162330	P56945	TRUE	0	0	0	94	multi	8	ENSP00000162330	BCAR1
P56945-1	ENSG00000050820_ENST00000162330_ENSP00000162330	P56945	TRUE	0	0	0	96	multi	8	ENSP00000162330	BCAR1
P56945-1	ENSG00000050820_ENST00000162330_ENSP00000162330	P56945	TRUE	0	0	0	97	multi	8	ENSP00000162330	BCAR1
Q13303-1	ENSG00000069424_ENST00000164247_ENSP00000164247	Q13303	TRUE	0	0	0	85	multi	5	ENSP00000164247	KCNAB2
Q13303-1	ENSG00000069424_ENST00000164247_ENSP00000164247	Q13303	TRUE	0	0	0	92	multi	5	ENSP00000164247	KCNAB2
Q13303-1	ENSG00000069424_ENST00000164247_ENSP00000164247	Q13303	TRUE	0	0	0	94	multi	5	ENSP00000164247	KCNAB2
Q13303-1	ENSG00000069424_ENST00000164247_ENSP00000164247	Q13303	TRUE	0	0	0	96	multi	5	ENSP00000164247	KCNAB2
Q13303-1	ENSG00000069424_ENST00000164247_ENSP00000164247	Q13303	TRUE	0	0	0	97	multi	5	ENSP00000164247	KCNAB2
Q13303-1	ENSG00000069424_ENST00000341524_ENSP00000340824	Q13303	TRUE	0	0	0	85	multi	5	ENSP00000340824	KCNAB2
Q13303-1	ENSG00000069424_ENST00000341524_ENSP00000340824	Q13303	TRUE	0	0	0	92	multi	5	ENSP00000340824	KCNAB2
Q13303-1	ENSG00000069424_ENST00000341524_ENSP00000340824	Q13303	TRUE	0	0	0	94	multi	5	ENSP00000340824	KCNAB2
Q13303-1	ENSG00000069424_ENST00000341524_ENSP00000340824	Q13303	TRUE	0	0	0	96	multi	5	ENSP00000340824	KCNAB2
Q13303-1	ENSG00000069424_ENST00000341524_ENSP00000340824	Q13303	FALSE	15	0.524	0.039	97	multi	5	ENSP00000340824	KCNAB2
Q13303-1	ENSG00000069424_ENST00000378097_ENSP00000367337	Q13303	TRUE	0	0	0	85	multi	5	ENSP00000367337	KCNAB2
Q13303-1	ENSG00000069424_ENST00000378097_ENSP00000367337	Q13303	TRUE	0	0	0	92	multi	5	ENSP00000367337	KCNAB2
Q13303-1	ENSG00000069424_ENST00000378097_ENSP00000367337	Q13303	TRUE	0	0	0	94	multi	5	ENSP00000367337	KCNAB2
Q13303-1	ENSG00000069424_ENST00000378097_ENSP00000367337	Q13303	TRUE	0	0	0	96	multi	5	ENSP00000367337	KCNAB2
Q13303-1	ENSG00000069424_ENST00000378097_ENSP00000367337	Q13303	TRUE	0	0	0	97	multi	5	ENSP00000367337	KCNAB2
Q15645-1	ENSG00000071539_ENST00000166345_ENSP00000166345	Q15645	TRUE	0	0	0	85	multi	2	ENSP00000166345	TRIP13
Q15645-1	ENSG00000071539_ENST00000166345_ENSP00000166345	Q15645	TRUE	0	0	0	92	multi	2	ENSP00000166345	TRIP13
Q15645-1	ENSG00000071539_ENST00000166345_ENSP00000166345	Q15645	TRUE	0	0	0	94	multi	2	ENSP00000166345	TRIP13
Q15645-1	ENSG00000071539_ENST00000166345_ENSP00000166345	Q15645	TRUE	0	0	0	96	multi	2	ENSP00000166345	TRIP13
Q15645-1	ENSG00000071539_ENST00000166345_ENSP00000166345	Q15645	TRUE	0	0	0	97	multi	2	ENSP00000166345	TRIP13
O15460-1	ENSG00000072682_ENST00000166534_ENSP00000166534	O15460	TRUE	0	0	0	85	multi	2	ENSP00000166534	P4HA2
O15460-1	ENSG00000072682_ENST00000166534_ENSP00000166534	O15460	TRUE	0	0	0	92	multi	2	ENSP00000166534	P4HA2
O15460-1	ENSG00000072682_ENST00000166534_ENSP00000166534	O15460	TRUE	0	0	0	94	multi	2	ENSP00000166534	P4HA2
O15460-1	ENSG00000072682_ENST00000166534_ENSP00000166534	O15460	TRUE	0	0	0	96	multi	2	ENSP00000166534	P4HA2
O15460-1	ENSG00000072682_ENST00000166534_ENSP00000166534	O15460	TRUE	0	0	0	97	multi	2	ENSP00000166534	P4HA2
O15460-1	ENSG00000072682_ENST00000379104_ENSP00000368398	O15460	TRUE	0	0	0	85	multi	2	ENSP00000368398	P4HA2
O15460-1	ENSG00000072682_ENST00000379104_ENSP00000368398	O15460	TRUE	0	0	0	92	multi	2	ENSP00000368398	P4HA2
O15460-1	ENSG00000072682_ENST00000379104_ENSP00000368398	O15460	TRUE	0	0	0	94	multi	2	ENSP00000368398	P4HA2
O15460-1	ENSG00000072682_ENST00000379104_ENSP00000368398	O15460	TRUE	0	0	0	96	multi	2	ENSP00000368398	P4HA2
O15460-1	ENSG00000072682_ENST00000379104_ENSP00000368398	O15460	TRUE	0	0	0	97	multi	2	ENSP00000368398	P4HA2
O15460-1	ENSG00000072682_ENST00000401867_ENSP00000384999	O15460	TRUE	0	0	0	85	multi	2	ENSP00000384999	P4HA2
O15460-1	ENSG00000072682_ENST00000401867_ENSP00000384999	O15460	TRUE	0	0	0	92	multi	2	ENSP00000384999	P4HA2
O15460-1	ENSG00000072682_ENST00000401867_ENSP00000384999	O15460	TRUE	0	0	0	94	multi	2	ENSP00000384999	P4HA2
O15460-1	ENSG00000072682_ENST00000401867_ENSP00000384999	O15460	TRUE	0	0	0	96	multi	2	ENSP00000384999	P4HA2
O15460-1	ENSG00000072682_ENST00000401867_ENSP00000384999	O15460	TRUE	0	0	0	97	multi	2	ENSP00000384999	P4HA2
Q99714-1	ENSG00000072506_ENST00000168216_ENSP00000168216	Q99714	TRUE	0	0	0	85	multi	2	ENSP00000168216	HSD17B10
Q99714-1	ENSG00000072506_ENST00000168216_ENSP00000168216	Q99714	TRUE	0	0	0	92	multi	2	ENSP00000168216	HSD17B10
Q99714-1	ENSG00000072506_ENST00000168216_ENSP00000168216	Q99714	TRUE	0	0	0	94	multi	2	ENSP00000168216	HSD17B10
Q99714-1	ENSG00000072506_ENST00000168216_ENSP00000168216	Q99714	TRUE	0	0	0	96	multi	2	ENSP00000168216	HSD17B10
Q99714-1	ENSG00000072506_ENST00000168216_ENSP00000168216	Q99714	TRUE	0	0	0	97	multi	2	ENSP00000168216	HSD17B10
Q9BRR8-0	ENSG00000076650_ENST00000170564_ENSP00000170564	Q9BRR8	TRUE	0	0	0	85	single	1	ENSP00000170564	GPATCH1
Q9BRR8-0	ENSG00000076650_ENST00000170564_ENSP00000170564	Q9BRR8	TRUE	0	0	0	92	single	1	ENSP00000170564	GPATCH1
Q9BRR8-0	ENSG00000076650_ENST00000170564_ENSP00000170564	Q9BRR8	TRUE	0	0	0	94	single	1	ENSP00000170564	GPATCH1
Q9BRR8-0	ENSG00000076650_ENST00000170564_ENSP00000170564	Q9BRR8	TRUE	0	0	0	96	single	1	ENSP00000170564	GPATCH1
Q9BRR8-0	ENSG00000076650_ENST00000170564_ENSP00000170564	Q9BRR8	TRUE	0	0	0	97	single	1	ENSP00000170564	GPATCH1
Q14145-0	ENSG00000079999_ENST00000171111_ENSP00000171111	Q14145	TRUE	0	0	0	85	single	1	ENSP00000171111	KEAP1
Q14145-0	ENSG00000079999_ENST00000171111_ENSP00000171111	Q14145	TRUE	0	0	0	92	single	1	ENSP00000171111	KEAP1
Q14145-0	ENSG00000079999_ENST00000171111_ENSP00000171111	Q14145	TRUE	0	0	0	94	single	1	ENSP00000171111	KEAP1
Q14145-0	ENSG00000079999_ENST00000171111_ENSP00000171111	Q14145	TRUE	0	0	0	96	single	1	ENSP00000171111	KEAP1
Q14145-0	ENSG00000079999_ENST00000171111_ENSP00000171111	Q14145	TRUE	0	0	0	97	single	1	ENSP00000171111	KEAP1
Q14145-0	ENSG00000079999_ENST00000393623_ENSP00000377245	Q14145	TRUE	0	0	0	85	single	1	ENSP00000377245	KEAP1
Q14145-0	ENSG00000079999_ENST00000393623_ENSP00000377245	Q14145	TRUE	0	0	0	92	single	1	ENSP00000377245	KEAP1
Q14145-0	ENSG00000079999_ENST00000393623_ENSP00000377245	Q14145	TRUE	0	0	0	94	single	1	ENSP00000377245	KEAP1
Q14145-0	ENSG00000079999_ENST00000393623_ENSP00000377245	Q14145	TRUE	0	0	0	96	single	1	ENSP00000377245	KEAP1
Q14145-0	ENSG00000079999_ENST00000393623_ENSP00000377245	Q14145	TRUE	0	0	0	97	single	1	ENSP00000377245	KEAP1
P08138-1	ENSG00000064300_ENST00000172229_ENSP00000172229	P08138	TRUE	0	0	0	85	multi	2	ENSP00000172229	NGFR
P08138-1	ENSG00000064300_ENST00000172229_ENSP00000172229	P08138	TRUE	0	0	0	92	multi	2	ENSP00000172229	NGFR
P08138-1	ENSG00000064300_ENST00000172229_ENSP00000172229	P08138	TRUE	0	0	0	94	multi	2	ENSP00000172229	NGFR
P08138-1	ENSG00000064300_ENST00000172229_ENSP00000172229	P08138	TRUE	0	0	0	96	multi	2	ENSP00000172229	NGFR
P08138-1	ENSG00000064300_ENST00000172229_ENSP00000172229	P08138	TRUE	0	0	0	97	multi	2	ENSP00000172229	NGFR
Q96CN7-0	ENSG00000066583_ENST00000173527_ENSP00000173527	Q96CN7	TRUE	0	0	0	85	single	1	ENSP00000173527	ISOC1
Q96CN7-0	ENSG00000066583_ENST00000173527_ENSP00000173527	Q96CN7	TRUE	0	0	0	92	single	1	ENSP00000173527	ISOC1
Q96CN7-0	ENSG00000066583_ENST00000173527_ENSP00000173527	Q96CN7	TRUE	0	0	0	94	single	1	ENSP00000173527	ISOC1
Q96CN7-0	ENSG00000066583_ENST00000173527_ENSP00000173527	Q96CN7	TRUE	0	0	0	96	single	1	ENSP00000173527	ISOC1
Q96CN7-0	ENSG00000066583_ENST00000173527_ENSP00000173527	Q96CN7	TRUE	0	0	0	97	single	1	ENSP00000173527	ISOC1
P53677-1	ENSG00000070718_ENST00000174653_ENSP00000174653	P53677	TRUE	0	0	0	85	multi	2	ENSP00000174653	AP3M2
P53677-1	ENSG00000070718_ENST00000174653_ENSP00000174653	P53677	TRUE	0	0	0	92	multi	2	ENSP00000174653	AP3M2
P53677-1	ENSG00000070718_ENST00000174653_ENSP00000174653	P53677	TRUE	0	0	0	94	multi	2	ENSP00000174653	AP3M2
P53677-1	ENSG00000070718_ENST00000174653_ENSP00000174653	P53677	TRUE	0	0	0	96	multi	2	ENSP00000174653	AP3M2
P53677-1	ENSG00000070718_ENST00000174653_ENSP00000174653	P53677	TRUE	0	0	0	97	multi	2	ENSP00000174653	AP3M2
P53677-1	ENSG00000070718_ENST00000396926_ENSP00000380132	P53677	TRUE	0	0	0	85	multi	2	ENSP00000380132	AP3M2
P53677-1	ENSG00000070718_ENST00000396926_ENSP00000380132	P53677	TRUE	0	0	0	92	multi	2	ENSP00000380132	AP3M2
P53677-1	ENSG00000070718_ENST00000396926_ENSP00000380132	P53677	TRUE	0	0	0	94	multi	2	ENSP00000380132	AP3M2
P53677-1	ENSG00000070718_ENST00000396926_ENSP00000380132	P53677	TRUE	0	0	0	96	multi	2	ENSP00000380132	AP3M2
P53677-1	ENSG00000070718_ENST00000396926_ENSP00000380132	P53677	TRUE	0	0	0	97	multi	2	ENSP00000380132	AP3M2
P53677-1	ENSG00000070718_ENST00000518421_ENSP00000428787	P53677	TRUE	0	0	0	85	multi	2	ENSP00000428787	AP3M2
P53677-1	ENSG00000070718_ENST00000518421_ENSP00000428787	P53677	TRUE	0	0	0	92	multi	2	ENSP00000428787	AP3M2
P53677-1	ENSG00000070718_ENST00000518421_ENSP00000428787	P53677	TRUE	0	0	0	94	multi	2	ENSP00000428787	AP3M2
P53677-1	ENSG00000070718_ENST00000518421_ENSP00000428787	P53677	TRUE	0	0	0	96	multi	2	ENSP00000428787	AP3M2
P53677-1	ENSG00000070718_ENST00000518421_ENSP00000428787	P53677	TRUE	0	0	0	97	multi	2	ENSP00000428787	AP3M2
P08243-1	ENSG00000070669_ENST00000175506_ENSP00000175506	P08243	TRUE	0	0	0	85	multi	3	ENSP00000175506	ASNS
P08243-1	ENSG00000070669_ENST00000175506_ENSP00000175506	P08243	TRUE	0	0	0	92	multi	3	ENSP00000175506	ASNS
P08243-1	ENSG00000070669_ENST00000175506_ENSP00000175506	P08243	TRUE	0	0	0	94	multi	3	ENSP00000175506	ASNS
P08243-1	ENSG00000070669_ENST00000175506_ENSP00000175506	P08243	TRUE	0	0	0	96	multi	3	ENSP00000175506	ASNS
P08243-1	ENSG00000070669_ENST00000175506_ENSP00000175506	P08243	TRUE	0	0	0	97	multi	3	ENSP00000175506	ASNS
P08243-1	ENSG00000070669_ENST00000394308_ENSP00000377845	P08243	TRUE	0	0	0	85	multi	3	ENSP00000377845	ASNS
P08243-1	ENSG00000070669_ENST00000394308_ENSP00000377845	P08243	TRUE	0	0	0	92	multi	3	ENSP00000377845	ASNS
P08243-1	ENSG00000070669_ENST00000394308_ENSP00000377845	P08243	TRUE	0	0	0	94	multi	3	ENSP00000377845	ASNS
P08243-1	ENSG00000070669_ENST00000394308_ENSP00000377845	P08243	TRUE	0	0	0	96	multi	3	ENSP00000377845	ASNS
P08243-1	ENSG00000070669_ENST00000394308_ENSP00000377845	P08243	TRUE	0	0	0	97	multi	3	ENSP00000377845	ASNS
P08243-1	ENSG00000070669_ENST00000394309_ENSP00000377846	P08243	TRUE	0	0	0	85	multi	3	ENSP00000377846	ASNS
P08243-1	ENSG00000070669_ENST00000394309_ENSP00000377846	P08243	TRUE	0	0	0	92	multi	3	ENSP00000377846	ASNS
P08243-1	ENSG00000070669_ENST00000394309_ENSP00000377846	P08243	TRUE	0	0	0	94	multi	3	ENSP00000377846	ASNS
P08243-1	ENSG00000070669_ENST00000394309_ENSP00000377846	P08243	TRUE	0	0	0	96	multi	3	ENSP00000377846	ASNS
P08243-1	ENSG00000070669_ENST00000394309_ENSP00000377846	P08243	TRUE	0	0	0	97	multi	3	ENSP00000377846	ASNS
O94804-0	ENSG00000072786_ENST00000176763_ENSP00000176763	O94804	TRUE	0	0	0	85	single	1	ENSP00000176763	STK10
O94804-0	ENSG00000072786_ENST00000176763_ENSP00000176763	O94804	TRUE	0	0	0	92	single	1	ENSP00000176763	STK10
O94804-0	ENSG00000072786_ENST00000176763_ENSP00000176763	O94804	TRUE	0	0	0	94	single	1	ENSP00000176763	STK10
O94804-0	ENSG00000072786_ENST00000176763_ENSP00000176763	O94804	TRUE	0	0	0	96	single	1	ENSP00000176763	STK10
O94804-0	ENSG00000072786_ENST00000176763_ENSP00000176763	O94804	TRUE	0	0	0	97	single	1	ENSP00000176763	STK10
Q9NQ88-0	ENSG00000078237_ENST00000179259_ENSP00000179259	Q9NQ88	TRUE	0	0	0	85	single	1	ENSP00000179259	TIGAR
Q9NQ88-0	ENSG00000078237_ENST00000179259_ENSP00000179259	Q9NQ88	TRUE	0	0	0	92	single	1	ENSP00000179259	TIGAR
Q9NQ88-0	ENSG00000078237_ENST00000179259_ENSP00000179259	Q9NQ88	TRUE	0	0	0	94	single	1	ENSP00000179259	TIGAR
Q9NQ88-0	ENSG00000078237_ENST00000179259_ENSP00000179259	Q9NQ88	TRUE	0	0	0	96	single	1	ENSP00000179259	TIGAR
Q9NQ88-0	ENSG00000078237_ENST00000179259_ENSP00000179259	Q9NQ88	TRUE	0	0	0	97	single	1	ENSP00000179259	TIGAR
Q9H098-1	ENSG00000065809_ENST00000378458_ENSP00000367719	Q9H098	TRUE	0	0	0	85	multi	2	ENSP00000367719	FAM107B
Q9H098-1	ENSG00000065809_ENST00000378458_ENSP00000367719	Q9H098	TRUE	0	0	0	92	multi	2	ENSP00000367719	FAM107B
Q9H098-1	ENSG00000065809_ENST00000378458_ENSP00000367719	Q9H098	TRUE	0	0	0	94	multi	2	ENSP00000367719	FAM107B
Q9H098-1	ENSG00000065809_ENST00000378458_ENSP00000367719	Q9H098	TRUE	0	0	0	96	multi	2	ENSP00000367719	FAM107B
Q9H098-1	ENSG00000065809_ENST00000378458_ENSP00000367719	Q9H098	TRUE	0	0	0	97	multi	2	ENSP00000367719	FAM107B
Q9H098-1	ENSG00000065809_ENST00000378462_ENSP00000367723	Q9H098	TRUE	0	0	0	85	multi	2	ENSP00000367723	FAM107B
Q9H098-1	ENSG00000065809_ENST00000378462_ENSP00000367723	Q9H098	TRUE	0	0	0	92	multi	2	ENSP00000367723	FAM107B
Q9H098-1	ENSG00000065809_ENST00000378462_ENSP00000367723	Q9H098	TRUE	0	0	0	94	multi	2	ENSP00000367723	FAM107B
Q9H098-1	ENSG00000065809_ENST00000378462_ENSP00000367723	Q9H098	TRUE	0	0	0	96	multi	2	ENSP00000367723	FAM107B
Q9H098-1	ENSG00000065809_ENST00000378462_ENSP00000367723	Q9H098	TRUE	0	0	0	97	multi	2	ENSP00000367723	FAM107B
Q9H098-1	ENSG00000065809_ENST00000378465_ENSP00000367726	Q9H098	TRUE	0	0	0	85	multi	2	ENSP00000367726	FAM107B
Q9H098-1	ENSG00000065809_ENST00000378465_ENSP00000367726	Q9H098	TRUE	0	0	0	92	multi	2	ENSP00000367726	FAM107B
Q9H098-1	ENSG00000065809_ENST00000378465_ENSP00000367726	Q9H098	TRUE	0	0	0	94	multi	2	ENSP00000367726	FAM107B
Q9H098-1	ENSG00000065809_ENST00000378465_ENSP00000367726	Q9H098	TRUE	0	0	0	96	multi	2	ENSP00000367726	FAM107B
Q9H098-1	ENSG00000065809_ENST00000378465_ENSP00000367726	Q9H098	TRUE	0	0	0	97	multi	2	ENSP00000367726	FAM107B
Q9H098-1	ENSG00000065809_ENST00000378467_ENSP00000367728	Q9H098	TRUE	0	0	0	85	multi	2	ENSP00000367728	FAM107B
Q9H098-1	ENSG00000065809_ENST00000378467_ENSP00000367728	Q9H098	TRUE	0	0	0	92	multi	2	ENSP00000367728	FAM107B
Q9H098-1	ENSG00000065809_ENST00000378467_ENSP00000367728	Q9H098	TRUE	0	0	0	94	multi	2	ENSP00000367728	FAM107B
Q9H098-1	ENSG00000065809_ENST00000378467_ENSP00000367728	Q9H098	TRUE	0	0	0	96	multi	2	ENSP00000367728	FAM107B
Q9H098-1	ENSG00000065809_ENST00000378467_ENSP00000367728	Q9H098	TRUE	0	0	0	97	multi	2	ENSP00000367728	FAM107B
Q9H098-1	ENSG00000065809_ENST00000378470_ENSP00000367731	Q9H098	TRUE	0	0	0	85	multi	2	ENSP00000367731	FAM107B
Q9H098-1	ENSG00000065809_ENST00000378470_ENSP00000367731	Q9H098	TRUE	0	0	0	92	multi	2	ENSP00000367731	FAM107B
Q9H098-1	ENSG00000065809_ENST00000378470_ENSP00000367731	Q9H098	TRUE	0	0	0	94	multi	2	ENSP00000367731	FAM107B
Q9H098-1	ENSG00000065809_ENST00000378470_ENSP00000367731	Q9H098	TRUE	0	0	0	96	multi	2	ENSP00000367731	FAM107B
Q9H098-1	ENSG00000065809_ENST00000378470_ENSP00000367731	Q9H098	TRUE	0	0	0	97	multi	2	ENSP00000367731	FAM107B
Q9H098-1	ENSG00000065809_ENST00000478076_ENSP00000417782	Q9H098	TRUE	0	0	0	85	multi	2	ENSP00000417782	FAM107B
Q9H098-1	ENSG00000065809_ENST00000478076_ENSP00000417782	Q9H098	TRUE	0	0	0	92	multi	2	ENSP00000417782	FAM107B
Q9H098-1	ENSG00000065809_ENST00000478076_ENSP00000417782	Q9H098	TRUE	0	0	0	94	multi	2	ENSP00000417782	FAM107B
Q9H098-1	ENSG00000065809_ENST00000478076_ENSP00000417782	Q9H098	TRUE	0	0	0	96	multi	2	ENSP00000417782	FAM107B
Q9H098-1	ENSG00000065809_ENST00000478076_ENSP00000417782	Q9H098	TRUE	0	0	0	97	multi	2	ENSP00000417782	FAM107B
Q9H098-1	ENSG00000065809_ENST00000468747_ENSP00000418120	Q9H098	TRUE	0	0	0	85	multi	2	ENSP00000418120	FAM107B
Q9H098-1	ENSG00000065809_ENST00000468747_ENSP00000418120	Q9H098	TRUE	0	0	0	92	multi	2	ENSP00000418120	FAM107B
Q9H098-1	ENSG00000065809_ENST00000468747_ENSP00000418120	Q9H098	TRUE	0	0	0	94	multi	2	ENSP00000418120	FAM107B
Q9H098-1	ENSG00000065809_ENST00000468747_ENSP00000418120	Q9H098	TRUE	0	0	0	96	multi	2	ENSP00000418120	FAM107B
Q9H098-1	ENSG00000065809_ENST00000468747_ENSP00000418120	Q9H098	TRUE	0	0	0	97	multi	2	ENSP00000418120	FAM107B
Q9H098-1	ENSG00000065809_ENST00000496330_ENSP00000418330	Q9H098	TRUE	0	0	0	85	multi	2	ENSP00000418330	FAM107B
Q9H098-1	ENSG00000065809_ENST00000496330_ENSP00000418330	Q9H098	TRUE	0	0	0	92	multi	2	ENSP00000418330	FAM107B
Q9H098-1	ENSG00000065809_ENST00000496330_ENSP00000418330	Q9H098	TRUE	0	0	0	94	multi	2	ENSP00000418330	FAM107B
Q9H098-1	ENSG00000065809_ENST00000496330_ENSP00000418330	Q9H098	TRUE	0	0	0	96	multi	2	ENSP00000418330	FAM107B
Q9H098-1	ENSG00000065809_ENST00000496330_ENSP00000418330	Q9H098	TRUE	0	0	0	97	multi	2	ENSP00000418330	FAM107B
Q9H098-1	ENSG00000065809_ENST00000479731_ENSP00000419603	Q9H098	TRUE	0	0	0	85	multi	2	ENSP00000419603	FAM107B
Q9H098-1	ENSG00000065809_ENST00000479731_ENSP00000419603	Q9H098	TRUE	0	0	0	92	multi	2	ENSP00000419603	FAM107B
Q9H098-1	ENSG00000065809_ENST00000479731_ENSP00000419603	Q9H098	TRUE	0	0	0	94	multi	2	ENSP00000419603	FAM107B
Q9H098-1	ENSG00000065809_ENST00000479731_ENSP00000419603	Q9H098	TRUE	0	0	0	96	multi	2	ENSP00000419603	FAM107B
Q9H098-1	ENSG00000065809_ENST00000479731_ENSP00000419603	Q9H098	TRUE	0	0	0	97	multi	2	ENSP00000419603	FAM107B
Q9H098-1	ENSG00000065809_ENST00000622567_ENSP00000479842	Q9H098	TRUE	0	0	0	92	multi	2	ENSP00000479842	FAM107B
Q9H098-1	ENSG00000065809_ENST00000622567_ENSP00000479842	Q9H098	TRUE	0	0	0	94	multi	2	ENSP00000479842	FAM107B
Q9H098-1	ENSG00000065809_ENST00000622567_ENSP00000479842	Q9H098	TRUE	0	0	0	96	multi	2	ENSP00000479842	FAM107B
Q9H098-1	ENSG00000065809_ENST00000622567_ENSP00000479842	Q9H098	TRUE	0	0	0	97	multi	2	ENSP00000479842	FAM107B
Q9NZA1-1	ENSG00000112782_ENST00000185206_ENSP00000185206	Q9NZA1	TRUE	0	0	0	85	multi	3	ENSP00000185206	CLIC5
Q9NZA1-1	ENSG00000112782_ENST00000185206_ENSP00000185206	Q9NZA1	TRUE	0	0	0	92	multi	3	ENSP00000185206	CLIC5
Q9NZA1-1	ENSG00000112782_ENST00000185206_ENSP00000185206	Q9NZA1	TRUE	0	0	0	94	multi	3	ENSP00000185206	CLIC5
Q9NZA1-1	ENSG00000112782_ENST00000185206_ENSP00000185206	Q9NZA1	TRUE	0	0	0	96	multi	3	ENSP00000185206	CLIC5
Q9NZA1-1	ENSG00000112782_ENST00000185206_ENSP00000185206	Q9NZA1	TRUE	0	0	0	97	multi	3	ENSP00000185206	CLIC5
Q00325-1	ENSG00000075415_ENST00000228318_ENSP00000228318	Q00325	TRUE	0	0	0	85	multi	2	ENSP00000228318	SLC25A3
Q00325-1	ENSG00000075415_ENST00000228318_ENSP00000228318	Q00325	TRUE	0	0	0	92	multi	2	ENSP00000228318	SLC25A3
Q00325-1	ENSG00000075415_ENST00000228318_ENSP00000228318	Q00325	TRUE	0	0	0	94	multi	2	ENSP00000228318	SLC25A3
Q00325-1	ENSG00000075415_ENST00000228318_ENSP00000228318	Q00325	TRUE	0	0	0	96	multi	2	ENSP00000228318	SLC25A3
Q00325-1	ENSG00000075415_ENST00000228318_ENSP00000228318	Q00325	TRUE	0	0	0	97	multi	2	ENSP00000228318	SLC25A3
Q00325-1	ENSG00000075415_ENST00000551917_ENSP00000447310	Q00325	TRUE	0	0	0	85	multi	2	ENSP00000447310	SLC25A3
Q00325-1	ENSG00000075415_ENST00000551917_ENSP00000447310	Q00325	TRUE	0	0	0	92	multi	2	ENSP00000447310	SLC25A3
Q00325-1	ENSG00000075415_ENST00000551917_ENSP00000447310	Q00325	TRUE	0	0	0	94	multi	2	ENSP00000447310	SLC25A3
Q00325-1	ENSG00000075415_ENST00000551917_ENSP00000447310	Q00325	TRUE	0	0	0	96	multi	2	ENSP00000447310	SLC25A3
Q00325-1	ENSG00000075415_ENST00000551917_ENSP00000447310	Q00325	TRUE	0	0	0	97	multi	2	ENSP00000447310	SLC25A3
Q00653-1	ENSG00000077150_ENST00000369966_ENSP00000358983	Q00653	TRUE	0	0	0	85	multi	3	ENSP00000358983	NFKB2
Q00653-1	ENSG00000077150_ENST00000369966_ENSP00000358983	Q00653	TRUE	0	0	0	92	multi	3	ENSP00000358983	NFKB2
Q00653-1	ENSG00000077150_ENST00000369966_ENSP00000358983	Q00653	TRUE	0	0	0	94	multi	3	ENSP00000358983	NFKB2
Q00653-1	ENSG00000077150_ENST00000369966_ENSP00000358983	Q00653	TRUE	0	0	0	96	multi	3	ENSP00000358983	NFKB2
Q00653-1	ENSG00000077150_ENST00000369966_ENSP00000358983	Q00653	TRUE	0	0	0	97	multi	3	ENSP00000358983	NFKB2
P10619-1	ENSG00000064601_ENST00000191018_ENSP00000191018	P10619	TRUE	0	0	0	85	multi	2	ENSP00000191018	CTSA
P10619-1	ENSG00000064601_ENST00000191018_ENSP00000191018	P10619	TRUE	0	0	0	92	multi	2	ENSP00000191018	CTSA
P10619-1	ENSG00000064601_ENST00000191018_ENSP00000191018	P10619	TRUE	0	0	0	94	multi	2	ENSP00000191018	CTSA
P10619-1	ENSG00000064601_ENST00000191018_ENSP00000191018	P10619	TRUE	0	0	0	96	multi	2	ENSP00000191018	CTSA
P10619-1	ENSG00000064601_ENST00000191018_ENSP00000191018	P10619	TRUE	0	0	0	97	multi	2	ENSP00000191018	CTSA
P10619-1	ENSG00000064601_ENST00000372459_ENSP00000361537	P10619	TRUE	0	0	0	85	multi	2	ENSP00000361537	CTSA
P10619-1	ENSG00000064601_ENST00000372459_ENSP00000361537	P10619	TRUE	0	0	0	92	multi	2	ENSP00000361537	CTSA
P10619-1	ENSG00000064601_ENST00000372459_ENSP00000361537	P10619	TRUE	0	0	0	94	multi	2	ENSP00000361537	CTSA
P10619-1	ENSG00000064601_ENST00000372459_ENSP00000361537	P10619	TRUE	0	0	0	96	multi	2	ENSP00000361537	CTSA
P10619-1	ENSG00000064601_ENST00000372459_ENSP00000361537	P10619	TRUE	0	0	0	97	multi	2	ENSP00000361537	CTSA
P10619-1	ENSG00000064601_ENST00000646241_ENSP00000493613	P10619	TRUE	0	0	0	94	multi	2	ENSP00000493613	CTSA
P10619-1	ENSG00000064601_ENST00000646241_ENSP00000493613	P10619	TRUE	0	0	0	96	multi	2	ENSP00000493613	CTSA
P10619-1	ENSG00000064601_ENST00000646241_ENSP00000493613	P10619	TRUE	0	0	0	97	multi	2	ENSP00000493613	CTSA
P12814-1	ENSG00000072110_ENST00000193403_ENSP00000193403	P12814	TRUE	0	0	0	85	multi	4	ENSP00000193403	ACTN1
P12814-1	ENSG00000072110_ENST00000193403_ENSP00000193403	P12814	TRUE	0	0	0	92	multi	4	ENSP00000193403	ACTN1
P12814-1	ENSG00000072110_ENST00000193403_ENSP00000193403	P12814	TRUE	0	0	0	94	multi	4	ENSP00000193403	ACTN1
P12814-1	ENSG00000072110_ENST00000193403_ENSP00000193403	P12814	TRUE	0	0	0	96	multi	4	ENSP00000193403	ACTN1
P12814-1	ENSG00000072110_ENST00000193403_ENSP00000193403	P12814	TRUE	0	0	0	97	multi	4	ENSP00000193403	ACTN1
Q9Y547-0	ENSG00000081870_ENST00000194214_ENSP00000194214	Q9Y547	TRUE	0	0	0	85	single	1	ENSP00000194214	HSPB11
Q9Y547-0	ENSG00000081870_ENST00000194214_ENSP00000194214	Q9Y547	TRUE	0	0	0	92	single	1	ENSP00000194214	HSPB11
Q9Y547-0	ENSG00000081870_ENST00000194214_ENSP00000194214	Q9Y547	TRUE	0	0	0	94	single	1	ENSP00000194214	HSPB11
Q9Y547-0	ENSG00000081870_ENST00000194214_ENSP00000194214	Q9Y547	TRUE	0	0	0	96	single	1	ENSP00000194214	HSPB11
Q9Y547-0	ENSG00000081870_ENST00000194214_ENSP00000194214	Q9Y547	TRUE	0	0	0	97	single	1	ENSP00000194214	HSPB11
Q02809-1	ENSG00000083444_ENST00000196061_ENSP00000196061	Q02809	TRUE	0	0	0	85	multi	2	ENSP00000196061	PLOD1
Q02809-1	ENSG00000083444_ENST00000196061_ENSP00000196061	Q02809	TRUE	0	0	0	92	multi	2	ENSP00000196061	PLOD1
Q02809-1	ENSG00000083444_ENST00000196061_ENSP00000196061	Q02809	TRUE	0	0	0	94	multi	2	ENSP00000196061	PLOD1
Q02809-1	ENSG00000083444_ENST00000196061_ENSP00000196061	Q02809	TRUE	0	0	0	96	multi	2	ENSP00000196061	PLOD1
Q02809-1	ENSG00000083444_ENST00000196061_ENSP00000196061	Q02809	TRUE	0	0	0	97	multi	2	ENSP00000196061	PLOD1
P55809-1	ENSG00000083720_ENST00000196371_ENSP00000196371	P55809	TRUE	0	0	0	85	multi	2	ENSP00000196371	OXCT1
P55809-1	ENSG00000083720_ENST00000196371_ENSP00000196371	P55809	TRUE	0	0	0	92	multi	2	ENSP00000196371	OXCT1
P55809-1	ENSG00000083720_ENST00000196371_ENSP00000196371	P55809	TRUE	0	0	0	94	multi	2	ENSP00000196371	OXCT1
P55809-1	ENSG00000083720_ENST00000196371_ENSP00000196371	P55809	TRUE	0	0	0	96	multi	2	ENSP00000196371	OXCT1
P55809-1	ENSG00000083720_ENST00000196371_ENSP00000196371	P55809	TRUE	0	0	0	97	multi	2	ENSP00000196371	OXCT1
P46782-0	ENSG00000083845_ENST00000196551_ENSP00000196551	P46782	TRUE	0	0	0	85	single	1	ENSP00000196551	RPS5
P46782-0	ENSG00000083845_ENST00000196551_ENSP00000196551	P46782	TRUE	0	0	0	92	single	1	ENSP00000196551	RPS5
P46782-0	ENSG00000083845_ENST00000196551_ENSP00000196551	P46782	TRUE	0	0	0	94	single	1	ENSP00000196551	RPS5
P46782-0	ENSG00000083845_ENST00000196551_ENSP00000196551	P46782	TRUE	0	0	0	96	single	1	ENSP00000196551	RPS5
P46782-0	ENSG00000083845_ENST00000196551_ENSP00000196551	P46782	TRUE	0	0	0	97	single	1	ENSP00000196551	RPS5
P46782-0	ENSG00000083845_ENST00000601521_ENSP00000470114	P46782	TRUE	0	0	0	85	single	1	ENSP00000470114	RPS5
P46782-0	ENSG00000083845_ENST00000601521_ENSP00000470114	P46782	TRUE	0	0	0	92	single	1	ENSP00000470114	RPS5
P46782-0	ENSG00000083845_ENST00000601521_ENSP00000470114	P46782	TRUE	0	0	0	94	single	1	ENSP00000470114	RPS5
P46782-0	ENSG00000083845_ENST00000601521_ENSP00000470114	P46782	TRUE	0	0	0	96	single	1	ENSP00000470114	RPS5
P46782-0	ENSG00000083845_ENST00000601521_ENSP00000470114	P46782	TRUE	0	0	0	97	single	1	ENSP00000470114	RPS5
P46782-0	ENSG00000083845_ENST00000596046_ENSP00000472985	P46782	TRUE	0	0	0	85	single	1	ENSP00000472985	RPS5
P46782-0	ENSG00000083845_ENST00000596046_ENSP00000472985	P46782	TRUE	0	0	0	92	single	1	ENSP00000472985	RPS5
P46782-0	ENSG00000083845_ENST00000596046_ENSP00000472985	P46782	TRUE	0	0	0	94	single	1	ENSP00000472985	RPS5
P46782-0	ENSG00000083845_ENST00000596046_ENSP00000472985	P46782	TRUE	0	0	0	96	single	1	ENSP00000472985	RPS5
P46782-0	ENSG00000083845_ENST00000596046_ENSP00000472985	P46782	TRUE	0	0	0	97	single	1	ENSP00000472985	RPS5
O75131-0	ENSG00000085719_ENST00000517490_ENSP00000477590	O75131	TRUE	0	0	0	92	single	1	ENSP00000477590	CPNE3
O75131-0	ENSG00000085719_ENST00000517490_ENSP00000477590	O75131	TRUE	0	0	0	94	single	1	ENSP00000477590	CPNE3
O75131-0	ENSG00000085719_ENST00000517490_ENSP00000477590	O75131	TRUE	0	0	0	96	single	1	ENSP00000477590	CPNE3
O75131-0	ENSG00000085719_ENST00000517490_ENSP00000477590	O75131	TRUE	0	0	0	97	single	1	ENSP00000477590	CPNE3
Q9UNQ2-0	ENSG00000086189_ENST00000199320_ENSP00000199320	Q9UNQ2	TRUE	0	0	0	85	single	1	ENSP00000199320	DIMT1
Q9UNQ2-0	ENSG00000086189_ENST00000199320_ENSP00000199320	Q9UNQ2	TRUE	0	0	0	92	single	1	ENSP00000199320	DIMT1
Q9UNQ2-0	ENSG00000086189_ENST00000199320_ENSP00000199320	Q9UNQ2	TRUE	0	0	0	94	single	1	ENSP00000199320	DIMT1
Q9UNQ2-0	ENSG00000086189_ENST00000199320_ENSP00000199320	Q9UNQ2	TRUE	0	0	0	96	single	1	ENSP00000199320	DIMT1
Q9UNQ2-0	ENSG00000086189_ENST00000199320_ENSP00000199320	Q9UNQ2	TRUE	0	0	0	97	single	1	ENSP00000199320	DIMT1
Q9UM22-1	ENSG00000086289_ENST00000199448_ENSP00000199448	Q9UM22	TRUE	0	0	0	85	multi	3	ENSP00000199448	EPDR1
Q9UM22-1	ENSG00000086289_ENST00000199448_ENSP00000199448	Q9UM22	TRUE	0	0	0	92	multi	3	ENSP00000199448	EPDR1
Q9UM22-1	ENSG00000086289_ENST00000199448_ENSP00000199448	Q9UM22	TRUE	0	0	0	94	multi	3	ENSP00000199448	EPDR1
Q9UM22-1	ENSG00000086289_ENST00000199448_ENSP00000199448	Q9UM22	TRUE	0	0	0	96	multi	3	ENSP00000199448	EPDR1
Q9UM22-1	ENSG00000086289_ENST00000199448_ENSP00000199448	Q9UM22	TRUE	0	0	0	97	multi	3	ENSP00000199448	EPDR1
Q9NW64-1	ENSG00000086589_ENST00000199814_ENSP00000199814	Q9NW64	TRUE	0	0	0	85	multi	2	ENSP00000199814	RBM22
Q9NW64-1	ENSG00000086589_ENST00000199814_ENSP00000199814	Q9NW64	TRUE	0	0	0	92	multi	2	ENSP00000199814	RBM22
Q9NW64-1	ENSG00000086589_ENST00000199814_ENSP00000199814	Q9NW64	TRUE	0	0	0	94	multi	2	ENSP00000199814	RBM22
Q9NW64-1	ENSG00000086589_ENST00000199814_ENSP00000199814	Q9NW64	TRUE	0	0	0	96	multi	2	ENSP00000199814	RBM22
Q9NW64-1	ENSG00000086589_ENST00000199814_ENSP00000199814	Q9NW64	TRUE	0	0	0	97	multi	2	ENSP00000199814	RBM22
O43264-1	ENSG00000086827_ENST00000200135_ENSP00000200135	O43264	TRUE	0	0	0	85	multi	2	ENSP00000200135	ZW10
O43264-1	ENSG00000086827_ENST00000200135_ENSP00000200135	O43264	TRUE	0	0	0	92	multi	2	ENSP00000200135	ZW10
O43264-1	ENSG00000086827_ENST00000200135_ENSP00000200135	O43264	TRUE	0	0	0	94	multi	2	ENSP00000200135	ZW10
O43264-1	ENSG00000086827_ENST00000200135_ENSP00000200135	O43264	TRUE	0	0	0	96	multi	2	ENSP00000200135	ZW10
O43264-1	ENSG00000086827_ENST00000200135_ENSP00000200135	O43264	TRUE	0	0	0	97	multi	2	ENSP00000200135	ZW10
P16144-1	ENSG00000132470_ENST00000200181_ENSP00000200181	P16144	TRUE	0	0	0	85	multi	5	ENSP00000200181	ITGB4
P16144-1	ENSG00000132470_ENST00000200181_ENSP00000200181	P16144	TRUE	0	0	0	92	multi	5	ENSP00000200181	ITGB4
P16144-1	ENSG00000132470_ENST00000200181_ENSP00000200181	P16144	TRUE	0	0	0	94	multi	5	ENSP00000200181	ITGB4
P16144-1	ENSG00000132470_ENST00000200181_ENSP00000200181	P16144	TRUE	0	0	0	96	multi	5	ENSP00000200181	ITGB4
P16144-1	ENSG00000132470_ENST00000200181_ENSP00000200181	P16144	TRUE	0	0	0	97	multi	5	ENSP00000200181	ITGB4
Q15654-1	ENSG00000087077_ENST00000200457_ENSP00000200457	Q15654	TRUE	0	0	0	85	multi	3	ENSP00000200457	TRIP6
Q15654-1	ENSG00000087077_ENST00000200457_ENSP00000200457	Q15654	TRUE	0	0	0	92	multi	3	ENSP00000200457	TRIP6
Q15654-1	ENSG00000087077_ENST00000200457_ENSP00000200457	Q15654	TRUE	0	0	0	94	multi	3	ENSP00000200457	TRIP6
Q15654-1	ENSG00000087077_ENST00000200457_ENSP00000200457	Q15654	TRUE	0	0	0	96	multi	3	ENSP00000200457	TRIP6
Q15654-1	ENSG00000087077_ENST00000200457_ENSP00000200457	Q15654	TRUE	0	0	0	97	multi	3	ENSP00000200457	TRIP6
Q9NUG6-0	ENSG00000088356_ENST00000202017_ENSP00000202017	Q9NUG6	TRUE	0	0	0	85	single	1	ENSP00000202017	PDRG1
Q9NUG6-0	ENSG00000088356_ENST00000202017_ENSP00000202017	Q9NUG6	TRUE	0	0	0	92	single	1	ENSP00000202017	PDRG1
Q9NUG6-0	ENSG00000088356_ENST00000202017_ENSP00000202017	Q9NUG6	TRUE	0	0	0	94	single	1	ENSP00000202017	PDRG1
Q9NUG6-0	ENSG00000088356_ENST00000202017_ENSP00000202017	Q9NUG6	TRUE	0	0	0	96	single	1	ENSP00000202017	PDRG1
Q9NUG6-0	ENSG00000088356_ENST00000202017_ENSP00000202017	Q9NUG6	TRUE	0	0	0	97	single	1	ENSP00000202017	PDRG1
Q2PPJ7-1	ENSG00000188559_ENST00000202677_ENSP00000202677	Q2PPJ7	TRUE	0	0	0	85	multi	3	ENSP00000202677	RALGAPA2
Q2PPJ7-1	ENSG00000188559_ENST00000202677_ENSP00000202677	Q2PPJ7	TRUE	0	0	0	92	multi	3	ENSP00000202677	RALGAPA2
Q2PPJ7-1	ENSG00000188559_ENST00000202677_ENSP00000202677	Q2PPJ7	TRUE	0	0	0	94	multi	3	ENSP00000202677	RALGAPA2
Q2PPJ7-1	ENSG00000188559_ENST00000202677_ENSP00000202677	Q2PPJ7	TRUE	0	0	0	96	multi	3	ENSP00000202677	RALGAPA2
Q2PPJ7-1	ENSG00000188559_ENST00000202677_ENSP00000202677	Q2PPJ7	TRUE	0	0	0	97	multi	3	ENSP00000202677	RALGAPA2
Q02878-0	ENSG00000089009_ENST00000202773_ENSP00000202773	Q02878	TRUE	0	0	0	85	single	1	ENSP00000202773	RPL6
Q02878-0	ENSG00000089009_ENST00000202773_ENSP00000202773	Q02878	TRUE	0	0	0	92	single	1	ENSP00000202773	RPL6
Q02878-0	ENSG00000089009_ENST00000202773_ENSP00000202773	Q02878	TRUE	0	0	0	94	single	1	ENSP00000202773	RPL6
Q02878-0	ENSG00000089009_ENST00000202773_ENSP00000202773	Q02878	TRUE	0	0	0	96	single	1	ENSP00000202773	RPL6
Q02878-0	ENSG00000089009_ENST00000202773_ENSP00000202773	Q02878	TRUE	0	0	0	97	single	1	ENSP00000202773	RPL6
Q02878-0	ENSG00000089009_ENST00000424576_ENSP00000403172	Q02878	TRUE	0	0	0	85	single	1	ENSP00000403172	RPL6
Q02878-0	ENSG00000089009_ENST00000424576_ENSP00000403172	Q02878	TRUE	0	0	0	92	single	1	ENSP00000403172	RPL6
Q02878-0	ENSG00000089009_ENST00000424576_ENSP00000403172	Q02878	TRUE	0	0	0	94	single	1	ENSP00000403172	RPL6
Q02878-0	ENSG00000089009_ENST00000424576_ENSP00000403172	Q02878	TRUE	0	0	0	96	single	1	ENSP00000403172	RPL6
Q02878-0	ENSG00000089009_ENST00000424576_ENSP00000403172	Q02878	TRUE	0	0	0	97	single	1	ENSP00000403172	RPL6
Q96A57-1	ENSG00000089063_ENST00000202834_ENSP00000202834	Q96A57	TRUE	0	0	0	85	multi	2	ENSP00000202834	TMEM230
Q96A57-1	ENSG00000089063_ENST00000202834_ENSP00000202834	Q96A57	TRUE	0	0	0	92	multi	2	ENSP00000202834	TMEM230
Q96A57-1	ENSG00000089063_ENST00000202834_ENSP00000202834	Q96A57	TRUE	0	0	0	94	multi	2	ENSP00000202834	TMEM230
Q96A57-1	ENSG00000089063_ENST00000202834_ENSP00000202834	Q96A57	TRUE	0	0	0	96	multi	2	ENSP00000202834	TMEM230
Q96A57-1	ENSG00000089063_ENST00000202834_ENSP00000202834	Q96A57	TRUE	0	0	0	97	multi	2	ENSP00000202834	TMEM230
Q96A57-1	ENSG00000089063_ENST00000379277_ENSP00000368579	Q96A57	TRUE	0	0	0	85	multi	2	ENSP00000368579	TMEM230
Q96A57-1	ENSG00000089063_ENST00000379277_ENSP00000368579	Q96A57	TRUE	0	0	0	92	multi	2	ENSP00000368579	TMEM230
Q96A57-1	ENSG00000089063_ENST00000379277_ENSP00000368579	Q96A57	TRUE	0	0	0	94	multi	2	ENSP00000368579	TMEM230
Q96A57-1	ENSG00000089063_ENST00000379277_ENSP00000368579	Q96A57	TRUE	0	0	0	96	multi	2	ENSP00000368579	TMEM230
Q96A57-1	ENSG00000089063_ENST00000379277_ENSP00000368579	Q96A57	TRUE	0	0	0	97	multi	2	ENSP00000368579	TMEM230
Q96A57-1	ENSG00000089063_ENST00000379279_ENSP00000368581	Q96A57	TRUE	0	0	0	85	multi	2	ENSP00000368581	TMEM230
Q96A57-1	ENSG00000089063_ENST00000379279_ENSP00000368581	Q96A57	TRUE	0	0	0	92	multi	2	ENSP00000368581	TMEM230
Q96A57-1	ENSG00000089063_ENST00000379279_ENSP00000368581	Q96A57	TRUE	0	0	0	94	multi	2	ENSP00000368581	TMEM230
Q96A57-1	ENSG00000089063_ENST00000379279_ENSP00000368581	Q96A57	TRUE	0	0	0	96	multi	2	ENSP00000368581	TMEM230
Q96A57-1	ENSG00000089063_ENST00000379279_ENSP00000368581	Q96A57	TRUE	0	0	0	97	multi	2	ENSP00000368581	TMEM230
Q96A57-1	ENSG00000089063_ENST00000379283_ENSP00000368585	Q96A57	TRUE	0	0	0	85	multi	2	ENSP00000368585	TMEM230
Q96A57-1	ENSG00000089063_ENST00000379283_ENSP00000368585	Q96A57	TRUE	0	0	0	92	multi	2	ENSP00000368585	TMEM230
Q96A57-1	ENSG00000089063_ENST00000379283_ENSP00000368585	Q96A57	TRUE	0	0	0	94	multi	2	ENSP00000368585	TMEM230
Q96A57-1	ENSG00000089063_ENST00000379283_ENSP00000368585	Q96A57	TRUE	0	0	0	96	multi	2	ENSP00000368585	TMEM230
Q96A57-1	ENSG00000089063_ENST00000379283_ENSP00000368585	Q96A57	TRUE	0	0	0	97	multi	2	ENSP00000368585	TMEM230
Q96A57-1	ENSG00000089063_ENST00000379286_ENSP00000368588	Q96A57	TRUE	0	0	0	85	multi	2	ENSP00000368588	TMEM230
Q96A57-1	ENSG00000089063_ENST00000379286_ENSP00000368588	Q96A57	TRUE	0	0	0	92	multi	2	ENSP00000368588	TMEM230
Q96A57-1	ENSG00000089063_ENST00000379286_ENSP00000368588	Q96A57	TRUE	0	0	0	94	multi	2	ENSP00000368588	TMEM230
Q96A57-1	ENSG00000089063_ENST00000379286_ENSP00000368588	Q96A57	TRUE	0	0	0	96	multi	2	ENSP00000368588	TMEM230
Q96A57-1	ENSG00000089063_ENST00000379286_ENSP00000368588	Q96A57	TRUE	0	0	0	97	multi	2	ENSP00000368588	TMEM230
Q96A57-1	ENSG00000089063_ENST00000379299_ENSP00000368601	Q96A57	TRUE	0	0	0	85	multi	2	ENSP00000368601	TMEM230
Q96A57-1	ENSG00000089063_ENST00000379299_ENSP00000368601	Q96A57	TRUE	0	0	0	92	multi	2	ENSP00000368601	TMEM230
Q96A57-1	ENSG00000089063_ENST00000379299_ENSP00000368601	Q96A57	TRUE	0	0	0	94	multi	2	ENSP00000368601	TMEM230
Q96A57-1	ENSG00000089063_ENST00000379299_ENSP00000368601	Q96A57	TRUE	0	0	0	96	multi	2	ENSP00000368601	TMEM230
Q96A57-1	ENSG00000089063_ENST00000379299_ENSP00000368601	Q96A57	TRUE	0	0	0	97	multi	2	ENSP00000368601	TMEM230
P00973-1	ENSG00000089127_ENST00000202917_ENSP00000202917	P00973	TRUE	0	0	0	85	multi	4	ENSP00000202917	OAS1
P00973-1	ENSG00000089127_ENST00000202917_ENSP00000202917	P00973	TRUE	0	0	0	92	multi	4	ENSP00000202917	OAS1
P00973-1	ENSG00000089127_ENST00000202917_ENSP00000202917	P00973	TRUE	0	0	0	94	multi	4	ENSP00000202917	OAS1
P00973-1	ENSG00000089127_ENST00000202917_ENSP00000202917	P00973	TRUE	0	0	0	96	multi	4	ENSP00000202917	OAS1
P00973-1	ENSG00000089127_ENST00000202917_ENSP00000202917	P00973	TRUE	0	0	0	97	multi	4	ENSP00000202917	OAS1
Q9UJA5-1	ENSG00000089195_ENST00000203001_ENSP00000203001	Q9UJA5	TRUE	0	0	0	85	multi	4	ENSP00000203001	TRMT6
Q9UJA5-1	ENSG00000089195_ENST00000203001_ENSP00000203001	Q9UJA5	TRUE	0	0	0	92	multi	4	ENSP00000203001	TRMT6
Q9UJA5-1	ENSG00000089195_ENST00000203001_ENSP00000203001	Q9UJA5	TRUE	0	0	0	94	multi	4	ENSP00000203001	TRMT6
Q9UJA5-1	ENSG00000089195_ENST00000203001_ENSP00000203001	Q9UJA5	TRUE	0	0	0	96	multi	4	ENSP00000203001	TRMT6
Q9UJA5-1	ENSG00000089195_ENST00000203001_ENSP00000203001	Q9UJA5	TRUE	0	0	0	97	multi	4	ENSP00000203001	TRMT6
P31930-0	ENSG00000010256_ENST00000203407_ENSP00000203407	P31930	TRUE	0	0	0	85	single	1	ENSP00000203407	UQCRC1
P31930-0	ENSG00000010256_ENST00000203407_ENSP00000203407	P31930	TRUE	0	0	0	92	single	1	ENSP00000203407	UQCRC1
P31930-0	ENSG00000010256_ENST00000203407_ENSP00000203407	P31930	TRUE	0	0	0	94	single	1	ENSP00000203407	UQCRC1
P31930-0	ENSG00000010256_ENST00000203407_ENSP00000203407	P31930	TRUE	0	0	0	96	single	1	ENSP00000203407	UQCRC1
P31930-0	ENSG00000010256_ENST00000203407_ENSP00000203407	P31930	TRUE	0	0	0	97	single	1	ENSP00000203407	UQCRC1
Q9P107-1	ENSG00000089639_ENST00000203556_ENSP00000203556	Q9P107	TRUE	0	0	0	85	multi	2	ENSP00000203556	GMIP
Q9P107-1	ENSG00000089639_ENST00000203556_ENSP00000203556	Q9P107	TRUE	0	0	0	92	multi	2	ENSP00000203556	GMIP
Q9P107-1	ENSG00000089639_ENST00000203556_ENSP00000203556	Q9P107	TRUE	0	0	0	94	multi	2	ENSP00000203556	GMIP
Q9P107-1	ENSG00000089639_ENST00000203556_ENSP00000203556	Q9P107	TRUE	0	0	0	96	multi	2	ENSP00000203556	GMIP
Q9P107-1	ENSG00000089639_ENST00000203556_ENSP00000203556	Q9P107	TRUE	0	0	0	97	multi	2	ENSP00000203556	GMIP
Q01664-0	ENSG00000090447_ENST00000204517_ENSP00000204517	Q01664	TRUE	0	0	0	85	single	1	ENSP00000204517	TFAP4
Q01664-0	ENSG00000090447_ENST00000204517_ENSP00000204517	Q01664	TRUE	0	0	0	92	single	1	ENSP00000204517	TFAP4
Q01664-0	ENSG00000090447_ENST00000204517_ENSP00000204517	Q01664	TRUE	0	0	0	94	single	1	ENSP00000204517	TFAP4
Q01664-0	ENSG00000090447_ENST00000204517_ENSP00000204517	Q01664	TRUE	0	0	0	96	single	1	ENSP00000204517	TFAP4
Q01664-0	ENSG00000090447_ENST00000204517_ENSP00000204517	Q01664	TRUE	0	0	0	97	single	1	ENSP00000204517	TFAP4
Q08378-1	ENSG00000090615_ENST00000204726_ENSP00000204726	Q08378	TRUE	0	0	0	85	multi	3	ENSP00000204726	GOLGA3
Q08378-1	ENSG00000090615_ENST00000204726_ENSP00000204726	Q08378	TRUE	0	0	0	92	multi	3	ENSP00000204726	GOLGA3
Q08378-1	ENSG00000090615_ENST00000204726_ENSP00000204726	Q08378	TRUE	0	0	0	94	multi	3	ENSP00000204726	GOLGA3
Q08378-1	ENSG00000090615_ENST00000204726_ENSP00000204726	Q08378	TRUE	0	0	0	96	multi	3	ENSP00000204726	GOLGA3
Q08378-1	ENSG00000090615_ENST00000204726_ENSP00000204726	Q08378	TRUE	0	0	0	97	multi	3	ENSP00000204726	GOLGA3
Q08378-1	ENSG00000090615_ENST00000450791_ENSP00000410378	Q08378	TRUE	0	0	0	85	multi	3	ENSP00000410378	GOLGA3
Q08378-1	ENSG00000090615_ENST00000450791_ENSP00000410378	Q08378	TRUE	0	0	0	92	multi	3	ENSP00000410378	GOLGA3
Q08378-1	ENSG00000090615_ENST00000450791_ENSP00000410378	Q08378	TRUE	0	0	0	94	multi	3	ENSP00000410378	GOLGA3
Q08378-1	ENSG00000090615_ENST00000450791_ENSP00000410378	Q08378	TRUE	0	0	0	96	multi	3	ENSP00000410378	GOLGA3
Q08378-1	ENSG00000090615_ENST00000450791_ENSP00000410378	Q08378	TRUE	0	0	0	97	multi	3	ENSP00000410378	GOLGA3
Q92896-1	ENSG00000090863_ENST00000422840_ENSP00000405984	Q92896	TRUE	0	0	0	85	multi	3	ENSP00000405984	GLG1
Q92896-1	ENSG00000090863_ENST00000422840_ENSP00000405984	Q92896	TRUE	0	0	0	92	multi	3	ENSP00000405984	GLG1
Q92896-1	ENSG00000090863_ENST00000422840_ENSP00000405984	Q92896	TRUE	0	0	0	94	multi	3	ENSP00000405984	GLG1
Q92896-1	ENSG00000090863_ENST00000422840_ENSP00000405984	Q92896	TRUE	0	0	0	96	multi	3	ENSP00000405984	GLG1
Q92896-1	ENSG00000090863_ENST00000422840_ENSP00000405984	Q92896	TRUE	0	0	0	97	multi	3	ENSP00000405984	GLG1
P09622-1	ENSG00000091140_ENST00000205402_ENSP00000205402	P09622	TRUE	0	0	0	85	multi	3	ENSP00000205402	DLD
P09622-1	ENSG00000091140_ENST00000205402_ENSP00000205402	P09622	TRUE	0	0	0	92	multi	3	ENSP00000205402	DLD
P09622-1	ENSG00000091140_ENST00000205402_ENSP00000205402	P09622	TRUE	0	0	0	94	multi	3	ENSP00000205402	DLD
P09622-1	ENSG00000091140_ENST00000205402_ENSP00000205402	P09622	TRUE	0	0	0	96	multi	3	ENSP00000205402	DLD
P09622-1	ENSG00000091140_ENST00000205402_ENSP00000205402	P09622	TRUE	0	0	0	97	multi	3	ENSP00000205402	DLD
P09622-1	ENSG00000091140_ENST00000417551_ENSP00000390667	P09622	TRUE	0	0	0	85	multi	3	ENSP00000390667	DLD
P09622-1	ENSG00000091140_ENST00000417551_ENSP00000390667	P09622	TRUE	0	0	0	92	multi	3	ENSP00000390667	DLD
P09622-1	ENSG00000091140_ENST00000417551_ENSP00000390667	P09622	TRUE	0	0	0	94	multi	3	ENSP00000390667	DLD
P09622-1	ENSG00000091140_ENST00000417551_ENSP00000390667	P09622	TRUE	0	0	0	96	multi	3	ENSP00000390667	DLD
P09622-1	ENSG00000091140_ENST00000417551_ENSP00000390667	P09622	TRUE	0	0	0	97	multi	3	ENSP00000390667	DLD
P02749-0	ENSG00000091583_ENST00000205948_ENSP00000205948	P02749	TRUE	0	0	0	85	single	1	ENSP00000205948	APOH
P02749-0	ENSG00000091583_ENST00000205948_ENSP00000205948	P02749	TRUE	0	0	0	92	single	1	ENSP00000205948	APOH
P02749-0	ENSG00000091583_ENST00000205948_ENSP00000205948	P02749	TRUE	0	0	0	94	single	1	ENSP00000205948	APOH
P02749-0	ENSG00000091583_ENST00000205948_ENSP00000205948	P02749	TRUE	0	0	0	96	single	1	ENSP00000205948	APOH
P02749-0	ENSG00000091583_ENST00000205948_ENSP00000205948	P02749	TRUE	0	0	0	97	single	1	ENSP00000205948	APOH
O75391-0	ENSG00000091640_ENST00000206020_ENSP00000206020	O75391	TRUE	0	0	0	85	single	1	ENSP00000206020	SPAG7
O75391-0	ENSG00000091640_ENST00000206020_ENSP00000206020	O75391	TRUE	0	0	0	92	single	1	ENSP00000206020	SPAG7
O75391-0	ENSG00000091640_ENST00000206020_ENSP00000206020	O75391	TRUE	0	0	0	94	single	1	ENSP00000206020	SPAG7
O75391-0	ENSG00000091640_ENST00000206020_ENSP00000206020	O75391	TRUE	0	0	0	96	single	1	ENSP00000206020	SPAG7
O75391-0	ENSG00000091640_ENST00000206020_ENSP00000206020	O75391	TRUE	0	0	0	97	single	1	ENSP00000206020	SPAG7
Q06323-1	ENSG00000092010_ENST00000206451_ENSP00000206451	Q06323	TRUE	0	0	0	85	multi	3	ENSP00000206451	PSME1
Q06323-1	ENSG00000092010_ENST00000206451_ENSP00000206451	Q06323	TRUE	0	0	0	92	multi	3	ENSP00000206451	PSME1
Q06323-1	ENSG00000092010_ENST00000206451_ENSP00000206451	Q06323	TRUE	0	0	0	94	multi	3	ENSP00000206451	PSME1
Q06323-1	ENSG00000092010_ENST00000206451_ENSP00000206451	Q06323	TRUE	0	0	0	96	multi	3	ENSP00000206451	PSME1
Q06323-1	ENSG00000092010_ENST00000206451_ENSP00000206451	Q06323	TRUE	0	0	0	97	multi	3	ENSP00000206451	PSME1
Q06323-1	ENSG00000284916_ENST00000645537_ENSP00000495095	Q06323	TRUE	0	0	0	94	multi	3	ENSP00000495095	PSME1
Q06323-1	ENSG00000284916_ENST00000645537_ENSP00000495095	Q06323	TRUE	0	0	0	96	multi	3	ENSP00000495095	PSME1
Q06323-1	ENSG00000284916_ENST00000645537_ENSP00000495095	Q06323	TRUE	0	0	0	97	multi	3	ENSP00000495095	PSME1
Q9H6D7-1	ENSG00000092036_ENST00000206474_ENSP00000206474	Q9H6D7	TRUE	0	0	0	85	multi	4	ENSP00000206474	HAUS4
Q9H6D7-1	ENSG00000092036_ENST00000206474_ENSP00000206474	Q9H6D7	TRUE	0	0	0	92	multi	4	ENSP00000206474	HAUS4
Q9H6D7-1	ENSG00000092036_ENST00000206474_ENSP00000206474	Q9H6D7	TRUE	0	0	0	94	multi	4	ENSP00000206474	HAUS4
Q9H6D7-1	ENSG00000092036_ENST00000206474_ENSP00000206474	Q9H6D7	TRUE	0	0	0	96	multi	4	ENSP00000206474	HAUS4
Q9H6D7-1	ENSG00000092036_ENST00000206474_ENSP00000206474	Q9H6D7	TRUE	0	0	0	97	multi	4	ENSP00000206474	HAUS4
Q9H6D7-1	ENSG00000092036_ENST00000541587_ENSP00000441026	Q9H6D7	TRUE	0	0	0	85	multi	4	ENSP00000441026	HAUS4
Q9H6D7-1	ENSG00000092036_ENST00000541587_ENSP00000441026	Q9H6D7	TRUE	0	0	0	92	multi	4	ENSP00000441026	HAUS4
Q9H6D7-1	ENSG00000092036_ENST00000541587_ENSP00000441026	Q9H6D7	TRUE	0	0	0	94	multi	4	ENSP00000441026	HAUS4
Q9H6D7-1	ENSG00000092036_ENST00000541587_ENSP00000441026	Q9H6D7	TRUE	0	0	0	96	multi	4	ENSP00000441026	HAUS4
Q9H6D7-1	ENSG00000092036_ENST00000541587_ENSP00000441026	Q9H6D7	TRUE	0	0	0	97	multi	4	ENSP00000441026	HAUS4
Q9NPF4-0	ENSG00000092094_ENST00000206542_ENSP00000206542	Q9NPF4	TRUE	0	0	0	85	single	1	ENSP00000206542	OSGEP
Q9NPF4-0	ENSG00000092094_ENST00000206542_ENSP00000206542	Q9NPF4	TRUE	0	0	0	92	single	1	ENSP00000206542	OSGEP
Q9NPF4-0	ENSG00000092094_ENST00000206542_ENSP00000206542	Q9NPF4	TRUE	0	0	0	94	single	1	ENSP00000206542	OSGEP
Q9NPF4-0	ENSG00000092094_ENST00000206542_ENSP00000206542	Q9NPF4	TRUE	0	0	0	96	single	1	ENSP00000206542	OSGEP
Q9NPF4-0	ENSG00000092094_ENST00000206542_ENSP00000206542	Q9NPF4	TRUE	0	0	0	97	single	1	ENSP00000206542	OSGEP
Q70J99-1	ENSG00000092929_ENST00000207549_ENSP00000207549	Q70J99	TRUE	0	0	0	85	multi	3	ENSP00000207549	UNC13D
Q70J99-1	ENSG00000092929_ENST00000207549_ENSP00000207549	Q70J99	TRUE	0	0	0	92	multi	3	ENSP00000207549	UNC13D
Q70J99-1	ENSG00000092929_ENST00000207549_ENSP00000207549	Q70J99	TRUE	0	0	0	94	multi	3	ENSP00000207549	UNC13D
Q70J99-1	ENSG00000092929_ENST00000207549_ENSP00000207549	Q70J99	TRUE	0	0	0	96	multi	3	ENSP00000207549	UNC13D
Q70J99-1	ENSG00000092929_ENST00000207549_ENSP00000207549	Q70J99	TRUE	0	0	0	97	multi	3	ENSP00000207549	UNC13D
P45973-0	ENSG00000094916_ENST00000209875_ENSP00000209875	P45973	TRUE	0	0	0	85	single	1	ENSP00000209875	CBX5
P45973-0	ENSG00000094916_ENST00000209875_ENSP00000209875	P45973	TRUE	0	0	0	92	single	1	ENSP00000209875	CBX5
P45973-0	ENSG00000094916_ENST00000209875_ENSP00000209875	P45973	TRUE	0	0	0	94	single	1	ENSP00000209875	CBX5
P45973-0	ENSG00000094916_ENST00000209875_ENSP00000209875	P45973	TRUE	0	0	0	96	single	1	ENSP00000209875	CBX5
P45973-0	ENSG00000094916_ENST00000209875_ENSP00000209875	P45973	TRUE	0	0	0	97	single	1	ENSP00000209875	CBX5
P45973-0	ENSG00000094916_ENST00000439541_ENSP00000401009	P45973	TRUE	0	0	0	85	single	1	ENSP00000401009	CBX5
P45973-0	ENSG00000094916_ENST00000439541_ENSP00000401009	P45973	TRUE	0	0	0	92	single	1	ENSP00000401009	CBX5
P45973-0	ENSG00000094916_ENST00000439541_ENSP00000401009	P45973	TRUE	0	0	0	94	single	1	ENSP00000401009	CBX5
P45973-0	ENSG00000094916_ENST00000439541_ENSP00000401009	P45973	TRUE	0	0	0	96	single	1	ENSP00000401009	CBX5
P45973-0	ENSG00000094916_ENST00000439541_ENSP00000401009	P45973	TRUE	0	0	0	97	single	1	ENSP00000401009	CBX5
P45973-0	ENSG00000094916_ENST00000550411_ENSP00000449207	P45973	TRUE	0	0	0	85	single	1	ENSP00000449207	CBX5
P45973-0	ENSG00000094916_ENST00000550411_ENSP00000449207	P45973	TRUE	0	0	0	92	single	1	ENSP00000449207	CBX5
P45973-0	ENSG00000094916_ENST00000550411_ENSP00000449207	P45973	TRUE	0	0	0	94	single	1	ENSP00000449207	CBX5
P45973-0	ENSG00000094916_ENST00000550411_ENSP00000449207	P45973	TRUE	0	0	0	96	single	1	ENSP00000449207	CBX5
P45973-0	ENSG00000094916_ENST00000550411_ENSP00000449207	P45973	TRUE	0	0	0	97	single	1	ENSP00000449207	CBX5
P49366-1	ENSG00000095059_ENST00000210060_ENSP00000210060	P49366	TRUE	0	0	0	85	multi	3	ENSP00000210060	DHPS
P49366-1	ENSG00000095059_ENST00000210060_ENSP00000210060	P49366	TRUE	0	0	0	92	multi	3	ENSP00000210060	DHPS
P49366-1	ENSG00000095059_ENST00000210060_ENSP00000210060	P49366	TRUE	0	0	0	94	multi	3	ENSP00000210060	DHPS
P49366-1	ENSG00000095059_ENST00000210060_ENSP00000210060	P49366	TRUE	0	0	0	96	multi	3	ENSP00000210060	DHPS
P49366-1	ENSG00000095059_ENST00000210060_ENSP00000210060	P49366	TRUE	0	0	0	97	multi	3	ENSP00000210060	DHPS
Q16401-1	ENSG00000095261_ENST00000210313_ENSP00000210313	Q16401	TRUE	0	0	0	85	multi	2	ENSP00000210313	PSMD5
Q16401-1	ENSG00000095261_ENST00000210313_ENSP00000210313	Q16401	TRUE	0	0	0	92	multi	2	ENSP00000210313	PSMD5
Q16401-1	ENSG00000095261_ENST00000210313_ENSP00000210313	Q16401	TRUE	0	0	0	94	multi	2	ENSP00000210313	PSMD5
Q16401-1	ENSG00000095261_ENST00000210313_ENSP00000210313	Q16401	TRUE	0	0	0	96	multi	2	ENSP00000210313	PSMD5
Q16401-1	ENSG00000095261_ENST00000210313_ENSP00000210313	Q16401	TRUE	0	0	0	97	multi	2	ENSP00000210313	PSMD5
Q9NR45-0	ENSG00000095380_ENST00000210444_ENSP00000210444	Q9NR45	TRUE	0	0	0	85	single	1	ENSP00000210444	NANS
Q9NR45-0	ENSG00000095380_ENST00000210444_ENSP00000210444	Q9NR45	TRUE	0	0	0	92	single	1	ENSP00000210444	NANS
Q9NR45-0	ENSG00000095380_ENST00000210444_ENSP00000210444	Q9NR45	TRUE	0	0	0	94	single	1	ENSP00000210444	NANS
Q9NR45-0	ENSG00000095380_ENST00000210444_ENSP00000210444	Q9NR45	TRUE	0	0	0	96	single	1	ENSP00000210444	NANS
Q9NR45-0	ENSG00000095380_ENST00000210444_ENSP00000210444	Q9NR45	TRUE	0	0	0	97	single	1	ENSP00000210444	NANS
P62269-0	ENSG00000096150_ENST00000211372_ENSP00000211372	P62269	TRUE	0	0	0	85	single	1	ENSP00000211372	RPS18
P62269-0	ENSG00000096150_ENST00000211372_ENSP00000211372	P62269	TRUE	0	0	0	92	single	1	ENSP00000211372	RPS18
P62269-0	ENSG00000096150_ENST00000211372_ENSP00000211372	P62269	TRUE	0	0	0	94	single	1	ENSP00000211372	RPS18
P62269-0	ENSG00000096150_ENST00000211372_ENSP00000211372	P62269	TRUE	0	0	0	96	single	1	ENSP00000211372	RPS18
P62269-0	ENSG00000096150_ENST00000211372_ENSP00000211372	P62269	TRUE	0	0	0	97	single	1	ENSP00000211372	RPS18
P62269-0	ENSG00000231500_ENST00000439602_ENSP00000393241	P62269	TRUE	0	0	0	85	single	1	ENSP00000393241	RPS18
P62269-0	ENSG00000231500_ENST00000439602_ENSP00000393241	P62269	TRUE	0	0	0	92	single	1	ENSP00000393241	RPS18
P62269-0	ENSG00000231500_ENST00000439602_ENSP00000393241	P62269	TRUE	0	0	0	94	single	1	ENSP00000393241	RPS18
P62269-0	ENSG00000231500_ENST00000439602_ENSP00000393241	P62269	TRUE	0	0	0	96	single	1	ENSP00000393241	RPS18
P62269-0	ENSG00000231500_ENST00000439602_ENSP00000393241	P62269	TRUE	0	0	0	97	single	1	ENSP00000393241	RPS18
P62269-0	ENSG00000226225_ENST00000434122_ENSP00000403175	P62269	TRUE	0	0	0	85	single	1	ENSP00000403175	RPS18
P62269-0	ENSG00000226225_ENST00000434122_ENSP00000403175	P62269	TRUE	0	0	0	92	single	1	ENSP00000403175	RPS18
P62269-0	ENSG00000226225_ENST00000434122_ENSP00000403175	P62269	TRUE	0	0	0	94	single	1	ENSP00000403175	RPS18
P62269-0	ENSG00000226225_ENST00000434122_ENSP00000403175	P62269	TRUE	0	0	0	96	single	1	ENSP00000403175	RPS18
P62269-0	ENSG00000226225_ENST00000434122_ENSP00000403175	P62269	TRUE	0	0	0	97	single	1	ENSP00000403175	RPS18
P62269-0	ENSG00000223367_ENST00000457341_ENSP00000412583	P62269	TRUE	0	0	0	85	single	1	ENSP00000412583	RPS18
P62269-0	ENSG00000223367_ENST00000457341_ENSP00000412583	P62269	TRUE	0	0	0	92	single	1	ENSP00000412583	RPS18
P62269-0	ENSG00000223367_ENST00000457341_ENSP00000412583	P62269	TRUE	0	0	0	94	single	1	ENSP00000412583	RPS18
P62269-0	ENSG00000223367_ENST00000457341_ENSP00000412583	P62269	TRUE	0	0	0	96	single	1	ENSP00000412583	RPS18
P62269-0	ENSG00000223367_ENST00000457341_ENSP00000412583	P62269	TRUE	0	0	0	97	single	1	ENSP00000412583	RPS18
P62269-0	ENSG00000235650_ENST00000454021_ENSP00000416110	P62269	TRUE	0	0	0	85	single	1	ENSP00000416110	RPS18
P62269-0	ENSG00000235650_ENST00000454021_ENSP00000416110	P62269	TRUE	0	0	0	92	single	1	ENSP00000416110	RPS18
P62269-0	ENSG00000235650_ENST00000454021_ENSP00000416110	P62269	TRUE	0	0	0	94	single	1	ENSP00000416110	RPS18
P62269-0	ENSG00000235650_ENST00000454021_ENSP00000416110	P62269	TRUE	0	0	0	96	single	1	ENSP00000416110	RPS18
P62269-0	ENSG00000235650_ENST00000454021_ENSP00000416110	P62269	TRUE	0	0	0	97	single	1	ENSP00000416110	RPS18
P46379-1	ENSG00000096155_ENST00000361076_ENSP00000354368	P46379	TRUE	0	0	0	85	multi	5	ENSP00000354368	BAG6
P46379-1	ENSG00000096155_ENST00000361076_ENSP00000354368	P46379	TRUE	0	0	0	92	multi	5	ENSP00000354368	BAG6
P46379-1	ENSG00000096155_ENST00000361076_ENSP00000354368	P46379	TRUE	0	0	0	94	multi	5	ENSP00000354368	BAG6
P46379-1	ENSG00000096155_ENST00000361076_ENSP00000354368	P46379	TRUE	0	0	0	96	multi	5	ENSP00000354368	BAG6
P46379-1	ENSG00000096155_ENST00000361076_ENSP00000354368	P46379	TRUE	0	0	0	97	multi	5	ENSP00000354368	BAG6
P46379-1	ENSG00000204463_ENST00000375964_ENSP00000365131	P46379	TRUE	0	0	0	85	multi	5	ENSP00000365131	BAG6
P46379-1	ENSG00000204463_ENST00000375964_ENSP00000365131	P46379	TRUE	0	0	0	92	multi	5	ENSP00000365131	BAG6
P46379-1	ENSG00000204463_ENST00000375964_ENSP00000365131	P46379	TRUE	0	0	0	94	multi	5	ENSP00000365131	BAG6
P46379-1	ENSG00000204463_ENST00000375964_ENSP00000365131	P46379	TRUE	0	0	0	96	multi	5	ENSP00000365131	BAG6
P46379-1	ENSG00000204463_ENST00000375964_ENSP00000365131	P46379	TRUE	0	0	0	97	multi	5	ENSP00000365131	BAG6
P46379-1	ENSG00000233348_ENST00000451932_ENSP00000390966	P46379	TRUE	0	0	0	85	multi	5	ENSP00000390966	BAG6
P46379-1	ENSG00000233348_ENST00000451932_ENSP00000390966	P46379	TRUE	0	0	0	92	multi	5	ENSP00000390966	BAG6
P46379-1	ENSG00000233348_ENST00000451932_ENSP00000390966	P46379	TRUE	0	0	0	94	multi	5	ENSP00000390966	BAG6
P46379-1	ENSG00000233348_ENST00000451932_ENSP00000390966	P46379	TRUE	0	0	0	96	multi	5	ENSP00000390966	BAG6
P46379-1	ENSG00000233348_ENST00000451932_ENSP00000390966	P46379	TRUE	0	0	0	97	multi	5	ENSP00000390966	BAG6
P46379-1	ENSG00000229524_ENST00000449450_ENSP00000397894	P46379	TRUE	0	0	0	85	multi	5	ENSP00000397894	BAG6
P46379-1	ENSG00000229524_ENST00000449450_ENSP00000397894	P46379	TRUE	0	0	0	92	multi	5	ENSP00000397894	BAG6
P46379-1	ENSG00000229524_ENST00000449450_ENSP00000397894	P46379	TRUE	0	0	0	94	multi	5	ENSP00000397894	BAG6
P46379-1	ENSG00000229524_ENST00000449450_ENSP00000397894	P46379	TRUE	0	0	0	96	multi	5	ENSP00000397894	BAG6
P46379-1	ENSG00000229524_ENST00000449450_ENSP00000397894	P46379	TRUE	0	0	0	97	multi	5	ENSP00000397894	BAG6
P18206-1	ENSG00000035403_ENST00000211998_ENSP00000211998	P18206	TRUE	0	0	0	85	multi	3	ENSP00000211998	VCL
P18206-1	ENSG00000035403_ENST00000211998_ENSP00000211998	P18206	TRUE	0	0	0	92	multi	3	ENSP00000211998	VCL
P18206-1	ENSG00000035403_ENST00000211998_ENSP00000211998	P18206	TRUE	0	0	0	94	multi	3	ENSP00000211998	VCL
P18206-1	ENSG00000035403_ENST00000211998_ENSP00000211998	P18206	TRUE	0	0	0	96	multi	3	ENSP00000211998	VCL
P18206-1	ENSG00000035403_ENST00000211998_ENSP00000211998	P18206	TRUE	0	0	0	97	multi	3	ENSP00000211998	VCL
Q96EB6-1	ENSG00000096717_ENST00000212015_ENSP00000212015	Q96EB6	TRUE	0	0	0	85	multi	2	ENSP00000212015	SIRT1
Q96EB6-1	ENSG00000096717_ENST00000212015_ENSP00000212015	Q96EB6	TRUE	0	0	0	92	multi	2	ENSP00000212015	SIRT1
Q96EB6-1	ENSG00000096717_ENST00000212015_ENSP00000212015	Q96EB6	TRUE	0	0	0	94	multi	2	ENSP00000212015	SIRT1
Q96EB6-1	ENSG00000096717_ENST00000212015_ENSP00000212015	Q96EB6	TRUE	0	0	0	96	multi	2	ENSP00000212015	SIRT1
Q96EB6-1	ENSG00000096717_ENST00000212015_ENSP00000212015	Q96EB6	TRUE	0	0	0	97	multi	2	ENSP00000212015	SIRT1
P48556-0	ENSG00000099341_ENST00000215071_ENSP00000215071	P48556	TRUE	0	0	0	85	single	1	ENSP00000215071	PSMD8
P48556-0	ENSG00000099341_ENST00000215071_ENSP00000215071	P48556	TRUE	0	0	0	92	single	1	ENSP00000215071	PSMD8
P48556-0	ENSG00000099341_ENST00000215071_ENSP00000215071	P48556	TRUE	0	0	0	94	single	1	ENSP00000215071	PSMD8
P48556-0	ENSG00000099341_ENST00000215071_ENSP00000215071	P48556	TRUE	0	0	0	96	single	1	ENSP00000215071	PSMD8
P48556-0	ENSG00000099341_ENST00000215071_ENSP00000215071	P48556	TRUE	0	0	0	97	single	1	ENSP00000215071	PSMD8
P48556-0	ENSG00000099341_ENST00000620216_ENSP00000481136	P48556	TRUE	0	0	0	92	single	1	ENSP00000481136	PSMD8
P48556-0	ENSG00000099341_ENST00000620216_ENSP00000481136	P48556	TRUE	0	0	0	94	single	1	ENSP00000481136	PSMD8
P48556-0	ENSG00000099341_ENST00000620216_ENSP00000481136	P48556	TRUE	0	0	0	96	single	1	ENSP00000481136	PSMD8
P48556-0	ENSG00000099341_ENST00000620216_ENSP00000481136	P48556	TRUE	0	0	0	97	single	1	ENSP00000481136	PSMD8
Q9NZ01-1	ENSG00000099797_ENST00000215567_ENSP00000215567	Q9NZ01	TRUE	0	0	0	85	multi	2	ENSP00000215567	TECR
Q9NZ01-1	ENSG00000099797_ENST00000215567_ENSP00000215567	Q9NZ01	TRUE	0	0	0	92	multi	2	ENSP00000215567	TECR
Q9NZ01-1	ENSG00000099797_ENST00000215567_ENSP00000215567	Q9NZ01	TRUE	0	0	0	94	multi	2	ENSP00000215567	TECR
Q9NZ01-1	ENSG00000099797_ENST00000215567_ENSP00000215567	Q9NZ01	TRUE	0	0	0	96	multi	2	ENSP00000215567	TECR
Q9NZ01-1	ENSG00000099797_ENST00000215567_ENSP00000215567	Q9NZ01	TRUE	0	0	0	97	multi	2	ENSP00000215567	TECR
Q9Y5L4-0	ENSG00000099800_ENST00000215570_ENSP00000215570	Q9Y5L4	TRUE	0	0	0	85	single	1	ENSP00000215570	TIMM13
Q9Y5L4-0	ENSG00000099800_ENST00000215570_ENSP00000215570	Q9Y5L4	TRUE	0	0	0	92	single	1	ENSP00000215570	TIMM13
Q9Y5L4-0	ENSG00000099800_ENST00000215570_ENSP00000215570	Q9Y5L4	TRUE	0	0	0	94	single	1	ENSP00000215570	TIMM13
Q9Y5L4-0	ENSG00000099800_ENST00000215570_ENSP00000215570	Q9Y5L4	TRUE	0	0	0	96	single	1	ENSP00000215570	TIMM13
Q9Y5L4-0	ENSG00000099800_ENST00000215570_ENSP00000215570	Q9Y5L4	TRUE	0	0	0	97	single	1	ENSP00000215570	TIMM13
P19388-0	ENSG00000099817_ENST00000586746_ENSP00000464739	P19388	TRUE	0	0	0	85	single	1	ENSP00000464739	POLR2E
P19388-0	ENSG00000099817_ENST00000586746_ENSP00000464739	P19388	TRUE	0	0	0	92	single	1	ENSP00000464739	POLR2E
P19388-0	ENSG00000099817_ENST00000586746_ENSP00000464739	P19388	TRUE	0	0	0	94	single	1	ENSP00000464739	POLR2E
P19388-0	ENSG00000099817_ENST00000586746_ENSP00000464739	P19388	TRUE	0	0	0	96	single	1	ENSP00000464739	POLR2E
P19388-0	ENSG00000099817_ENST00000586746_ENSP00000464739	P19388	TRUE	0	0	0	97	single	1	ENSP00000464739	POLR2E
P19388-0	ENSG00000099817_ENST00000615234_ENSP00000478303	P19388	TRUE	0	0	0	92	single	1	ENSP00000478303	POLR2E
P19388-0	ENSG00000099817_ENST00000615234_ENSP00000478303	P19388	TRUE	0	0	0	94	single	1	ENSP00000478303	POLR2E
P19388-0	ENSG00000099817_ENST00000615234_ENSP00000478303	P19388	TRUE	0	0	0	96	single	1	ENSP00000478303	POLR2E
P19388-0	ENSG00000099817_ENST00000615234_ENSP00000478303	P19388	TRUE	0	0	0	97	single	1	ENSP00000478303	POLR2E
P19388-0	ENSG00000099817_ENST00000612655_ENSP00000485021	P19388	TRUE	0	0	0	92	single	1	ENSP00000485021	POLR2E
P19388-0	ENSG00000099817_ENST00000612655_ENSP00000485021	P19388	TRUE	0	0	0	94	single	1	ENSP00000485021	POLR2E
P19388-0	ENSG00000099817_ENST00000612655_ENSP00000485021	P19388	TRUE	0	0	0	96	single	1	ENSP00000485021	POLR2E
P19388-0	ENSG00000099817_ENST00000612655_ENSP00000485021	P19388	TRUE	0	0	0	97	single	1	ENSP00000485021	POLR2E
O95721-0	ENSG00000099940_ENST00000215730_ENSP00000215730	O95721	TRUE	0	0	0	85	single	1	ENSP00000215730	SNAP29
O95721-0	ENSG00000099940_ENST00000215730_ENSP00000215730	O95721	TRUE	0	0	0	92	single	1	ENSP00000215730	SNAP29
O95721-0	ENSG00000099940_ENST00000215730_ENSP00000215730	O95721	TRUE	0	0	0	94	single	1	ENSP00000215730	SNAP29
O95721-0	ENSG00000099940_ENST00000215730_ENSP00000215730	O95721	TRUE	0	0	0	96	single	1	ENSP00000215730	SNAP29
O95721-0	ENSG00000099940_ENST00000215730_ENSP00000215730	O95721	TRUE	0	0	0	97	single	1	ENSP00000215730	SNAP29
P14174-0	ENSG00000240972_ENST00000215754_ENSP00000215754	P14174	TRUE	0	0	0	85	single	1	ENSP00000215754	MIF
P14174-0	ENSG00000240972_ENST00000215754_ENSP00000215754	P14174	TRUE	0	0	0	92	single	1	ENSP00000215754	MIF
P14174-0	ENSG00000240972_ENST00000215754_ENSP00000215754	P14174	TRUE	0	0	0	94	single	1	ENSP00000215754	MIF
P14174-0	ENSG00000240972_ENST00000215754_ENSP00000215754	P14174	TRUE	0	0	0	96	single	1	ENSP00000215754	MIF
P14174-0	ENSG00000240972_ENST00000215754_ENSP00000215754	P14174	TRUE	0	0	0	97	single	1	ENSP00000215754	MIF
P14174-0	ENSG00000276701_ENST00000613839_ENSP00000482779	P14174	TRUE	0	0	0	92	single	1	ENSP00000482779	MIF
P14174-0	ENSG00000276701_ENST00000613839_ENSP00000482779	P14174	TRUE	0	0	0	94	single	1	ENSP00000482779	MIF
P14174-0	ENSG00000276701_ENST00000613839_ENSP00000482779	P14174	TRUE	0	0	0	96	single	1	ENSP00000482779	MIF
P14174-0	ENSG00000276701_ENST00000613839_ENSP00000482779	P14174	TRUE	0	0	0	97	single	1	ENSP00000482779	MIF
A6NHG4-0	ENSG00000099974_ENST00000215770_ENSP00000215770	A6NHG4	TRUE	0	0	0	85	single	1	ENSP00000215770	DDTL
A6NHG4-0	ENSG00000099974_ENST00000215770_ENSP00000215770	A6NHG4	TRUE	0	0	0	92	single	1	ENSP00000215770	DDTL
A6NHG4-0	ENSG00000099974_ENST00000215770_ENSP00000215770	A6NHG4	TRUE	0	0	0	94	single	1	ENSP00000215770	DDTL
A6NHG4-0	ENSG00000099974_ENST00000215770_ENSP00000215770	A6NHG4	TRUE	0	0	0	96	single	1	ENSP00000215770	DDTL
A6NHG4-0	ENSG00000099974_ENST00000215770_ENSP00000215770	A6NHG4	TRUE	0	0	0	97	single	1	ENSP00000215770	DDTL
A6NHG4-0	ENSG00000275758_ENST00000621454_ENSP00000479063	A6NHG4	TRUE	0	0	0	92	single	1	ENSP00000479063	DDTL
A6NHG4-0	ENSG00000275758_ENST00000621454_ENSP00000479063	A6NHG4	TRUE	0	0	0	94	single	1	ENSP00000479063	DDTL
A6NHG4-0	ENSG00000275758_ENST00000621454_ENSP00000479063	A6NHG4	TRUE	0	0	0	96	single	1	ENSP00000479063	DDTL
A6NHG4-0	ENSG00000275758_ENST00000621454_ENSP00000479063	A6NHG4	TRUE	0	0	0	97	single	1	ENSP00000479063	DDTL
P30046-1	ENSG00000099977_ENST00000350608_ENSP00000215773	P30046	TRUE	0	0	0	85	multi	2	ENSP00000215773	DDT
P30046-1	ENSG00000099977_ENST00000350608_ENSP00000215773	P30046	TRUE	0	0	0	92	multi	2	ENSP00000215773	DDT
P30046-1	ENSG00000099977_ENST00000350608_ENSP00000215773	P30046	TRUE	0	0	0	94	multi	2	ENSP00000215773	DDT
P30046-1	ENSG00000099977_ENST00000350608_ENSP00000215773	P30046	TRUE	0	0	0	96	multi	2	ENSP00000215773	DDT
P30046-1	ENSG00000099977_ENST00000350608_ENSP00000215773	P30046	TRUE	0	0	0	97	multi	2	ENSP00000215773	DDT
P30046-1	ENSG00000099977_ENST00000398344_ENSP00000381386	P30046	TRUE	0	0	0	85	multi	2	ENSP00000381386	DDT
P30046-1	ENSG00000099977_ENST00000398344_ENSP00000381386	P30046	TRUE	0	0	0	92	multi	2	ENSP00000381386	DDT
P30046-1	ENSG00000099977_ENST00000398344_ENSP00000381386	P30046	TRUE	0	0	0	94	multi	2	ENSP00000381386	DDT
P30046-1	ENSG00000099977_ENST00000398344_ENSP00000381386	P30046	TRUE	0	0	0	96	multi	2	ENSP00000381386	DDT
P30046-1	ENSG00000099977_ENST00000398344_ENSP00000381386	P30046	TRUE	0	0	0	97	multi	2	ENSP00000381386	DDT
P30046-1	ENSG00000275003_ENST00000615721_ENSP00000481175	P30046	TRUE	0	0	0	92	multi	2	ENSP00000481175	DDT
P30046-1	ENSG00000275003_ENST00000615721_ENSP00000481175	P30046	TRUE	0	0	0	94	multi	2	ENSP00000481175	DDT
P30046-1	ENSG00000275003_ENST00000615721_ENSP00000481175	P30046	TRUE	0	0	0	96	multi	2	ENSP00000481175	DDT
P30046-1	ENSG00000275003_ENST00000615721_ENSP00000481175	P30046	TRUE	0	0	0	97	multi	2	ENSP00000481175	DDT
P30046-1	ENSG00000275003_ENST00000626871_ENSP00000486829	P30046	TRUE	0	0	0	92	multi	2	ENSP00000486829	DDT
P30046-1	ENSG00000275003_ENST00000626871_ENSP00000486829	P30046	TRUE	0	0	0	94	multi	2	ENSP00000486829	DDT
P30046-1	ENSG00000275003_ENST00000626871_ENSP00000486829	P30046	TRUE	0	0	0	96	multi	2	ENSP00000486829	DDT
P30046-1	ENSG00000275003_ENST00000626871_ENSP00000486829	P30046	TRUE	0	0	0	97	multi	2	ENSP00000486829	DDT
Q15459-1	ENSG00000099995_ENST00000215793_ENSP00000215793	Q15459	TRUE	0	0	0	85	multi	2	ENSP00000215793	SF3A1
Q15459-1	ENSG00000099995_ENST00000215793_ENSP00000215793	Q15459	TRUE	0	0	0	92	multi	2	ENSP00000215793	SF3A1
Q15459-1	ENSG00000099995_ENST00000215793_ENSP00000215793	Q15459	TRUE	0	0	0	94	multi	2	ENSP00000215793	SF3A1
Q15459-1	ENSG00000099995_ENST00000215793_ENSP00000215793	Q15459	TRUE	0	0	0	96	multi	2	ENSP00000215793	SF3A1
Q15459-1	ENSG00000099995_ENST00000215793_ENSP00000215793	Q15459	TRUE	0	0	0	97	multi	2	ENSP00000215793	SF3A1
P62318-1	ENSG00000100028_ENST00000215829_ENSP00000215829	P62318	TRUE	0	0	0	85	multi	2	ENSP00000215829	SNRPD3
P62318-1	ENSG00000100028_ENST00000215829_ENSP00000215829	P62318	TRUE	0	0	0	92	multi	2	ENSP00000215829	SNRPD3
P62318-1	ENSG00000100028_ENST00000215829_ENSP00000215829	P62318	TRUE	0	0	0	94	multi	2	ENSP00000215829	SNRPD3
P62318-1	ENSG00000100028_ENST00000215829_ENSP00000215829	P62318	TRUE	0	0	0	96	multi	2	ENSP00000215829	SNRPD3
P62318-1	ENSG00000100028_ENST00000215829_ENSP00000215829	P62318	TRUE	0	0	0	97	multi	2	ENSP00000215829	SNRPD3
P62318-1	ENSG00000100028_ENST00000404603_ENSP00000456090	P62318	TRUE	0	0	0	85	multi	2	ENSP00000456090	SNRPD3
P62318-1	ENSG00000100028_ENST00000404603_ENSP00000456090	P62318	TRUE	0	0	0	92	multi	2	ENSP00000456090	SNRPD3
P62318-1	ENSG00000100028_ENST00000404603_ENSP00000456090	P62318	TRUE	0	0	0	94	multi	2	ENSP00000456090	SNRPD3
P62318-1	ENSG00000286070_ENST00000404603_ENSP00000456090	P62318	TRUE	0	0	0	96	multi	2	ENSP00000456090	SNRPD3
P62318-1	ENSG00000286070_ENST00000404603_ENSP00000456090	P62318	TRUE	0	0	0	97	multi	2	ENSP00000456090	SNRPD3
P28482-1	ENSG00000100030_ENST00000215832_ENSP00000215832	P28482	TRUE	0	0	0	85	multi	2	ENSP00000215832	MAPK1
P28482-1	ENSG00000100030_ENST00000215832_ENSP00000215832	P28482	TRUE	0	0	0	92	multi	2	ENSP00000215832	MAPK1
P28482-1	ENSG00000100030_ENST00000215832_ENSP00000215832	P28482	TRUE	0	0	0	94	multi	2	ENSP00000215832	MAPK1
P28482-1	ENSG00000100030_ENST00000215832_ENSP00000215832	P28482	TRUE	0	0	0	96	multi	2	ENSP00000215832	MAPK1
P28482-1	ENSG00000100030_ENST00000215832_ENSP00000215832	P28482	TRUE	0	0	0	97	multi	2	ENSP00000215832	MAPK1
P28482-1	ENSG00000100030_ENST00000398822_ENSP00000381803	P28482	TRUE	0	0	0	85	multi	2	ENSP00000381803	MAPK1
P28482-1	ENSG00000100030_ENST00000398822_ENSP00000381803	P28482	TRUE	0	0	0	92	multi	2	ENSP00000381803	MAPK1
P28482-1	ENSG00000100030_ENST00000398822_ENSP00000381803	P28482	TRUE	0	0	0	94	multi	2	ENSP00000381803	MAPK1
P28482-1	ENSG00000100030_ENST00000398822_ENSP00000381803	P28482	TRUE	0	0	0	96	multi	2	ENSP00000381803	MAPK1
P28482-1	ENSG00000100030_ENST00000398822_ENSP00000381803	P28482	TRUE	0	0	0	97	multi	2	ENSP00000381803	MAPK1
P53007-0	ENSG00000100075_ENST00000215882_ENSP00000215882	P53007	TRUE	0	0	0	85	single	1	ENSP00000215882	SLC25A1
P53007-0	ENSG00000100075_ENST00000215882_ENSP00000215882	P53007	TRUE	0	0	0	92	single	1	ENSP00000215882	SLC25A1
P53007-0	ENSG00000100075_ENST00000215882_ENSP00000215882	P53007	TRUE	0	0	0	94	single	1	ENSP00000215882	SLC25A1
P53007-0	ENSG00000100075_ENST00000215882_ENSP00000215882	P53007	TRUE	0	0	0	96	single	1	ENSP00000215882	SLC25A1
P53007-0	ENSG00000100075_ENST00000215882_ENSP00000215882	P53007	TRUE	0	0	0	97	single	1	ENSP00000215882	SLC25A1
P09382-0	ENSG00000100097_ENST00000215909_ENSP00000215909	P09382	TRUE	0	0	0	85	single	1	ENSP00000215909	LGALS1
P09382-0	ENSG00000100097_ENST00000215909_ENSP00000215909	P09382	TRUE	0	0	0	92	single	1	ENSP00000215909	LGALS1
P09382-0	ENSG00000100097_ENST00000215909_ENSP00000215909	P09382	TRUE	0	0	0	94	single	1	ENSP00000215909	LGALS1
P09382-0	ENSG00000100097_ENST00000215909_ENSP00000215909	P09382	TRUE	0	0	0	96	single	1	ENSP00000215909	LGALS1
P09382-0	ENSG00000100097_ENST00000215909_ENSP00000215909	P09382	TRUE	0	0	0	97	single	1	ENSP00000215909	LGALS1
Q6NXT1-1	ENSG00000100124_ENST00000215941_ENSP00000215941	Q6NXT1	TRUE	0	0	0	85	multi	2	ENSP00000215941	ANKRD54
Q6NXT1-1	ENSG00000100124_ENST00000215941_ENSP00000215941	Q6NXT1	TRUE	0	0	0	92	multi	2	ENSP00000215941	ANKRD54
Q6NXT1-1	ENSG00000100124_ENST00000215941_ENSP00000215941	Q6NXT1	TRUE	0	0	0	94	multi	2	ENSP00000215941	ANKRD54
Q6NXT1-1	ENSG00000100124_ENST00000215941_ENSP00000215941	Q6NXT1	TRUE	0	0	0	96	multi	2	ENSP00000215941	ANKRD54
Q6NXT1-1	ENSG00000100124_ENST00000215941_ENSP00000215941	Q6NXT1	TRUE	0	0	0	97	multi	2	ENSP00000215941	ANKRD54
P55769-0	ENSG00000100138_ENST00000215956_ENSP00000215956	P55769	TRUE	0	0	0	85	single	1	ENSP00000215956	SNU13
P55769-0	ENSG00000100138_ENST00000215956_ENSP00000215956	P55769	TRUE	0	0	0	92	single	1	ENSP00000215956	SNU13
P55769-0	ENSG00000100138_ENST00000215956_ENSP00000215956	P55769	TRUE	0	0	0	94	single	1	ENSP00000215956	SNU13
P55769-0	ENSG00000100138_ENST00000215956_ENSP00000215956	P55769	TRUE	0	0	0	96	single	1	ENSP00000215956	SNU13
P55769-0	ENSG00000100138_ENST00000215956_ENSP00000215956	P55769	TRUE	0	0	0	97	single	1	ENSP00000215956	SNU13
P55769-0	ENSG00000100138_ENST00000355257_ENSP00000347401	P55769	TRUE	0	0	0	85	single	1	ENSP00000347401	SNU13
P55769-0	ENSG00000100138_ENST00000355257_ENSP00000347401	P55769	TRUE	0	0	0	92	single	1	ENSP00000347401	SNU13
P55769-0	ENSG00000100138_ENST00000355257_ENSP00000347401	P55769	TRUE	0	0	0	94	single	1	ENSP00000347401	SNU13
P55769-0	ENSG00000100138_ENST00000401959_ENSP00000383949	P55769	TRUE	0	0	0	85	single	1	ENSP00000383949	SNU13
P55769-0	ENSG00000100138_ENST00000401959_ENSP00000383949	P55769	TRUE	0	0	0	92	single	1	ENSP00000383949	SNU13
P55769-0	ENSG00000100138_ENST00000401959_ENSP00000383949	P55769	TRUE	0	0	0	94	single	1	ENSP00000383949	SNU13
P55769-0	ENSG00000100138_ENST00000401959_ENSP00000383949	P55769	TRUE	0	0	0	96	single	1	ENSP00000383949	SNU13
P55769-0	ENSG00000100138_ENST00000401959_ENSP00000383949	P55769	TRUE	0	0	0	97	single	1	ENSP00000383949	SNU13
Q8N3F8-0	ENSG00000100139_ENST00000215957_ENSP00000215957	Q8N3F8	TRUE	0	0	0	85	single	1	ENSP00000215957	MICALL1
Q8N3F8-0	ENSG00000100139_ENST00000215957_ENSP00000215957	Q8N3F8	TRUE	0	0	0	92	single	1	ENSP00000215957	MICALL1
Q8N3F8-0	ENSG00000100139_ENST00000215957_ENSP00000215957	Q8N3F8	TRUE	0	0	0	94	single	1	ENSP00000215957	MICALL1
Q8N3F8-0	ENSG00000100139_ENST00000215957_ENSP00000215957	Q8N3F8	TRUE	0	0	0	96	single	1	ENSP00000215957	MICALL1
Q8N3F8-0	ENSG00000100139_ENST00000215957_ENSP00000215957	Q8N3F8	TRUE	0	0	0	97	single	1	ENSP00000215957	MICALL1
Q9NSP4-1	ENSG00000100162_ENST00000215980_ENSP00000215980	Q9NSP4	TRUE	0	0	0	85	multi	4	ENSP00000215980	CENPM
Q9NSP4-1	ENSG00000100162_ENST00000215980_ENSP00000215980	Q9NSP4	TRUE	0	0	0	92	multi	4	ENSP00000215980	CENPM
Q9NSP4-1	ENSG00000100162_ENST00000215980_ENSP00000215980	Q9NSP4	TRUE	0	0	0	94	multi	4	ENSP00000215980	CENPM
Q9NSP4-1	ENSG00000100162_ENST00000215980_ENSP00000215980	Q9NSP4	TRUE	0	0	0	96	multi	4	ENSP00000215980	CENPM
Q9NSP4-1	ENSG00000100162_ENST00000215980_ENSP00000215980	Q9NSP4	TRUE	0	0	0	97	multi	4	ENSP00000215980	CENPM
Q9NS69-0	ENSG00000100216_ENST00000216034_ENSP00000216034	Q9NS69	TRUE	0	0	0	85	single	1	ENSP00000216034	TOMM22
Q9NS69-0	ENSG00000100216_ENST00000216034_ENSP00000216034	Q9NS69	TRUE	0	0	0	92	single	1	ENSP00000216034	TOMM22
Q9NS69-0	ENSG00000100216_ENST00000216034_ENSP00000216034	Q9NS69	TRUE	0	0	0	94	single	1	ENSP00000216034	TOMM22
Q9NS69-0	ENSG00000100216_ENST00000216034_ENSP00000216034	Q9NS69	TRUE	0	0	0	96	single	1	ENSP00000216034	TOMM22
Q9NS69-0	ENSG00000100216_ENST00000216034_ENSP00000216034	Q9NS69	TRUE	0	0	0	97	single	1	ENSP00000216034	TOMM22
Q9Y3I0-0	ENSG00000100220_ENST00000216038_ENSP00000216038	Q9Y3I0	TRUE	0	0	0	85	single	1	ENSP00000216038	RTCB
Q9Y3I0-0	ENSG00000100220_ENST00000216038_ENSP00000216038	Q9Y3I0	TRUE	0	0	0	92	single	1	ENSP00000216038	RTCB
Q9Y3I0-0	ENSG00000100220_ENST00000216038_ENSP00000216038	Q9Y3I0	TRUE	0	0	0	94	single	1	ENSP00000216038	RTCB
Q9Y3I0-0	ENSG00000100220_ENST00000216038_ENSP00000216038	Q9Y3I0	TRUE	0	0	0	96	single	1	ENSP00000216038	RTCB
Q9Y3I0-0	ENSG00000100220_ENST00000216038_ENSP00000216038	Q9Y3I0	TRUE	0	0	0	97	single	1	ENSP00000216038	RTCB
Q9UH99-1	ENSG00000100242_ENST00000406622_ENSP00000383992	Q9UH99	TRUE	0	0	0	85	multi	3	ENSP00000383992	SUN2
Q9UH99-1	ENSG00000100242_ENST00000406622_ENSP00000383992	Q9UH99	TRUE	0	0	0	92	multi	3	ENSP00000383992	SUN2
Q9UH99-1	ENSG00000100242_ENST00000406622_ENSP00000383992	Q9UH99	TRUE	0	0	0	94	multi	3	ENSP00000383992	SUN2
Q9UH99-1	ENSG00000100242_ENST00000406622_ENSP00000383992	Q9UH99	TRUE	0	0	0	96	multi	3	ENSP00000383992	SUN2
Q9UH99-1	ENSG00000100242_ENST00000406622_ENSP00000383992	Q9UH99	TRUE	0	0	0	97	multi	3	ENSP00000383992	SUN2
Q9UH99-1	ENSG00000100242_ENST00000405510_ENSP00000385740	Q9UH99	TRUE	0	0	0	85	multi	3	ENSP00000385740	SUN2
Q9UH99-1	ENSG00000100242_ENST00000405510_ENSP00000385740	Q9UH99	TRUE	0	0	0	92	multi	3	ENSP00000385740	SUN2
Q9UH99-1	ENSG00000100242_ENST00000405510_ENSP00000385740	Q9UH99	TRUE	0	0	0	94	multi	3	ENSP00000385740	SUN2
Q9UH99-1	ENSG00000100242_ENST00000405510_ENSP00000385740	Q9UH99	TRUE	0	0	0	96	multi	3	ENSP00000385740	SUN2
Q9UH99-1	ENSG00000100242_ENST00000405510_ENSP00000385740	Q9UH99	TRUE	0	0	0	97	multi	3	ENSP00000385740	SUN2
Q9BPW8-0	ENSG00000184117_ENST00000216121_ENSP00000216121	Q9BPW8	TRUE	0	0	0	85	single	1	ENSP00000216121	NIPSNAP1
Q9BPW8-0	ENSG00000184117_ENST00000216121_ENSP00000216121	Q9BPW8	TRUE	0	0	0	92	single	1	ENSP00000216121	NIPSNAP1
Q9BPW8-0	ENSG00000184117_ENST00000216121_ENSP00000216121	Q9BPW8	TRUE	0	0	0	94	single	1	ENSP00000216121	NIPSNAP1
Q9BPW8-0	ENSG00000184117_ENST00000216121_ENSP00000216121	Q9BPW8	TRUE	0	0	0	96	single	1	ENSP00000216121	NIPSNAP1
Q9BPW8-0	ENSG00000184117_ENST00000216121_ENSP00000216121	Q9BPW8	TRUE	0	0	0	97	single	1	ENSP00000216121	NIPSNAP1
P33992-0	ENSG00000100297_ENST00000216122_ENSP00000216122	P33992	TRUE	0	0	0	85	single	1	ENSP00000216122	MCM5
P33992-0	ENSG00000100297_ENST00000216122_ENSP00000216122	P33992	TRUE	0	0	0	92	single	1	ENSP00000216122	MCM5
P33992-0	ENSG00000100297_ENST00000216122_ENSP00000216122	P33992	TRUE	0	0	0	94	single	1	ENSP00000216122	MCM5
P33992-0	ENSG00000100297_ENST00000216122_ENSP00000216122	P33992	TRUE	0	0	0	96	single	1	ENSP00000216122	MCM5
P33992-0	ENSG00000100297_ENST00000216122_ENSP00000216122	P33992	TRUE	0	0	0	97	single	1	ENSP00000216122	MCM5
Q14166-0	ENSG00000100304_ENST00000216129_ENSP00000216129	Q14166	TRUE	0	0	0	85	single	1	ENSP00000216129	TTLL12
Q14166-0	ENSG00000100304_ENST00000216129_ENSP00000216129	Q14166	TRUE	0	0	0	92	single	1	ENSP00000216129	TTLL12
Q14166-0	ENSG00000100304_ENST00000216129_ENSP00000216129	Q14166	TRUE	0	0	0	94	single	1	ENSP00000216129	TTLL12
Q14166-0	ENSG00000100304_ENST00000216129_ENSP00000216129	Q14166	TRUE	0	0	0	96	single	1	ENSP00000216129	TTLL12
Q14166-0	ENSG00000100304_ENST00000216129_ENSP00000216129	Q14166	TRUE	0	0	0	97	single	1	ENSP00000216129	TTLL12
P35579-1	ENSG00000100345_ENST00000216181_ENSP00000216181	P35579	TRUE	0	0	0	85	multi	2	ENSP00000216181	MYH9
P35579-1	ENSG00000100345_ENST00000216181_ENSP00000216181	P35579	TRUE	0	0	0	92	multi	2	ENSP00000216181	MYH9
P35579-1	ENSG00000100345_ENST00000216181_ENSP00000216181	P35579	TRUE	0	0	0	94	multi	2	ENSP00000216181	MYH9
P35579-1	ENSG00000100345_ENST00000216181_ENSP00000216181	P35579	TRUE	0	0	0	96	multi	2	ENSP00000216181	MYH9
P35579-1	ENSG00000100345_ENST00000216181_ENSP00000216181	P35579	TRUE	0	0	0	97	multi	2	ENSP00000216181	MYH9
Q99757-0	ENSG00000100348_ENST00000216185_ENSP00000216185	Q99757	TRUE	0	0	0	85	single	1	ENSP00000216185	TXN2
Q99757-0	ENSG00000100348_ENST00000216185_ENSP00000216185	Q99757	TRUE	0	0	0	92	single	1	ENSP00000216185	TXN2
Q99757-0	ENSG00000100348_ENST00000216185_ENSP00000216185	Q99757	TRUE	0	0	0	94	single	1	ENSP00000216185	TXN2
Q99757-0	ENSG00000100348_ENST00000216185_ENSP00000216185	Q99757	TRUE	0	0	0	96	single	1	ENSP00000216185	TXN2
Q99757-0	ENSG00000100348_ENST00000216185_ENSP00000216185	Q99757	TRUE	0	0	0	97	single	1	ENSP00000216185	TXN2
Q99757-0	ENSG00000100348_ENST00000403313_ENSP00000385393	Q99757	TRUE	0	0	0	85	single	1	ENSP00000385393	TXN2
Q99757-0	ENSG00000100348_ENST00000403313_ENSP00000385393	Q99757	TRUE	0	0	0	92	single	1	ENSP00000385393	TXN2
Q99757-0	ENSG00000100348_ENST00000403313_ENSP00000385393	Q99757	TRUE	0	0	0	94	single	1	ENSP00000385393	TXN2
Q99757-0	ENSG00000100348_ENST00000403313_ENSP00000385393	Q99757	TRUE	0	0	0	96	single	1	ENSP00000385393	TXN2
Q99757-0	ENSG00000100348_ENST00000403313_ENSP00000385393	Q99757	TRUE	0	0	0	97	single	1	ENSP00000385393	TXN2
O15371-1	ENSG00000100353_ENST00000216190_ENSP00000216190	O15371	TRUE	0	0	0	85	multi	3	ENSP00000216190	EIF3D
O15371-1	ENSG00000100353_ENST00000216190_ENSP00000216190	O15371	TRUE	0	0	0	92	multi	3	ENSP00000216190	EIF3D
O15371-1	ENSG00000100353_ENST00000216190_ENSP00000216190	O15371	TRUE	0	0	0	94	multi	3	ENSP00000216190	EIF3D
O15371-1	ENSG00000100353_ENST00000216190_ENSP00000216190	O15371	TRUE	0	0	0	96	multi	3	ENSP00000216190	EIF3D
O15371-1	ENSG00000100353_ENST00000216190_ENSP00000216190	O15371	TRUE	0	0	0	97	multi	3	ENSP00000216190	EIF3D
O15371-1	ENSG00000100353_ENST00000405442_ENSP00000385812	O15371	TRUE	0	0	0	85	multi	3	ENSP00000385812	EIF3D
O15371-1	ENSG00000100353_ENST00000405442_ENSP00000385812	O15371	TRUE	0	0	0	92	multi	3	ENSP00000385812	EIF3D
O15371-1	ENSG00000100353_ENST00000405442_ENSP00000385812	O15371	TRUE	0	0	0	94	multi	3	ENSP00000385812	EIF3D
O15371-1	ENSG00000100353_ENST00000405442_ENSP00000385812	O15371	TRUE	0	0	0	96	multi	3	ENSP00000385812	EIF3D
O15371-1	ENSG00000100353_ENST00000405442_ENSP00000385812	O15371	TRUE	0	0	0	97	multi	3	ENSP00000385812	EIF3D
P30566-1	ENSG00000239900_ENST00000623063_ENSP00000485525	P30566	TRUE	0	0	0	92	multi	2	ENSP00000485525	ADSL
P30566-1	ENSG00000239900_ENST00000623063_ENSP00000485525	P30566	TRUE	0	0	0	94	multi	2	ENSP00000485525	ADSL
P30566-1	ENSG00000239900_ENST00000623063_ENSP00000485525	P30566	TRUE	0	0	0	96	multi	2	ENSP00000485525	ADSL
P30566-1	ENSG00000239900_ENST00000623063_ENSP00000485525	P30566	TRUE	0	0	0	97	multi	2	ENSP00000485525	ADSL
P50502-0	ENSG00000100380_ENST00000216218_ENSP00000216218	P50502	TRUE	0	0	0	85	single	1	ENSP00000216218	ST13
P50502-0	ENSG00000100380_ENST00000216218_ENSP00000216218	P50502	TRUE	0	0	0	92	single	1	ENSP00000216218	ST13
P50502-0	ENSG00000100380_ENST00000216218_ENSP00000216218	P50502	TRUE	0	0	0	94	single	1	ENSP00000216218	ST13
P50502-0	ENSG00000100380_ENST00000216218_ENSP00000216218	P50502	TRUE	0	0	0	96	single	1	ENSP00000216218	ST13
P50502-0	ENSG00000100380_ENST00000216218_ENSP00000216218	P50502	TRUE	0	0	0	97	single	1	ENSP00000216218	ST13
P62877-0	ENSG00000100387_ENST00000216225_ENSP00000216225	P62877	TRUE	0	0	0	85	single	1	ENSP00000216225	RBX1
P62877-0	ENSG00000100387_ENST00000216225_ENSP00000216225	P62877	TRUE	0	0	0	92	single	1	ENSP00000216225	RBX1
P62877-0	ENSG00000100387_ENST00000216225_ENSP00000216225	P62877	TRUE	0	0	0	94	single	1	ENSP00000216225	RBX1
P62877-0	ENSG00000100387_ENST00000216225_ENSP00000216225	P62877	TRUE	0	0	0	96	single	1	ENSP00000216225	RBX1
P62877-0	ENSG00000100387_ENST00000216225_ENSP00000216225	P62877	TRUE	0	0	0	97	single	1	ENSP00000216225	RBX1
Q7RTV0-0	ENSG00000100410_ENST00000216252_ENSP00000216252	Q7RTV0	TRUE	0	0	0	85	single	1	ENSP00000216252	PHF5A
Q7RTV0-0	ENSG00000100410_ENST00000216252_ENSP00000216252	Q7RTV0	TRUE	0	0	0	92	single	1	ENSP00000216252	PHF5A
Q7RTV0-0	ENSG00000100410_ENST00000216252_ENSP00000216252	Q7RTV0	TRUE	0	0	0	94	single	1	ENSP00000216252	PHF5A
Q7RTV0-0	ENSG00000100410_ENST00000216252_ENSP00000216252	Q7RTV0	TRUE	0	0	0	96	single	1	ENSP00000216252	PHF5A
Q7RTV0-0	ENSG00000100410_ENST00000216252_ENSP00000216252	Q7RTV0	TRUE	0	0	0	97	single	1	ENSP00000216252	PHF5A
Q99798-0	ENSG00000100412_ENST00000216254_ENSP00000216254	Q99798	TRUE	0	0	0	85	single	1	ENSP00000216254	ACO2
Q99798-0	ENSG00000100412_ENST00000216254_ENSP00000216254	Q99798	TRUE	0	0	0	92	single	1	ENSP00000216254	ACO2
Q99798-0	ENSG00000100412_ENST00000216254_ENSP00000216254	Q99798	TRUE	0	0	0	94	single	1	ENSP00000216254	ACO2
Q99798-0	ENSG00000100412_ENST00000216254_ENSP00000216254	Q99798	TRUE	0	0	0	96	single	1	ENSP00000216254	ACO2
Q99798-0	ENSG00000100412_ENST00000216254_ENSP00000216254	Q99798	TRUE	0	0	0	97	single	1	ENSP00000216254	ACO2
Q92871-0	ENSG00000100417_ENST00000216259_ENSP00000216259	Q92871	TRUE	0	0	0	85	single	1	ENSP00000216259	PMM1
Q92871-0	ENSG00000100417_ENST00000216259_ENSP00000216259	Q92871	TRUE	0	0	0	92	single	1	ENSP00000216259	PMM1
Q92871-0	ENSG00000100417_ENST00000216259_ENSP00000216259	Q92871	TRUE	0	0	0	94	single	1	ENSP00000216259	PMM1
Q92871-0	ENSG00000100417_ENST00000216259_ENSP00000216259	Q92871	TRUE	0	0	0	96	single	1	ENSP00000216259	PMM1
Q92871-0	ENSG00000100417_ENST00000216259_ENSP00000216259	Q92871	TRUE	0	0	0	97	single	1	ENSP00000216259	PMM1
Q9Y572-1	ENSG00000129465_ENST00000216274_ENSP00000216274	Q9Y572	TRUE	0	0	0	85	multi	3	ENSP00000216274	RIPK3
Q9Y572-1	ENSG00000129465_ENST00000216274_ENSP00000216274	Q9Y572	TRUE	0	0	0	92	multi	3	ENSP00000216274	RIPK3
Q9Y572-1	ENSG00000129465_ENST00000216274_ENSP00000216274	Q9Y572	TRUE	0	0	0	94	multi	3	ENSP00000216274	RIPK3
Q9Y572-1	ENSG00000129465_ENST00000216274_ENSP00000216274	Q9Y572	TRUE	0	0	0	96	multi	3	ENSP00000216274	RIPK3
Q9Y572-1	ENSG00000129465_ENST00000216274_ENSP00000216274	Q9Y572	TRUE	0	0	0	97	multi	3	ENSP00000216274	RIPK3
Q9Y572-1	ENSG00000285379_ENST00000646516_ENSP00000495490	Q9Y572	TRUE	0	0	0	94	multi	3	ENSP00000495490	RIPK3
Q9Y572-1	ENSG00000285379_ENST00000646516_ENSP00000495490	Q9Y572	TRUE	0	0	0	96	multi	3	ENSP00000495490	RIPK3
Q9Y572-1	ENSG00000285379_ENST00000646516_ENSP00000495490	Q9Y572	TRUE	0	0	0	97	multi	3	ENSP00000495490	RIPK3
P51003-1	ENSG00000090060_ENST00000216277_ENSP00000216277	P51003	TRUE	0	0	0	85	multi	2	ENSP00000216277	PAPOLA
P51003-1	ENSG00000090060_ENST00000216277_ENSP00000216277	P51003	TRUE	0	0	0	92	multi	2	ENSP00000216277	PAPOLA
P51003-1	ENSG00000090060_ENST00000216277_ENSP00000216277	P51003	TRUE	0	0	0	94	multi	2	ENSP00000216277	PAPOLA
P51003-1	ENSG00000090060_ENST00000216277_ENSP00000216277	P51003	TRUE	0	0	0	96	multi	2	ENSP00000216277	PAPOLA
P51003-1	ENSG00000090060_ENST00000216277_ENSP00000216277	P51003	TRUE	0	0	0	97	multi	2	ENSP00000216277	PAPOLA
P07900-1	ENSG00000080824_ENST00000216281_ENSP00000216281	P07900	TRUE	0	0	0	85	multi	2	ENSP00000216281	HSP90AA1
P07900-1	ENSG00000080824_ENST00000216281_ENSP00000216281	P07900	TRUE	0	0	0	92	multi	2	ENSP00000216281	HSP90AA1
P07900-1	ENSG00000080824_ENST00000216281_ENSP00000216281	P07900	TRUE	0	0	0	94	multi	2	ENSP00000216281	HSP90AA1
P07900-1	ENSG00000080824_ENST00000216281_ENSP00000216281	P07900	TRUE	0	0	0	96	multi	2	ENSP00000216281	HSP90AA1
P07900-1	ENSG00000080824_ENST00000216281_ENSP00000216281	P07900	TRUE	0	0	0	97	multi	2	ENSP00000216281	HSP90AA1
Q9Y5B9-0	ENSG00000092201_ENST00000216297_ENSP00000216297	Q9Y5B9	TRUE	0	0	0	85	single	1	ENSP00000216297	SUPT16H
Q9Y5B9-0	ENSG00000092201_ENST00000216297_ENSP00000216297	Q9Y5B9	TRUE	0	0	0	92	single	1	ENSP00000216297	SUPT16H
Q9Y5B9-0	ENSG00000092201_ENST00000216297_ENSP00000216297	Q9Y5B9	TRUE	0	0	0	94	single	1	ENSP00000216297	SUPT16H
Q9Y5B9-0	ENSG00000092201_ENST00000216297_ENSP00000216297	Q9Y5B9	TRUE	0	0	0	96	single	1	ENSP00000216297	SUPT16H
Q9Y5B9-0	ENSG00000092201_ENST00000216297_ENSP00000216297	Q9Y5B9	TRUE	0	0	0	97	single	1	ENSP00000216297	SUPT16H
Q00688-0	ENSG00000100442_ENST00000216330_ENSP00000216330	Q00688	TRUE	0	0	0	85	single	1	ENSP00000216330	FKBP3
Q00688-0	ENSG00000100442_ENST00000216330_ENSP00000216330	Q00688	TRUE	0	0	0	92	single	1	ENSP00000216330	FKBP3
Q00688-0	ENSG00000100442_ENST00000216330_ENSP00000216330	Q00688	TRUE	0	0	0	94	single	1	ENSP00000216330	FKBP3
Q00688-0	ENSG00000100442_ENST00000216330_ENSP00000216330	Q00688	TRUE	0	0	0	96	single	1	ENSP00000216330	FKBP3
Q00688-0	ENSG00000100442_ENST00000216330_ENSP00000216330	Q00688	TRUE	0	0	0	97	single	1	ENSP00000216330	FKBP3
Q00688-0	ENSG00000100442_ENST00000396062_ENSP00000379374	Q00688	TRUE	0	0	0	85	single	1	ENSP00000379374	FKBP3
Q00688-0	ENSG00000100442_ENST00000396062_ENSP00000379374	Q00688	TRUE	0	0	0	92	single	1	ENSP00000379374	FKBP3
Q00688-0	ENSG00000100442_ENST00000396062_ENSP00000379374	Q00688	TRUE	0	0	0	94	single	1	ENSP00000379374	FKBP3
Q00688-0	ENSG00000100442_ENST00000396062_ENSP00000379374	Q00688	TRUE	0	0	0	96	single	1	ENSP00000379374	FKBP3
Q00688-0	ENSG00000100442_ENST00000396062_ENSP00000379374	Q00688	TRUE	0	0	0	97	single	1	ENSP00000379374	FKBP3
P06737-1	ENSG00000100504_ENST00000216392_ENSP00000216392	P06737	TRUE	0	0	0	85	multi	2	ENSP00000216392	PYGL
P06737-1	ENSG00000100504_ENST00000216392_ENSP00000216392	P06737	TRUE	0	0	0	92	multi	2	ENSP00000216392	PYGL
P06737-1	ENSG00000100504_ENST00000216392_ENSP00000216392	P06737	TRUE	0	0	0	94	multi	2	ENSP00000216392	PYGL
P06737-1	ENSG00000100504_ENST00000216392_ENSP00000216392	P06737	TRUE	0	0	0	96	multi	2	ENSP00000216392	PYGL
P06737-1	ENSG00000100504_ENST00000216392_ENSP00000216392	P06737	TRUE	0	0	0	97	multi	2	ENSP00000216392	PYGL
Q96EK6-0	ENSG00000100522_ENST00000216410_ENSP00000216410	Q96EK6	TRUE	0	0	0	85	single	1	ENSP00000216410	GNPNAT1
Q96EK6-0	ENSG00000100522_ENST00000216410_ENSP00000216410	Q96EK6	TRUE	0	0	0	92	single	1	ENSP00000216410	GNPNAT1
Q96EK6-0	ENSG00000100522_ENST00000216410_ENSP00000216410	Q96EK6	TRUE	0	0	0	94	single	1	ENSP00000216410	GNPNAT1
Q96EK6-0	ENSG00000100522_ENST00000216410_ENSP00000216410	Q96EK6	TRUE	0	0	0	96	single	1	ENSP00000216410	GNPNAT1
Q96EK6-0	ENSG00000100522_ENST00000216410_ENSP00000216410	Q96EK6	TRUE	0	0	0	97	single	1	ENSP00000216410	GNPNAT1
Q9Y5K8-0	ENSG00000100554_ENST00000216442_ENSP00000216442	Q9Y5K8	TRUE	0	0	0	85	single	1	ENSP00000216442	ATP6V1D
Q9Y5K8-0	ENSG00000100554_ENST00000216442_ENSP00000216442	Q9Y5K8	TRUE	0	0	0	92	single	1	ENSP00000216442	ATP6V1D
Q9Y5K8-0	ENSG00000100554_ENST00000216442_ENSP00000216442	Q9Y5K8	TRUE	0	0	0	94	single	1	ENSP00000216442	ATP6V1D
Q9Y5K8-0	ENSG00000100554_ENST00000216442_ENSP00000216442	Q9Y5K8	TRUE	0	0	0	96	single	1	ENSP00000216442	ATP6V1D
Q9Y5K8-0	ENSG00000100554_ENST00000216442_ENSP00000216442	Q9Y5K8	TRUE	0	0	0	97	single	1	ENSP00000216442	ATP6V1D
Q9Y5K8-0	ENSG00000100554_ENST00000554087_ENSP00000451167	Q9Y5K8	TRUE	0	0	0	85	single	1	ENSP00000451167	ATP6V1D
Q9Y5K8-0	ENSG00000100554_ENST00000554087_ENSP00000451167	Q9Y5K8	TRUE	0	0	0	92	single	1	ENSP00000451167	ATP6V1D
Q9Y5K8-0	ENSG00000100554_ENST00000554087_ENSP00000451167	Q9Y5K8	TRUE	0	0	0	94	single	1	ENSP00000451167	ATP6V1D
Q9Y5K8-0	ENSG00000100554_ENST00000554087_ENSP00000451167	Q9Y5K8	TRUE	0	0	0	96	single	1	ENSP00000451167	ATP6V1D
Q9Y5K8-0	ENSG00000100554_ENST00000554087_ENSP00000451167	Q9Y5K8	TRUE	0	0	0	97	single	1	ENSP00000451167	ATP6V1D
P25788-1	ENSG00000100567_ENST00000216455_ENSP00000216455	P25788	TRUE	0	0	0	85	multi	2	ENSP00000216455	PSMA3
P25788-1	ENSG00000100567_ENST00000216455_ENSP00000216455	P25788	TRUE	0	0	0	92	multi	2	ENSP00000216455	PSMA3
P25788-1	ENSG00000100567_ENST00000216455_ENSP00000216455	P25788	TRUE	0	0	0	94	multi	2	ENSP00000216455	PSMA3
P25788-1	ENSG00000100567_ENST00000216455_ENSP00000216455	P25788	TRUE	0	0	0	96	multi	2	ENSP00000216455	PSMA3
P25788-1	ENSG00000100567_ENST00000216455_ENSP00000216455	P25788	TRUE	0	0	0	97	multi	2	ENSP00000216455	PSMA3
Q6PL24-0	ENSG00000100580_ENST00000216468_ENSP00000216468	Q6PL24	TRUE	0	0	0	85	single	1	ENSP00000216468	TMED8
Q6PL24-0	ENSG00000100580_ENST00000216468_ENSP00000216468	Q6PL24	TRUE	0	0	0	92	single	1	ENSP00000216468	TMED8
Q6PL24-0	ENSG00000100580_ENST00000216468_ENSP00000216468	Q6PL24	TRUE	0	0	0	94	single	1	ENSP00000216468	TMED8
Q6PL24-0	ENSG00000100580_ENST00000216468_ENSP00000216468	Q6PL24	TRUE	0	0	0	96	single	1	ENSP00000216468	TMED8
Q6PL24-0	ENSG00000100580_ENST00000216468_ENSP00000216468	Q6PL24	TRUE	0	0	0	97	single	1	ENSP00000216468	TMED8
O95433-1	ENSG00000100591_ENST00000216479_ENSP00000216479	O95433	TRUE	0	0	0	85	multi	2	ENSP00000216479	AHSA1
O95433-1	ENSG00000100591_ENST00000216479_ENSP00000216479	O95433	TRUE	0	0	0	92	multi	2	ENSP00000216479	AHSA1
O95433-1	ENSG00000100591_ENST00000216479_ENSP00000216479	O95433	TRUE	0	0	0	94	multi	2	ENSP00000216479	AHSA1
O95433-1	ENSG00000100591_ENST00000216479_ENSP00000216479	O95433	TRUE	0	0	0	96	multi	2	ENSP00000216479	AHSA1
O95433-1	ENSG00000100591_ENST00000216479_ENSP00000216479	O95433	TRUE	0	0	0	97	multi	2	ENSP00000216479	AHSA1
P55010-0	ENSG00000100664_ENST00000216554_ENSP00000216554	P55010	TRUE	0	0	0	85	single	1	ENSP00000216554	EIF5
P55010-0	ENSG00000100664_ENST00000216554_ENSP00000216554	P55010	TRUE	0	0	0	92	single	1	ENSP00000216554	EIF5
P55010-0	ENSG00000100664_ENST00000216554_ENSP00000216554	P55010	TRUE	0	0	0	94	single	1	ENSP00000216554	EIF5
P55010-0	ENSG00000100664_ENST00000216554_ENSP00000216554	P55010	TRUE	0	0	0	96	single	1	ENSP00000216554	EIF5
P55010-0	ENSG00000100664_ENST00000216554_ENSP00000216554	P55010	TRUE	0	0	0	97	single	1	ENSP00000216554	EIF5
P55010-0	ENSG00000100664_ENST00000392715_ENSP00000376477	P55010	TRUE	0	0	0	85	single	1	ENSP00000376477	EIF5
P55010-0	ENSG00000100664_ENST00000392715_ENSP00000376477	P55010	TRUE	0	0	0	92	single	1	ENSP00000376477	EIF5
P55010-0	ENSG00000100664_ENST00000392715_ENSP00000376477	P55010	TRUE	0	0	0	94	single	1	ENSP00000376477	EIF5
P55010-0	ENSG00000100664_ENST00000392715_ENSP00000376477	P55010	TRUE	0	0	0	96	single	1	ENSP00000376477	EIF5
P55010-0	ENSG00000100664_ENST00000392715_ENSP00000376477	P55010	TRUE	0	0	0	97	single	1	ENSP00000376477	EIF5
P55010-0	ENSG00000100664_ENST00000558506_ENSP00000453743	P55010	TRUE	0	0	0	85	single	1	ENSP00000453743	EIF5
P55010-0	ENSG00000100664_ENST00000558506_ENSP00000453743	P55010	TRUE	0	0	0	92	single	1	ENSP00000453743	EIF5
P55010-0	ENSG00000100664_ENST00000558506_ENSP00000453743	P55010	TRUE	0	0	0	94	single	1	ENSP00000453743	EIF5
P55010-0	ENSG00000100664_ENST00000558506_ENSP00000453743	P55010	TRUE	0	0	0	96	single	1	ENSP00000453743	EIF5
P55010-0	ENSG00000100664_ENST00000558506_ENSP00000453743	P55010	TRUE	0	0	0	97	single	1	ENSP00000453743	EIF5
Q9BQ24-1	ENSG00000100711_ENST00000311141_ENSP00000310543	Q9BQ24	TRUE	0	0	0	85	multi	2	ENSP00000310543	ZFYVE21
Q9BQ24-1	ENSG00000100711_ENST00000311141_ENSP00000310543	Q9BQ24	TRUE	0	0	0	92	multi	2	ENSP00000310543	ZFYVE21
Q9BQ24-1	ENSG00000100711_ENST00000311141_ENSP00000310543	Q9BQ24	TRUE	0	0	0	94	multi	2	ENSP00000310543	ZFYVE21
Q9BQ24-1	ENSG00000100711_ENST00000311141_ENSP00000310543	Q9BQ24	TRUE	0	0	0	96	multi	2	ENSP00000310543	ZFYVE21
Q9BQ24-1	ENSG00000100711_ENST00000311141_ENSP00000310543	Q9BQ24	TRUE	0	0	0	97	multi	2	ENSP00000310543	ZFYVE21
P11586-0	ENSG00000100714_ENST00000216605_ENSP00000216605	P11586	FALSE	0	0.001	0.001	85	single	1	ENSP00000216605	MTHFD1
P11586-0	ENSG00000100714_ENST00000216605_ENSP00000216605	P11586	FALSE	0	0.001	0.001	92	single	1	ENSP00000216605	MTHFD1
P11586-0	ENSG00000100714_ENST00000216605_ENSP00000216605	P11586	FALSE	0	0.001	0.001	94	single	1	ENSP00000216605	MTHFD1
P11586-0	ENSG00000100714_ENST00000216605_ENSP00000216605	P11586	FALSE	0	0.001	0.001	96	single	1	ENSP00000216605	MTHFD1
P11586-0	ENSG00000100714_ENST00000555709_ENSP00000450560	P11586	FALSE	-674	0.982	0.827	85	single	1	ENSP00000450560	MTHFD1
P11586-0	ENSG00000100714_ENST00000555709_ENSP00000450560	P11586	FALSE	-674	0.982	0.827	92	single	1	ENSP00000450560	MTHFD1
P11586-0	ENSG00000100714_ENST00000555709_ENSP00000450560	P11586	FALSE	-674	0.982	0.827	94	single	1	ENSP00000450560	MTHFD1
P11586-0	ENSG00000100714_ENST00000555709_ENSP00000450560	P11586	FALSE	-774	0.83	0.828	96	single	1	ENSP00000450560	MTHFD1
P11586-0	ENSG00000100714_ENST00000555709_ENSP00000450560	P11586	FALSE	-774	0.83	0.828	97	single	1	ENSP00000450560	MTHFD1
Q99986-0	ENSG00000100749_ENST00000216639_ENSP00000216639	Q99986	TRUE	0	0	0	85	single	1	ENSP00000216639	VRK1
Q99986-0	ENSG00000100749_ENST00000216639_ENSP00000216639	Q99986	TRUE	0	0	0	92	single	1	ENSP00000216639	VRK1
Q99986-0	ENSG00000100749_ENST00000216639_ENSP00000216639	Q99986	TRUE	0	0	0	94	single	1	ENSP00000216639	VRK1
Q99986-0	ENSG00000100749_ENST00000216639_ENSP00000216639	Q99986	TRUE	0	0	0	96	single	1	ENSP00000216639	VRK1
Q99986-0	ENSG00000100749_ENST00000216639_ENSP00000216639	Q99986	TRUE	0	0	0	97	single	1	ENSP00000216639	VRK1
P27695-0	ENSG00000100823_ENST00000216714_ENSP00000216714	P27695	TRUE	0	0	0	85	single	1	ENSP00000216714	APEX1
P27695-0	ENSG00000100823_ENST00000216714_ENSP00000216714	P27695	TRUE	0	0	0	92	single	1	ENSP00000216714	APEX1
P27695-0	ENSG00000100823_ENST00000216714_ENSP00000216714	P27695	TRUE	0	0	0	94	single	1	ENSP00000216714	APEX1
P27695-0	ENSG00000100823_ENST00000216714_ENSP00000216714	P27695	TRUE	0	0	0	96	single	1	ENSP00000216714	APEX1
P27695-0	ENSG00000100823_ENST00000216714_ENSP00000216714	P27695	TRUE	0	0	0	97	single	1	ENSP00000216714	APEX1
P27695-0	ENSG00000100823_ENST00000398030_ENSP00000381111	P27695	TRUE	0	0	0	85	single	1	ENSP00000381111	APEX1
P27695-0	ENSG00000100823_ENST00000398030_ENSP00000381111	P27695	TRUE	0	0	0	92	single	1	ENSP00000381111	APEX1
P27695-0	ENSG00000100823_ENST00000398030_ENSP00000381111	P27695	TRUE	0	0	0	94	single	1	ENSP00000381111	APEX1
P27695-0	ENSG00000100823_ENST00000398030_ENSP00000381111	P27695	TRUE	0	0	0	96	single	1	ENSP00000381111	APEX1
P27695-0	ENSG00000100823_ENST00000398030_ENSP00000381111	P27695	TRUE	0	0	0	97	single	1	ENSP00000381111	APEX1
P27695-0	ENSG00000100823_ENST00000555414_ENSP00000451979	P27695	TRUE	0	0	0	85	single	1	ENSP00000451979	APEX1
P27695-0	ENSG00000100823_ENST00000555414_ENSP00000451979	P27695	TRUE	0	0	0	92	single	1	ENSP00000451979	APEX1
P27695-0	ENSG00000100823_ENST00000555414_ENSP00000451979	P27695	TRUE	0	0	0	94	single	1	ENSP00000451979	APEX1
P27695-0	ENSG00000100823_ENST00000555414_ENSP00000451979	P27695	TRUE	0	0	0	96	single	1	ENSP00000451979	APEX1
P27695-0	ENSG00000100823_ENST00000555414_ENSP00000451979	P27695	TRUE	0	0	0	97	single	1	ENSP00000451979	APEX1
Q86U42-1	ENSG00000100836_ENST00000216727_ENSP00000216727	Q86U42	TRUE	0	0	0	85	multi	2	ENSP00000216727	PABPN1
Q86U42-1	ENSG00000100836_ENST00000216727_ENSP00000216727	Q86U42	TRUE	0	0	0	92	multi	2	ENSP00000216727	PABPN1
Q86U42-1	ENSG00000100836_ENST00000216727_ENSP00000216727	Q86U42	TRUE	0	0	0	94	multi	2	ENSP00000216727	PABPN1
Q86U42-1	ENSG00000100836_ENST00000216727_ENSP00000216727	Q86U42	TRUE	0	0	0	96	multi	2	ENSP00000216727	PABPN1
Q86U42-1	ENSG00000100836_ENST00000216727_ENSP00000216727	Q86U42	TRUE	0	0	0	97	multi	2	ENSP00000216727	PABPN1
P61011-1	ENSG00000100883_ENST00000216774_ENSP00000216774	P61011	TRUE	0	0	0	85	multi	2	ENSP00000216774	SRP54
P61011-1	ENSG00000100883_ENST00000216774_ENSP00000216774	P61011	TRUE	0	0	0	92	multi	2	ENSP00000216774	SRP54
P61011-1	ENSG00000100883_ENST00000216774_ENSP00000216774	P61011	TRUE	0	0	0	94	multi	2	ENSP00000216774	SRP54
P61011-1	ENSG00000100883_ENST00000216774_ENSP00000216774	P61011	TRUE	0	0	0	96	multi	2	ENSP00000216774	SRP54
P61011-1	ENSG00000100883_ENST00000216774_ENSP00000216774	P61011	TRUE	0	0	0	97	multi	2	ENSP00000216774	SRP54
P61011-1	ENSG00000100883_ENST00000556994_ENSP00000451818	P61011	TRUE	0	0	0	85	multi	2	ENSP00000451818	SRP54
P61011-1	ENSG00000100883_ENST00000556994_ENSP00000451818	P61011	TRUE	0	0	0	92	multi	2	ENSP00000451818	SRP54
P61011-1	ENSG00000100883_ENST00000556994_ENSP00000451818	P61011	TRUE	0	0	0	94	multi	2	ENSP00000451818	SRP54
P61011-1	ENSG00000100883_ENST00000556994_ENSP00000451818	P61011	TRUE	0	0	0	96	multi	2	ENSP00000451818	SRP54
P61011-1	ENSG00000100883_ENST00000556994_ENSP00000451818	P61011	TRUE	0	0	0	97	multi	2	ENSP00000451818	SRP54
Q16822-1	ENSG00000100889_ENST00000216780_ENSP00000216780	Q16822	FALSE	0	0.002	0.002	85	multi	3	ENSP00000216780	PCK2
Q16822-1	ENSG00000100889_ENST00000216780_ENSP00000216780	Q16822	TRUE	0	0	0	92	multi	3	ENSP00000216780	PCK2
Q16822-1	ENSG00000100889_ENST00000216780_ENSP00000216780	Q16822	TRUE	0	0	0	94	multi	3	ENSP00000216780	PCK2
Q16822-1	ENSG00000100889_ENST00000216780_ENSP00000216780	Q16822	TRUE	0	0	0	96	multi	3	ENSP00000216780	PCK2
Q16822-1	ENSG00000100889_ENST00000216780_ENSP00000216780	Q16822	TRUE	0	0	0	97	multi	3	ENSP00000216780	PCK2
Q16822-1	ENSG00000285241_ENST00000645217_ENSP00000494919	Q16822	TRUE	0	0	0	94	multi	3	ENSP00000494919	PCK2
Q16822-1	ENSG00000285241_ENST00000645217_ENSP00000494919	Q16822	TRUE	0	0	0	96	multi	3	ENSP00000494919	PCK2
Q16822-1	ENSG00000285241_ENST00000645217_ENSP00000494919	Q16822	TRUE	0	0	0	97	multi	3	ENSP00000494919	PCK2
Q9UL46-0	ENSG00000100911_ENST00000216802_ENSP00000216802	Q9UL46	TRUE	0	0	0	85	single	1	ENSP00000216802	PSME2
Q9UL46-0	ENSG00000100911_ENST00000216802_ENSP00000216802	Q9UL46	TRUE	0	0	0	92	single	1	ENSP00000216802	PSME2
Q9UL46-0	ENSG00000100911_ENST00000216802_ENSP00000216802	Q9UL46	TRUE	0	0	0	94	single	1	ENSP00000216802	PSME2
Q9UL46-0	ENSG00000100911_ENST00000216802_ENSP00000216802	Q9UL46	TRUE	0	0	0	96	single	1	ENSP00000216802	PSME2
Q9UL46-0	ENSG00000100911_ENST00000216802_ENSP00000216802	Q9UL46	TRUE	0	0	0	97	single	1	ENSP00000216802	PSME2
Q9UL46-0	ENSG00000284889_ENST00000645325_ENSP00000495790	Q9UL46	TRUE	0	0	0	94	single	1	ENSP00000495790	PSME2
Q9UL46-0	ENSG00000284889_ENST00000645325_ENSP00000495790	Q9UL46	TRUE	0	0	0	96	single	1	ENSP00000495790	PSME2
Q9UL46-0	ENSG00000284889_ENST00000645325_ENSP00000495790	Q9UL46	TRUE	0	0	0	97	single	1	ENSP00000495790	PSME2
Q9H307-0	ENSG00000100941_ENST00000216832_ENSP00000216832	Q9H307	TRUE	0	0	0	85	single	1	ENSP00000216832	PNN
Q9H307-0	ENSG00000100941_ENST00000216832_ENSP00000216832	Q9H307	TRUE	0	0	0	92	single	1	ENSP00000216832	PNN
Q9H307-0	ENSG00000100941_ENST00000216832_ENSP00000216832	Q9H307	TRUE	0	0	0	94	single	1	ENSP00000216832	PNN
Q9H307-0	ENSG00000100941_ENST00000216832_ENSP00000216832	Q9H307	TRUE	0	0	0	96	single	1	ENSP00000216832	PNN
Q9H307-0	ENSG00000100941_ENST00000216832_ENSP00000216832	Q9H307	TRUE	0	0	0	97	single	1	ENSP00000216832	PNN
Q92696-0	ENSG00000100949_ENST00000216840_ENSP00000216840	Q92696	TRUE	0	0	0	85	single	1	ENSP00000216840	RABGGTA
Q92696-0	ENSG00000100949_ENST00000216840_ENSP00000216840	Q92696	TRUE	0	0	0	92	single	1	ENSP00000216840	RABGGTA
Q92696-0	ENSG00000100949_ENST00000216840_ENSP00000216840	Q92696	TRUE	0	0	0	94	single	1	ENSP00000216840	RABGGTA
Q92696-0	ENSG00000100949_ENST00000216840_ENSP00000216840	Q92696	TRUE	0	0	0	96	single	1	ENSP00000216840	RABGGTA
Q92696-0	ENSG00000100949_ENST00000216840_ENSP00000216840	Q92696	TRUE	0	0	0	97	single	1	ENSP00000216840	RABGGTA
Q92696-0	ENSG00000100949_ENST00000399409_ENSP00000382341	Q92696	TRUE	0	0	0	85	single	1	ENSP00000382341	RABGGTA
Q92696-0	ENSG00000100949_ENST00000399409_ENSP00000382341	Q92696	TRUE	0	0	0	92	single	1	ENSP00000382341	RABGGTA
Q92696-0	ENSG00000100949_ENST00000399409_ENSP00000382341	Q92696	TRUE	0	0	0	94	single	1	ENSP00000382341	RABGGTA
Q92696-0	ENSG00000100949_ENST00000399409_ENSP00000382341	Q92696	TRUE	0	0	0	96	single	1	ENSP00000382341	RABGGTA
Q92696-0	ENSG00000100949_ENST00000399409_ENSP00000382341	Q92696	TRUE	0	0	0	97	single	1	ENSP00000382341	RABGGTA
Q92696-0	ENSG00000285193_ENST00000644383_ENSP00000494636	Q92696	TRUE	0	0	0	94	single	1	ENSP00000494636	RABGGTA
Q92696-0	ENSG00000285193_ENST00000644383_ENSP00000494636	Q92696	TRUE	0	0	0	96	single	1	ENSP00000494636	RABGGTA
Q92696-0	ENSG00000285193_ENST00000644383_ENSP00000494636	Q92696	TRUE	0	0	0	97	single	1	ENSP00000494636	RABGGTA
Q92696-0	ENSG00000285193_ENST00000646658_ENSP00000496595	Q92696	TRUE	0	0	0	94	single	1	ENSP00000496595	RABGGTA
Q92696-0	ENSG00000285193_ENST00000646658_ENSP00000496595	Q92696	TRUE	0	0	0	96	single	1	ENSP00000496595	RABGGTA
Q92696-0	ENSG00000285193_ENST00000646658_ENSP00000496595	Q92696	TRUE	0	0	0	97	single	1	ENSP00000496595	RABGGTA
Q9UNZ2-1	ENSG00000088833_ENST00000216879_ENSP00000216879	Q9UNZ2	TRUE	0	0	0	85	multi	4	ENSP00000216879	NSFL1C
Q9UNZ2-1	ENSG00000088833_ENST00000216879_ENSP00000216879	Q9UNZ2	TRUE	0	0	0	92	multi	4	ENSP00000216879	NSFL1C
Q9UNZ2-1	ENSG00000088833_ENST00000216879_ENSP00000216879	Q9UNZ2	TRUE	0	0	0	94	multi	4	ENSP00000216879	NSFL1C
Q9UNZ2-1	ENSG00000088833_ENST00000216879_ENSP00000216879	Q9UNZ2	TRUE	0	0	0	96	multi	4	ENSP00000216879	NSFL1C
Q9UNZ2-1	ENSG00000088833_ENST00000216879_ENSP00000216879	Q9UNZ2	TRUE	0	0	0	97	multi	4	ENSP00000216879	NSFL1C
O14965-0	ENSG00000087586_ENST00000347343_ENSP00000216911	O14965	FALSE	0	0.002	0.002	85	single	1	ENSP00000216911	AURKA
O14965-0	ENSG00000087586_ENST00000347343_ENSP00000216911	O14965	FALSE	0	0.002	0.002	92	single	1	ENSP00000216911	AURKA
O14965-0	ENSG00000087586_ENST00000347343_ENSP00000216911	O14965	FALSE	0	0.002	0.002	94	single	1	ENSP00000216911	AURKA
O14965-0	ENSG00000087586_ENST00000347343_ENSP00000216911	O14965	FALSE	0	0.002	0.002	96	single	1	ENSP00000216911	AURKA
O14965-0	ENSG00000087586_ENST00000347343_ENSP00000216911	O14965	FALSE	0	0.002	0.002	97	single	1	ENSP00000216911	AURKA
O14965-0	ENSG00000087586_ENST00000312783_ENSP00000321591	O14965	FALSE	0	0.002	0.002	85	single	1	ENSP00000321591	AURKA
O14965-0	ENSG00000087586_ENST00000312783_ENSP00000321591	O14965	FALSE	0	0.002	0.002	92	single	1	ENSP00000321591	AURKA
O14965-0	ENSG00000087586_ENST00000312783_ENSP00000321591	O14965	FALSE	0	0.002	0.002	94	single	1	ENSP00000321591	AURKA
O14965-0	ENSG00000087586_ENST00000312783_ENSP00000321591	O14965	FALSE	0	0.002	0.002	96	single	1	ENSP00000321591	AURKA
O14965-0	ENSG00000087586_ENST00000312783_ENSP00000321591	O14965	FALSE	0	0.002	0.002	97	single	1	ENSP00000321591	AURKA
O14965-0	ENSG00000087586_ENST00000371356_ENSP00000360407	O14965	FALSE	0	0.002	0.002	85	single	1	ENSP00000360407	AURKA
O14965-0	ENSG00000087586_ENST00000371356_ENSP00000360407	O14965	FALSE	0	0.002	0.002	92	single	1	ENSP00000360407	AURKA
O14965-0	ENSG00000087586_ENST00000371356_ENSP00000360407	O14965	FALSE	0	0.002	0.002	94	single	1	ENSP00000360407	AURKA
O14965-0	ENSG00000087586_ENST00000371356_ENSP00000360407	O14965	FALSE	0	0.002	0.002	96	single	1	ENSP00000360407	AURKA
O14965-0	ENSG00000087586_ENST00000371356_ENSP00000360407	O14965	FALSE	0	0.002	0.002	97	single	1	ENSP00000360407	AURKA
O14965-0	ENSG00000087586_ENST00000395911_ENSP00000379247	O14965	FALSE	0	0.002	0.002	85	single	1	ENSP00000379247	AURKA
O14965-0	ENSG00000087586_ENST00000395911_ENSP00000379247	O14965	FALSE	0	0.002	0.002	92	single	1	ENSP00000379247	AURKA
O14965-0	ENSG00000087586_ENST00000395911_ENSP00000379247	O14965	FALSE	0	0.002	0.002	94	single	1	ENSP00000379247	AURKA
O14965-0	ENSG00000087586_ENST00000395911_ENSP00000379247	O14965	FALSE	0	0.002	0.002	96	single	1	ENSP00000379247	AURKA
O14965-0	ENSG00000087586_ENST00000395911_ENSP00000379247	O14965	FALSE	0	0.002	0.002	97	single	1	ENSP00000379247	AURKA
O14965-0	ENSG00000087586_ENST00000395913_ENSP00000379249	O14965	FALSE	0	0.002	0.002	85	single	1	ENSP00000379249	AURKA
O14965-0	ENSG00000087586_ENST00000395913_ENSP00000379249	O14965	FALSE	0	0.002	0.002	92	single	1	ENSP00000379249	AURKA
O14965-0	ENSG00000087586_ENST00000395913_ENSP00000379249	O14965	FALSE	0	0.002	0.002	94	single	1	ENSP00000379249	AURKA
O14965-0	ENSG00000087586_ENST00000395913_ENSP00000379249	O14965	FALSE	0	0.002	0.002	96	single	1	ENSP00000379249	AURKA
O14965-0	ENSG00000087586_ENST00000395913_ENSP00000379249	O14965	FALSE	0	0.002	0.002	97	single	1	ENSP00000379249	AURKA
O14965-0	ENSG00000087586_ENST00000395914_ENSP00000379250	O14965	FALSE	0	0.002	0.002	85	single	1	ENSP00000379250	AURKA
O14965-0	ENSG00000087586_ENST00000395914_ENSP00000379250	O14965	FALSE	0	0.002	0.002	92	single	1	ENSP00000379250	AURKA
O14965-0	ENSG00000087586_ENST00000395914_ENSP00000379250	O14965	FALSE	0	0.002	0.002	94	single	1	ENSP00000379250	AURKA
O14965-0	ENSG00000087586_ENST00000395914_ENSP00000379250	O14965	FALSE	0	0.002	0.002	96	single	1	ENSP00000379250	AURKA
O14965-0	ENSG00000087586_ENST00000395914_ENSP00000379250	O14965	FALSE	0	0.002	0.002	97	single	1	ENSP00000379250	AURKA
O14965-0	ENSG00000087586_ENST00000395915_ENSP00000379251	O14965	FALSE	0	0.002	0.002	85	single	1	ENSP00000379251	AURKA
O14965-0	ENSG00000087586_ENST00000395915_ENSP00000379251	O14965	FALSE	0	0.002	0.002	92	single	1	ENSP00000379251	AURKA
O14965-0	ENSG00000087586_ENST00000395915_ENSP00000379251	O14965	FALSE	0	0.002	0.002	94	single	1	ENSP00000379251	AURKA
O14965-0	ENSG00000087586_ENST00000395915_ENSP00000379251	O14965	FALSE	0	0.002	0.002	96	single	1	ENSP00000379251	AURKA
O14965-0	ENSG00000087586_ENST00000395915_ENSP00000379251	O14965	FALSE	0	0.002	0.002	97	single	1	ENSP00000379251	AURKA
P48637-1	ENSG00000100983_ENST00000216951_ENSP00000216951	P48637	TRUE	0	0	0	85	multi	2	ENSP00000216951	GSS
P48637-1	ENSG00000100983_ENST00000216951_ENSP00000216951	P48637	TRUE	0	0	0	92	multi	2	ENSP00000216951	GSS
P48637-1	ENSG00000100983_ENST00000216951_ENSP00000216951	P48637	TRUE	0	0	0	94	multi	2	ENSP00000216951	GSS
P48637-1	ENSG00000100983_ENST00000216951_ENSP00000216951	P48637	TRUE	0	0	0	96	multi	2	ENSP00000216951	GSS
P48637-1	ENSG00000100983_ENST00000643188_ENSP00000493903	P48637	TRUE	0	0	0	94	multi	2	ENSP00000493903	GSS
P48637-1	ENSG00000100983_ENST00000643188_ENSP00000493903	P48637	TRUE	0	0	0	96	multi	2	ENSP00000493903	GSS
P48637-1	ENSG00000100983_ENST00000643188_ENSP00000493903	P48637	TRUE	0	0	0	97	multi	2	ENSP00000493903	GSS
P48637-1	ENSG00000100983_ENST00000644793_ENSP00000495750	P48637	TRUE	0	0	0	94	multi	2	ENSP00000495750	GSS
P48637-1	ENSG00000100983_ENST00000644793_ENSP00000495750	P48637	TRUE	0	0	0	96	multi	2	ENSP00000495750	GSS
P48637-1	ENSG00000100983_ENST00000644793_ENSP00000495750	P48637	TRUE	0	0	0	97	multi	2	ENSP00000495750	GSS
P11216-0	ENSG00000100994_ENST00000216962_ENSP00000216962	P11216	TRUE	0	0	0	85	single	1	ENSP00000216962	PYGB
P11216-0	ENSG00000100994_ENST00000216962_ENSP00000216962	P11216	TRUE	0	0	0	92	single	1	ENSP00000216962	PYGB
P11216-0	ENSG00000100994_ENST00000216962_ENSP00000216962	P11216	TRUE	0	0	0	94	single	1	ENSP00000216962	PYGB
P11216-0	ENSG00000100994_ENST00000216962_ENSP00000216962	P11216	TRUE	0	0	0	96	single	1	ENSP00000216962	PYGB
P11216-0	ENSG00000100994_ENST00000216962_ENSP00000216962	P11216	TRUE	0	0	0	97	single	1	ENSP00000216962	PYGB
Q05048-0	ENSG00000101138_ENST00000217109_ENSP00000217109	Q05048	TRUE	0	0	0	85	single	1	ENSP00000217109	CSTF1
Q05048-0	ENSG00000101138_ENST00000217109_ENSP00000217109	Q05048	TRUE	0	0	0	92	single	1	ENSP00000217109	CSTF1
Q05048-0	ENSG00000101138_ENST00000217109_ENSP00000217109	Q05048	TRUE	0	0	0	94	single	1	ENSP00000217109	CSTF1
Q05048-0	ENSG00000101138_ENST00000217109_ENSP00000217109	Q05048	TRUE	0	0	0	96	single	1	ENSP00000217109	CSTF1
Q05048-0	ENSG00000101138_ENST00000217109_ENSP00000217109	Q05048	TRUE	0	0	0	97	single	1	ENSP00000217109	CSTF1
O43399-1	ENSG00000101150_ENST00000346249_ENSP00000343547	O43399	TRUE	0	0	0	85	multi	7	ENSP00000343547	TPD52L2
O43399-1	ENSG00000101150_ENST00000346249_ENSP00000343547	O43399	TRUE	0	0	0	92	multi	7	ENSP00000343547	TPD52L2
O43399-1	ENSG00000101150_ENST00000346249_ENSP00000343547	O43399	TRUE	0	0	0	94	multi	7	ENSP00000343547	TPD52L2
O43399-1	ENSG00000101150_ENST00000346249_ENSP00000343547	O43399	TRUE	0	0	0	96	multi	7	ENSP00000343547	TPD52L2
O43399-1	ENSG00000101150_ENST00000346249_ENSP00000343547	O43399	TRUE	0	0	0	97	multi	7	ENSP00000343547	TPD52L2
Q9UBR2-0	ENSG00000101160_ENST00000217131_ENSP00000217131	Q9UBR2	TRUE	0	0	0	85	single	1	ENSP00000217131	CTSZ
Q9UBR2-0	ENSG00000101160_ENST00000217131_ENSP00000217131	Q9UBR2	TRUE	0	0	0	92	single	1	ENSP00000217131	CTSZ
Q9UBR2-0	ENSG00000101160_ENST00000217131_ENSP00000217131	Q9UBR2	TRUE	0	0	0	94	single	1	ENSP00000217131	CTSZ
Q9UBR2-0	ENSG00000101160_ENST00000217131_ENSP00000217131	Q9UBR2	TRUE	0	0	0	96	single	1	ENSP00000217131	CTSZ
Q9UBR2-0	ENSG00000101160_ENST00000217131_ENSP00000217131	Q9UBR2	TRUE	0	0	0	97	single	1	ENSP00000217131	CTSZ
Q05639-0	ENSG00000101210_ENST00000217182_ENSP00000217182	Q05639	TRUE	0	0	0	85	single	1	ENSP00000217182	EEF1A2
Q05639-0	ENSG00000101210_ENST00000217182_ENSP00000217182	Q05639	TRUE	0	0	0	92	single	1	ENSP00000217182	EEF1A2
Q05639-0	ENSG00000101210_ENST00000217182_ENSP00000217182	Q05639	TRUE	0	0	0	94	single	1	ENSP00000217182	EEF1A2
Q05639-0	ENSG00000101210_ENST00000217182_ENSP00000217182	Q05639	TRUE	0	0	0	96	single	1	ENSP00000217182	EEF1A2
Q05639-0	ENSG00000101210_ENST00000217182_ENSP00000217182	Q05639	TRUE	0	0	0	97	single	1	ENSP00000217182	EEF1A2
Q9GZN8-1	ENSG00000101220_ENST00000379772_ENSP00000369097	Q9GZN8	TRUE	0	0	0	85	multi	2	ENSP00000369097	C20orf27
Q9GZN8-1	ENSG00000101220_ENST00000379772_ENSP00000369097	Q9GZN8	TRUE	0	0	0	92	multi	2	ENSP00000369097	C20orf27
Q9GZN8-1	ENSG00000101220_ENST00000379772_ENSP00000369097	Q9GZN8	TRUE	0	0	0	94	multi	2	ENSP00000369097	C20orf27
Q9GZN8-1	ENSG00000101220_ENST00000379772_ENSP00000369097	Q9GZN8	TRUE	0	0	0	96	multi	2	ENSP00000369097	C20orf27
Q9GZN8-1	ENSG00000101220_ENST00000379772_ENSP00000369097	Q9GZN8	TRUE	0	0	0	97	multi	2	ENSP00000369097	C20orf27
Q9GZN8-1	ENSG00000101220_ENST00000399672_ENSP00000382580	Q9GZN8	TRUE	0	0	0	85	multi	2	ENSP00000382580	C20orf27
Q9GZN8-1	ENSG00000101220_ENST00000399672_ENSP00000382580	Q9GZN8	TRUE	0	0	0	92	multi	2	ENSP00000382580	C20orf27
Q9GZN8-1	ENSG00000101220_ENST00000399672_ENSP00000382580	Q9GZN8	TRUE	0	0	0	94	multi	2	ENSP00000382580	C20orf27
Q9GZN8-1	ENSG00000101220_ENST00000399672_ENSP00000382580	Q9GZN8	TRUE	0	0	0	96	multi	2	ENSP00000382580	C20orf27
Q9GZN8-1	ENSG00000101220_ENST00000399672_ENSP00000382580	Q9GZN8	TRUE	0	0	0	97	multi	2	ENSP00000382580	C20orf27
P68400-1	ENSG00000101266_ENST00000217244_ENSP00000217244	P68400	TRUE	0	0	0	85	multi	2	ENSP00000217244	CSNK2A1
P68400-1	ENSG00000101266_ENST00000217244_ENSP00000217244	P68400	TRUE	0	0	0	92	multi	2	ENSP00000217244	CSNK2A1
P68400-1	ENSG00000101266_ENST00000217244_ENSP00000217244	P68400	TRUE	0	0	0	94	multi	2	ENSP00000217244	CSNK2A1
P68400-1	ENSG00000101266_ENST00000217244_ENSP00000217244	P68400	TRUE	0	0	0	96	multi	2	ENSP00000217244	CSNK2A1
P68400-1	ENSG00000101266_ENST00000217244_ENSP00000217244	P68400	TRUE	0	0	0	97	multi	2	ENSP00000217244	CSNK2A1
P68400-1	ENSG00000101266_ENST00000400217_ENSP00000383076	P68400	FALSE	-136	0.959	0.348	85	multi	2	ENSP00000383076	CSNK2A1
P68400-1	ENSG00000101266_ENST00000400217_ENSP00000383076	P68400	TRUE	0	0	0	92	multi	2	ENSP00000383076	CSNK2A1
P68400-1	ENSG00000101266_ENST00000400217_ENSP00000383076	P68400	TRUE	0	0	0	94	multi	2	ENSP00000383076	CSNK2A1
P68400-1	ENSG00000101266_ENST00000400217_ENSP00000383076	P68400	TRUE	0	0	0	96	multi	2	ENSP00000383076	CSNK2A1
P68400-1	ENSG00000101266_ENST00000400217_ENSP00000383076	P68400	TRUE	0	0	0	97	multi	2	ENSP00000383076	CSNK2A1
P68400-1	ENSG00000101266_ENST00000643660_ENSP00000495248	P68400	TRUE	0	0	0	94	multi	2	ENSP00000495248	CSNK2A1
P68400-1	ENSG00000101266_ENST00000643660_ENSP00000495248	P68400	TRUE	0	0	0	96	multi	2	ENSP00000495248	CSNK2A1
P68400-1	ENSG00000101266_ENST00000643660_ENSP00000495248	P68400	TRUE	0	0	0	97	multi	2	ENSP00000495248	CSNK2A1
P68400-1	ENSG00000101266_ENST00000646814_ENSP00000495422	P68400	TRUE	0	0	0	94	multi	2	ENSP00000495422	CSNK2A1
P68400-1	ENSG00000101266_ENST00000646814_ENSP00000495422	P68400	TRUE	0	0	0	96	multi	2	ENSP00000495422	CSNK2A1
P68400-1	ENSG00000101266_ENST00000646814_ENSP00000495422	P68400	TRUE	0	0	0	97	multi	2	ENSP00000495422	CSNK2A1
P68400-1	ENSG00000101266_ENST00000646305_ENSP00000495902	P68400	TRUE	0	0	0	94	multi	2	ENSP00000495902	CSNK2A1
P68400-1	ENSG00000101266_ENST00000646305_ENSP00000495902	P68400	TRUE	0	0	0	96	multi	2	ENSP00000495902	CSNK2A1
P68400-1	ENSG00000101266_ENST00000646305_ENSP00000495902	P68400	TRUE	0	0	0	97	multi	2	ENSP00000495902	CSNK2A1
P68400-1	ENSG00000101266_ENST00000647348_ENSP00000495912	P68400	TRUE	0	0	0	94	multi	2	ENSP00000495912	CSNK2A1
P68400-1	ENSG00000101266_ENST00000647348_ENSP00000495912	P68400	TRUE	0	0	0	96	multi	2	ENSP00000495912	CSNK2A1
P68400-1	ENSG00000101266_ENST00000647348_ENSP00000495912	P68400	TRUE	0	0	0	97	multi	2	ENSP00000495912	CSNK2A1
P68400-1	ENSG00000101266_ENST00000645623_ENSP00000495998	P68400	TRUE	0	0	0	94	multi	2	ENSP00000495998	CSNK2A1
P68400-1	ENSG00000101266_ENST00000645623_ENSP00000495998	P68400	TRUE	0	0	0	96	multi	2	ENSP00000495998	CSNK2A1
P68400-1	ENSG00000101266_ENST00000645623_ENSP00000495998	P68400	TRUE	0	0	0	97	multi	2	ENSP00000495998	CSNK2A1
P68400-1	ENSG00000101266_ENST00000646561_ENSP00000496569	P68400	TRUE	0	0	0	94	multi	2	ENSP00000496569	CSNK2A1
P68400-1	ENSG00000101266_ENST00000646561_ENSP00000496569	P68400	TRUE	0	0	0	96	multi	2	ENSP00000496569	CSNK2A1
P68400-1	ENSG00000101266_ENST00000646561_ENSP00000496569	P68400	TRUE	0	0	0	97	multi	2	ENSP00000496569	CSNK2A1
P24844-1	ENSG00000101335_ENST00000279022_ENSP00000279022	P24844	TRUE	0	0	0	85	multi	2	ENSP00000279022	MYL9
P24844-1	ENSG00000101335_ENST00000279022_ENSP00000279022	P24844	TRUE	0	0	0	92	multi	2	ENSP00000279022	MYL9
P24844-1	ENSG00000101335_ENST00000279022_ENSP00000279022	P24844	TRUE	0	0	0	94	multi	2	ENSP00000279022	MYL9
P24844-1	ENSG00000101335_ENST00000279022_ENSP00000279022	P24844	TRUE	0	0	0	96	multi	2	ENSP00000279022	MYL9
P24844-1	ENSG00000101335_ENST00000279022_ENSP00000279022	P24844	TRUE	0	0	0	97	multi	2	ENSP00000279022	MYL9
Q9H444-0	ENSG00000101421_ENST00000217402_ENSP00000217402	Q9H444	TRUE	0	0	0	85	single	1	ENSP00000217402	CHMP4B
Q9H444-0	ENSG00000101421_ENST00000217402_ENSP00000217402	Q9H444	TRUE	0	0	0	92	single	1	ENSP00000217402	CHMP4B
Q9H444-0	ENSG00000101421_ENST00000217402_ENSP00000217402	Q9H444	TRUE	0	0	0	94	single	1	ENSP00000217402	CHMP4B
Q9H444-0	ENSG00000101421_ENST00000217402_ENSP00000217402	Q9H444	TRUE	0	0	0	96	single	1	ENSP00000217402	CHMP4B
Q9H444-0	ENSG00000101421_ENST00000217402_ENSP00000217402	Q9H444	TRUE	0	0	0	97	single	1	ENSP00000217402	CHMP4B
P23526-1	ENSG00000101444_ENST00000217426_ENSP00000217426	P23526	TRUE	0	0	0	85	multi	2	ENSP00000217426	AHCY
P23526-1	ENSG00000101444_ENST00000217426_ENSP00000217426	P23526	TRUE	0	0	0	92	multi	2	ENSP00000217426	AHCY
P23526-1	ENSG00000101444_ENST00000217426_ENSP00000217426	P23526	TRUE	0	0	0	94	multi	2	ENSP00000217426	AHCY
P23526-1	ENSG00000101444_ENST00000217426_ENSP00000217426	P23526	TRUE	0	0	0	96	multi	2	ENSP00000217426	AHCY
P23526-1	ENSG00000101444_ENST00000217426_ENSP00000217426	P23526	TRUE	0	0	0	97	multi	2	ENSP00000217426	AHCY
O14734-0	ENSG00000101473_ENST00000217455_ENSP00000217455	O14734	TRUE	0	0	0	85	single	1	ENSP00000217455	ACOT8
O14734-0	ENSG00000101473_ENST00000217455_ENSP00000217455	O14734	TRUE	0	0	0	92	single	1	ENSP00000217455	ACOT8
O14734-0	ENSG00000101473_ENST00000217455_ENSP00000217455	O14734	TRUE	0	0	0	94	single	1	ENSP00000217455	ACOT8
O14734-0	ENSG00000101473_ENST00000217455_ENSP00000217455	O14734	TRUE	0	0	0	96	single	1	ENSP00000217455	ACOT8
O14734-0	ENSG00000101473_ENST00000217455_ENSP00000217455	O14734	TRUE	0	0	0	97	single	1	ENSP00000217455	ACOT8
O43396-0	ENSG00000091164_ENST00000217515_ENSP00000217515	O43396	TRUE	0	0	0	85	single	1	ENSP00000217515	TXNL1
O43396-0	ENSG00000091164_ENST00000217515_ENSP00000217515	O43396	TRUE	0	0	0	92	single	1	ENSP00000217515	TXNL1
O43396-0	ENSG00000091164_ENST00000217515_ENSP00000217515	O43396	TRUE	0	0	0	94	single	1	ENSP00000217515	TXNL1
O43396-0	ENSG00000091164_ENST00000217515_ENSP00000217515	O43396	TRUE	0	0	0	96	single	1	ENSP00000217515	TXNL1
O43396-0	ENSG00000091164_ENST00000217515_ENSP00000217515	O43396	TRUE	0	0	0	97	single	1	ENSP00000217515	TXNL1
O43396-0	ENSG00000091164_ENST00000590954_ENSP00000464918	O43396	TRUE	0	0	0	85	single	1	ENSP00000464918	TXNL1
O43396-0	ENSG00000091164_ENST00000590954_ENSP00000464918	O43396	TRUE	0	0	0	92	single	1	ENSP00000464918	TXNL1
O43396-0	ENSG00000091164_ENST00000590954_ENSP00000464918	O43396	TRUE	0	0	0	94	single	1	ENSP00000464918	TXNL1
O43396-0	ENSG00000091164_ENST00000590954_ENSP00000464918	O43396	TRUE	0	0	0	96	single	1	ENSP00000464918	TXNL1
O43396-0	ENSG00000091164_ENST00000590954_ENSP00000464918	O43396	TRUE	0	0	0	97	single	1	ENSP00000464918	TXNL1
P51553-1	ENSG00000067829_ENST00000217901_ENSP00000217901	P51553	TRUE	0	0	0	85	multi	2	ENSP00000217901	IDH3G
P51553-1	ENSG00000067829_ENST00000217901_ENSP00000217901	P51553	TRUE	0	0	0	92	multi	2	ENSP00000217901	IDH3G
P51553-1	ENSG00000067829_ENST00000217901_ENSP00000217901	P51553	TRUE	0	0	0	94	multi	2	ENSP00000217901	IDH3G
P51553-1	ENSG00000067829_ENST00000217901_ENSP00000217901	P51553	TRUE	0	0	0	96	multi	2	ENSP00000217901	IDH3G
P51553-1	ENSG00000067829_ENST00000217901_ENSP00000217901	P51553	TRUE	0	0	0	97	multi	2	ENSP00000217901	IDH3G
O75832-1	ENSG00000101843_ENST00000217958_ENSP00000217958	O75832	TRUE	0	0	0	85	multi	2	ENSP00000217958	PSMD10
O75832-1	ENSG00000101843_ENST00000217958_ENSP00000217958	O75832	TRUE	0	0	0	92	multi	2	ENSP00000217958	PSMD10
O75832-1	ENSG00000101843_ENST00000217958_ENSP00000217958	O75832	TRUE	0	0	0	94	multi	2	ENSP00000217958	PSMD10
O75832-1	ENSG00000101843_ENST00000217958_ENSP00000217958	O75832	TRUE	0	0	0	96	multi	2	ENSP00000217958	PSMD10
O75832-1	ENSG00000101843_ENST00000217958_ENSP00000217958	O75832	TRUE	0	0	0	97	multi	2	ENSP00000217958	PSMD10
O00264-1	ENSG00000101856_ENST00000217971_ENSP00000217971	O00264	TRUE	0	0	0	85	multi	2	ENSP00000217971	PGRMC1
O00264-1	ENSG00000101856_ENST00000217971_ENSP00000217971	O00264	TRUE	0	0	0	92	multi	2	ENSP00000217971	PGRMC1
O00264-1	ENSG00000101856_ENST00000217971_ENSP00000217971	O00264	TRUE	0	0	0	94	multi	2	ENSP00000217971	PGRMC1
O00264-1	ENSG00000101856_ENST00000217971_ENSP00000217971	O00264	TRUE	0	0	0	96	multi	2	ENSP00000217971	PGRMC1
O00264-1	ENSG00000101856_ENST00000217971_ENSP00000217971	O00264	TRUE	0	0	0	97	multi	2	ENSP00000217971	PGRMC1
Q9NPJ8-1	ENSG00000101888_ENST00000372106_ENSP00000361178	Q9NPJ8	TRUE	0	0	0	85	multi	4	ENSP00000361178	NXT2
Q9NPJ8-1	ENSG00000101888_ENST00000372106_ENSP00000361178	Q9NPJ8	TRUE	0	0	0	92	multi	4	ENSP00000361178	NXT2
Q9NPJ8-1	ENSG00000101888_ENST00000372106_ENSP00000361178	Q9NPJ8	TRUE	0	0	0	94	multi	4	ENSP00000361178	NXT2
Q9NPJ8-1	ENSG00000101888_ENST00000372106_ENSP00000361178	Q9NPJ8	TRUE	0	0	0	96	multi	4	ENSP00000361178	NXT2
Q9NPJ8-1	ENSG00000101888_ENST00000372106_ENSP00000361178	Q9NPJ8	TRUE	0	0	0	97	multi	4	ENSP00000361178	NXT2
Q8N3U4-1	ENSG00000101972_ENST00000371144_ENSP00000360186	Q8N3U4	TRUE	0	0	0	85	multi	2	ENSP00000360186	STAG2
Q8N3U4-1	ENSG00000101972_ENST00000371144_ENSP00000360186	Q8N3U4	TRUE	0	0	0	92	multi	2	ENSP00000360186	STAG2
Q8N3U4-1	ENSG00000101972_ENST00000371144_ENSP00000360186	Q8N3U4	TRUE	0	0	0	94	multi	2	ENSP00000360186	STAG2
Q8N3U4-1	ENSG00000101972_ENST00000371144_ENSP00000360186	Q8N3U4	TRUE	0	0	0	96	multi	2	ENSP00000360186	STAG2
Q8N3U4-1	ENSG00000101972_ENST00000371144_ENSP00000360186	Q8N3U4	TRUE	0	0	0	97	multi	2	ENSP00000360186	STAG2
Q8N3U4-1	ENSG00000101972_ENST00000371157_ENSP00000360199	Q8N3U4	TRUE	0	0	0	85	multi	2	ENSP00000360199	STAG2
Q8N3U4-1	ENSG00000101972_ENST00000371157_ENSP00000360199	Q8N3U4	TRUE	0	0	0	92	multi	2	ENSP00000360199	STAG2
Q8N3U4-1	ENSG00000101972_ENST00000371157_ENSP00000360199	Q8N3U4	TRUE	0	0	0	94	multi	2	ENSP00000360199	STAG2
Q8N3U4-1	ENSG00000101972_ENST00000371157_ENSP00000360199	Q8N3U4	TRUE	0	0	0	96	multi	2	ENSP00000360199	STAG2
Q8N3U4-1	ENSG00000101972_ENST00000371157_ENSP00000360199	Q8N3U4	TRUE	0	0	0	97	multi	2	ENSP00000360199	STAG2
Q8N3U4-1	ENSG00000101972_ENST00000371160_ENSP00000360202	Q8N3U4	TRUE	0	0	0	85	multi	2	ENSP00000360202	STAG2
Q8N3U4-1	ENSG00000101972_ENST00000371160_ENSP00000360202	Q8N3U4	TRUE	0	0	0	92	multi	2	ENSP00000360202	STAG2
Q8N3U4-1	ENSG00000101972_ENST00000371160_ENSP00000360202	Q8N3U4	TRUE	0	0	0	94	multi	2	ENSP00000360202	STAG2
Q8N3U4-1	ENSG00000101972_ENST00000371160_ENSP00000360202	Q8N3U4	TRUE	0	0	0	96	multi	2	ENSP00000360202	STAG2
Q8N3U4-1	ENSG00000101972_ENST00000371160_ENSP00000360202	Q8N3U4	TRUE	0	0	0	97	multi	2	ENSP00000360202	STAG2
O60828-1	ENSG00000102103_ENST00000218224_ENSP00000218224	O60828	TRUE	0	0	0	85	multi	10	ENSP00000218224	PQBP1
O60828-1	ENSG00000102103_ENST00000218224_ENSP00000218224	O60828	TRUE	0	0	0	92	multi	10	ENSP00000218224	PQBP1
O60828-1	ENSG00000102103_ENST00000218224_ENSP00000218224	O60828	TRUE	0	0	0	94	multi	10	ENSP00000218224	PQBP1
O60828-1	ENSG00000102103_ENST00000218224_ENSP00000218224	O60828	TRUE	0	0	0	96	multi	10	ENSP00000218224	PQBP1
O60828-1	ENSG00000102103_ENST00000218224_ENSP00000218224	O60828	TRUE	0	0	0	97	multi	10	ENSP00000218224	PQBP1
O60828-1	ENSG00000102103_ENST00000376563_ENSP00000365747	O60828	TRUE	0	0	0	85	multi	10	ENSP00000365747	PQBP1
O60828-1	ENSG00000102103_ENST00000376563_ENSP00000365747	O60828	TRUE	0	0	0	92	multi	10	ENSP00000365747	PQBP1
O60828-1	ENSG00000102103_ENST00000376563_ENSP00000365747	O60828	TRUE	0	0	0	94	multi	10	ENSP00000365747	PQBP1
O60828-1	ENSG00000102103_ENST00000376563_ENSP00000365747	O60828	TRUE	0	0	0	96	multi	10	ENSP00000365747	PQBP1
O60828-1	ENSG00000102103_ENST00000376563_ENSP00000365747	O60828	TRUE	0	0	0	97	multi	10	ENSP00000365747	PQBP1
O60828-1	ENSG00000102103_ENST00000396763_ENSP00000379985	O60828	TRUE	0	0	0	85	multi	10	ENSP00000379985	PQBP1
O60828-1	ENSG00000102103_ENST00000396763_ENSP00000379985	O60828	TRUE	0	0	0	92	multi	10	ENSP00000379985	PQBP1
O60828-1	ENSG00000102103_ENST00000396763_ENSP00000379985	O60828	TRUE	0	0	0	94	multi	10	ENSP00000379985	PQBP1
O60828-1	ENSG00000102103_ENST00000396763_ENSP00000379985	O60828	TRUE	0	0	0	96	multi	10	ENSP00000379985	PQBP1
O60828-1	ENSG00000102103_ENST00000396763_ENSP00000379985	O60828	TRUE	0	0	0	97	multi	10	ENSP00000379985	PQBP1
O60828-1	ENSG00000102103_ENST00000447146_ENSP00000391759	O60828	TRUE	0	0	0	85	multi	10	ENSP00000391759	PQBP1
O60828-1	ENSG00000102103_ENST00000447146_ENSP00000391759	O60828	TRUE	0	0	0	92	multi	10	ENSP00000391759	PQBP1
O60828-1	ENSG00000102103_ENST00000447146_ENSP00000391759	O60828	TRUE	0	0	0	94	multi	10	ENSP00000391759	PQBP1
O60828-1	ENSG00000102103_ENST00000447146_ENSP00000391759	O60828	TRUE	0	0	0	96	multi	10	ENSP00000391759	PQBP1
O60828-1	ENSG00000102103_ENST00000447146_ENSP00000391759	O60828	TRUE	0	0	0	97	multi	10	ENSP00000391759	PQBP1
P51784-0	ENSG00000102226_ENST00000218348_ENSP00000218348	P51784	TRUE	0	0	0	85	single	1	ENSP00000218348	USP11
P51784-0	ENSG00000102226_ENST00000218348_ENSP00000218348	P51784	TRUE	0	0	0	92	single	1	ENSP00000218348	USP11
P51784-0	ENSG00000102226_ENST00000218348_ENSP00000218348	P51784	TRUE	0	0	0	94	single	1	ENSP00000218348	USP11
P51784-0	ENSG00000102226_ENST00000218348_ENSP00000218348	P51784	TRUE	0	0	0	96	single	1	ENSP00000218348	USP11
P51784-0	ENSG00000102226_ENST00000218348_ENSP00000218348	P51784	TRUE	0	0	0	97	single	1	ENSP00000218348	USP11
O43719-0	ENSG00000102241_ENST00000218364_ENSP00000218364	O43719	TRUE	0	0	0	85	single	1	ENSP00000218364	HTATSF1
O43719-0	ENSG00000102241_ENST00000218364_ENSP00000218364	O43719	TRUE	0	0	0	92	single	1	ENSP00000218364	HTATSF1
O43719-0	ENSG00000102241_ENST00000218364_ENSP00000218364	O43719	TRUE	0	0	0	94	single	1	ENSP00000218364	HTATSF1
O43719-0	ENSG00000102241_ENST00000218364_ENSP00000218364	O43719	TRUE	0	0	0	96	single	1	ENSP00000218364	HTATSF1
O43719-0	ENSG00000102241_ENST00000218364_ENSP00000218364	O43719	TRUE	0	0	0	97	single	1	ENSP00000218364	HTATSF1
O43719-0	ENSG00000102241_ENST00000535601_ENSP00000442699	O43719	TRUE	0	0	0	85	single	1	ENSP00000442699	HTATSF1
O43719-0	ENSG00000102241_ENST00000535601_ENSP00000442699	O43719	TRUE	0	0	0	92	single	1	ENSP00000442699	HTATSF1
O43719-0	ENSG00000102241_ENST00000535601_ENSP00000442699	O43719	TRUE	0	0	0	94	single	1	ENSP00000442699	HTATSF1
O43719-0	ENSG00000102241_ENST00000535601_ENSP00000442699	O43719	TRUE	0	0	0	96	single	1	ENSP00000442699	HTATSF1
O43719-0	ENSG00000102241_ENST00000535601_ENSP00000442699	O43719	TRUE	0	0	0	97	single	1	ENSP00000442699	HTATSF1
P01033-0	ENSG00000102265_ENST00000218388_ENSP00000218388	P01033	TRUE	0	0	0	85	single	1	ENSP00000218388	TIMP1
P01033-0	ENSG00000102265_ENST00000218388_ENSP00000218388	P01033	TRUE	0	0	0	92	single	1	ENSP00000218388	TIMP1
P01033-0	ENSG00000102265_ENST00000218388_ENSP00000218388	P01033	TRUE	0	0	0	94	single	1	ENSP00000218388	TIMP1
P01033-0	ENSG00000102265_ENST00000218388_ENSP00000218388	P01033	TRUE	0	0	0	96	single	1	ENSP00000218388	TIMP1
P01033-0	ENSG00000102265_ENST00000218388_ENSP00000218388	P01033	TRUE	0	0	0	97	single	1	ENSP00000218388	TIMP1
Q9UNF1-1	ENSG00000102316_ENST00000218439_ENSP00000218439	Q9UNF1	TRUE	0	0	0	85	multi	2	ENSP00000218439	MAGED2
Q9UNF1-1	ENSG00000102316_ENST00000218439_ENSP00000218439	Q9UNF1	TRUE	0	0	0	92	multi	2	ENSP00000218439	MAGED2
Q9UNF1-1	ENSG00000102316_ENST00000218439_ENSP00000218439	Q9UNF1	TRUE	0	0	0	94	multi	2	ENSP00000218439	MAGED2
Q9UNF1-1	ENSG00000102316_ENST00000218439_ENSP00000218439	Q9UNF1	TRUE	0	0	0	96	multi	2	ENSP00000218439	MAGED2
Q9UNF1-1	ENSG00000102316_ENST00000218439_ENSP00000218439	Q9UNF1	TRUE	0	0	0	97	multi	2	ENSP00000218439	MAGED2
Q9UNF1-1	ENSG00000102316_ENST00000375053_ENSP00000364193	Q9UNF1	TRUE	0	0	0	85	multi	2	ENSP00000364193	MAGED2
Q9UNF1-1	ENSG00000102316_ENST00000375053_ENSP00000364193	Q9UNF1	TRUE	0	0	0	92	multi	2	ENSP00000364193	MAGED2
Q9UNF1-1	ENSG00000102316_ENST00000375053_ENSP00000364193	Q9UNF1	TRUE	0	0	0	94	multi	2	ENSP00000364193	MAGED2
Q9UNF1-1	ENSG00000102316_ENST00000375053_ENSP00000364193	Q9UNF1	TRUE	0	0	0	96	multi	2	ENSP00000364193	MAGED2
Q9UNF1-1	ENSG00000102316_ENST00000375053_ENSP00000364193	Q9UNF1	TRUE	0	0	0	97	multi	2	ENSP00000364193	MAGED2
Q9UNF1-1	ENSG00000102316_ENST00000375058_ENSP00000364198	Q9UNF1	TRUE	0	0	0	85	multi	2	ENSP00000364198	MAGED2
Q9UNF1-1	ENSG00000102316_ENST00000375058_ENSP00000364198	Q9UNF1	TRUE	0	0	0	92	multi	2	ENSP00000364198	MAGED2
Q9UNF1-1	ENSG00000102316_ENST00000375058_ENSP00000364198	Q9UNF1	TRUE	0	0	0	94	multi	2	ENSP00000364198	MAGED2
Q9UNF1-1	ENSG00000102316_ENST00000375058_ENSP00000364198	Q9UNF1	TRUE	0	0	0	96	multi	2	ENSP00000364198	MAGED2
Q9UNF1-1	ENSG00000102316_ENST00000375058_ENSP00000364198	Q9UNF1	TRUE	0	0	0	97	multi	2	ENSP00000364198	MAGED2
Q9UNF1-1	ENSG00000102316_ENST00000375068_ENSP00000364209	Q9UNF1	TRUE	0	0	0	85	multi	2	ENSP00000364209	MAGED2
Q9UNF1-1	ENSG00000102316_ENST00000375068_ENSP00000364209	Q9UNF1	TRUE	0	0	0	92	multi	2	ENSP00000364209	MAGED2
Q9UNF1-1	ENSG00000102316_ENST00000375068_ENSP00000364209	Q9UNF1	TRUE	0	0	0	94	multi	2	ENSP00000364209	MAGED2
Q9UNF1-1	ENSG00000102316_ENST00000375068_ENSP00000364209	Q9UNF1	TRUE	0	0	0	96	multi	2	ENSP00000364209	MAGED2
Q9UNF1-1	ENSG00000102316_ENST00000375068_ENSP00000364209	Q9UNF1	TRUE	0	0	0	97	multi	2	ENSP00000364209	MAGED2
Q9UNF1-1	ENSG00000102316_ENST00000396224_ENSP00000379526	Q9UNF1	TRUE	0	0	0	85	multi	2	ENSP00000379526	MAGED2
Q9UNF1-1	ENSG00000102316_ENST00000396224_ENSP00000379526	Q9UNF1	TRUE	0	0	0	92	multi	2	ENSP00000379526	MAGED2
Q9UNF1-1	ENSG00000102316_ENST00000396224_ENSP00000379526	Q9UNF1	TRUE	0	0	0	94	multi	2	ENSP00000379526	MAGED2
Q9UNF1-1	ENSG00000102316_ENST00000396224_ENSP00000379526	Q9UNF1	TRUE	0	0	0	96	multi	2	ENSP00000379526	MAGED2
Q9UNF1-1	ENSG00000102316_ENST00000396224_ENSP00000379526	Q9UNF1	TRUE	0	0	0	97	multi	2	ENSP00000379526	MAGED2
P06280-0	ENSG00000102393_ENST00000218516_ENSP00000218516	P06280	TRUE	0	0	0	85	single	1	ENSP00000218516	GLA
P06280-0	ENSG00000102393_ENST00000218516_ENSP00000218516	P06280	TRUE	0	0	0	92	single	1	ENSP00000218516	GLA
P06280-0	ENSG00000102393_ENST00000218516_ENSP00000218516	P06280	TRUE	0	0	0	94	single	1	ENSP00000218516	GLA
P06280-0	ENSG00000102393_ENST00000218516_ENSP00000218516	P06280	TRUE	0	0	0	96	single	1	ENSP00000218516	GLA
P06280-0	ENSG00000102393_ENST00000218516_ENSP00000218516	P06280	TRUE	0	0	0	97	single	1	ENSP00000218516	GLA
Q9Y5N6-0	ENSG00000091651_ENST00000219097_ENSP00000219097	Q9Y5N6	TRUE	0	0	0	85	single	1	ENSP00000219097	ORC6
Q9Y5N6-0	ENSG00000091651_ENST00000219097_ENSP00000219097	Q9Y5N6	TRUE	0	0	0	92	single	1	ENSP00000219097	ORC6
Q9Y5N6-0	ENSG00000091651_ENST00000219097_ENSP00000219097	Q9Y5N6	TRUE	0	0	0	94	single	1	ENSP00000219097	ORC6
Q9Y5N6-0	ENSG00000091651_ENST00000219097_ENSP00000219097	Q9Y5N6	TRUE	0	0	0	96	single	1	ENSP00000219097	ORC6
Q9Y5N6-0	ENSG00000091651_ENST00000219097_ENSP00000219097	Q9Y5N6	TRUE	0	0	0	97	single	1	ENSP00000219097	ORC6
P31146-0	ENSG00000102879_ENST00000219150_ENSP00000219150	P31146	TRUE	0	0	0	85	single	1	ENSP00000219150	CORO1A
P31146-0	ENSG00000102879_ENST00000219150_ENSP00000219150	P31146	TRUE	0	0	0	92	single	1	ENSP00000219150	CORO1A
P31146-0	ENSG00000102879_ENST00000219150_ENSP00000219150	P31146	TRUE	0	0	0	94	single	1	ENSP00000219150	CORO1A
P31146-0	ENSG00000102879_ENST00000219150_ENSP00000219150	P31146	TRUE	0	0	0	96	single	1	ENSP00000219150	CORO1A
P31146-0	ENSG00000102879_ENST00000219150_ENSP00000219150	P31146	TRUE	0	0	0	97	single	1	ENSP00000219150	CORO1A
P31146-0	ENSG00000102879_ENST00000570045_ENSP00000455552	P31146	TRUE	0	0	0	85	single	1	ENSP00000455552	CORO1A
P31146-0	ENSG00000102879_ENST00000570045_ENSP00000455552	P31146	TRUE	0	0	0	92	single	1	ENSP00000455552	CORO1A
P31146-0	ENSG00000102879_ENST00000570045_ENSP00000455552	P31146	TRUE	0	0	0	94	single	1	ENSP00000455552	CORO1A
P31146-0	ENSG00000102879_ENST00000570045_ENSP00000455552	P31146	TRUE	0	0	0	96	single	1	ENSP00000455552	CORO1A
P31146-0	ENSG00000102879_ENST00000570045_ENSP00000455552	P31146	TRUE	0	0	0	97	single	1	ENSP00000455552	CORO1A
P61970-0	ENSG00000102898_ENST00000219169_ENSP00000219169	P61970	TRUE	0	0	0	85	single	1	ENSP00000219169	NUTF2
P61970-0	ENSG00000102898_ENST00000219169_ENSP00000219169	P61970	TRUE	0	0	0	92	single	1	ENSP00000219169	NUTF2
P61970-0	ENSG00000102898_ENST00000219169_ENSP00000219169	P61970	TRUE	0	0	0	94	single	1	ENSP00000219169	NUTF2
P61970-0	ENSG00000102898_ENST00000219169_ENSP00000219169	P61970	TRUE	0	0	0	96	single	1	ENSP00000219169	NUTF2
P61970-0	ENSG00000102898_ENST00000219169_ENSP00000219169	P61970	TRUE	0	0	0	97	single	1	ENSP00000219169	NUTF2
P61970-0	ENSG00000102898_ENST00000568396_ENSP00000457022	P61970	TRUE	0	0	0	85	single	1	ENSP00000457022	NUTF2
P61970-0	ENSG00000102898_ENST00000568396_ENSP00000457022	P61970	TRUE	0	0	0	92	single	1	ENSP00000457022	NUTF2
P61970-0	ENSG00000102898_ENST00000568396_ENSP00000457022	P61970	TRUE	0	0	0	94	single	1	ENSP00000457022	NUTF2
P61970-0	ENSG00000102898_ENST00000568396_ENSP00000457022	P61970	TRUE	0	0	0	96	single	1	ENSP00000457022	NUTF2
P61970-0	ENSG00000102898_ENST00000568396_ENSP00000457022	P61970	TRUE	0	0	0	97	single	1	ENSP00000457022	NUTF2
P61970-0	ENSG00000102898_ENST00000569436_ENSP00000457989	P61970	TRUE	0	0	0	85	single	1	ENSP00000457989	NUTF2
P61970-0	ENSG00000102898_ENST00000569436_ENSP00000457989	P61970	TRUE	0	0	0	92	single	1	ENSP00000457989	NUTF2
P61970-0	ENSG00000102898_ENST00000569436_ENSP00000457989	P61970	TRUE	0	0	0	94	single	1	ENSP00000457989	NUTF2
P61970-0	ENSG00000102898_ENST00000569436_ENSP00000457989	P61970	TRUE	0	0	0	96	single	1	ENSP00000457989	NUTF2
P61970-0	ENSG00000102898_ENST00000569436_ENSP00000457989	P61970	TRUE	0	0	0	97	single	1	ENSP00000457989	NUTF2
Q9Y2Y0-1	ENSG00000102931_ENST00000219204_ENSP00000219204	Q9Y2Y0	TRUE	0	0	0	85	multi	2	ENSP00000219204	ARL2BP
Q9Y2Y0-1	ENSG00000102931_ENST00000219204_ENSP00000219204	Q9Y2Y0	TRUE	0	0	0	92	multi	2	ENSP00000219204	ARL2BP
Q9Y2Y0-1	ENSG00000102931_ENST00000219204_ENSP00000219204	Q9Y2Y0	TRUE	0	0	0	94	multi	2	ENSP00000219204	ARL2BP
Q9Y2Y0-1	ENSG00000102931_ENST00000219204_ENSP00000219204	Q9Y2Y0	TRUE	0	0	0	96	multi	2	ENSP00000219204	ARL2BP
Q9Y2Y0-1	ENSG00000102931_ENST00000219204_ENSP00000219204	Q9Y2Y0	TRUE	0	0	0	97	multi	2	ENSP00000219204	ARL2BP
Q13232-0	ENSG00000103024_ENST00000219302_ENSP00000219302	Q13232	TRUE	0	0	0	85	single	1	ENSP00000219302	NME3
Q13232-0	ENSG00000103024_ENST00000219302_ENSP00000219302	Q13232	TRUE	0	0	0	92	single	1	ENSP00000219302	NME3
Q13232-0	ENSG00000103024_ENST00000219302_ENSP00000219302	Q13232	TRUE	0	0	0	94	single	1	ENSP00000219302	NME3
Q13232-0	ENSG00000103024_ENST00000219302_ENSP00000219302	Q13232	TRUE	0	0	0	96	single	1	ENSP00000219302	NME3
Q13232-0	ENSG00000103024_ENST00000219302_ENSP00000219302	Q13232	TRUE	0	0	0	97	single	1	ENSP00000219302	NME3
P51665-0	ENSG00000103035_ENST00000219313_ENSP00000219313	P51665	TRUE	0	0	0	85	single	1	ENSP00000219313	PSMD7
P51665-0	ENSG00000103035_ENST00000219313_ENSP00000219313	P51665	TRUE	0	0	0	92	single	1	ENSP00000219313	PSMD7
P51665-0	ENSG00000103035_ENST00000219313_ENSP00000219313	P51665	TRUE	0	0	0	94	single	1	ENSP00000219313	PSMD7
P51665-0	ENSG00000103035_ENST00000219313_ENSP00000219313	P51665	TRUE	0	0	0	96	single	1	ENSP00000219313	PSMD7
P51665-0	ENSG00000103035_ENST00000219313_ENSP00000219313	P51665	TRUE	0	0	0	97	single	1	ENSP00000219313	PSMD7
Q9NRP2-0	ENSG00000103121_ENST00000219400_ENSP00000219400	Q9NRP2	TRUE	0	0	0	85	single	1	ENSP00000219400	CMC2
Q9NRP2-0	ENSG00000103121_ENST00000219400_ENSP00000219400	Q9NRP2	TRUE	0	0	0	92	single	1	ENSP00000219400	CMC2
Q9NRP2-0	ENSG00000103121_ENST00000219400_ENSP00000219400	Q9NRP2	TRUE	0	0	0	94	single	1	ENSP00000219400	CMC2
Q9NRP2-0	ENSG00000103121_ENST00000219400_ENSP00000219400	Q9NRP2	TRUE	0	0	0	96	single	1	ENSP00000219400	CMC2
Q9NRP2-0	ENSG00000103121_ENST00000219400_ENSP00000219400	Q9NRP2	TRUE	0	0	0	97	single	1	ENSP00000219400	CMC2
Q9NRP2-0	ENSG00000103121_ENST00000565914_ENSP00000455723	Q9NRP2	TRUE	0	0	0	85	single	1	ENSP00000455723	CMC2
Q9NRP2-0	ENSG00000103121_ENST00000565914_ENSP00000455723	Q9NRP2	TRUE	0	0	0	92	single	1	ENSP00000455723	CMC2
Q9NRP2-0	ENSG00000103121_ENST00000565914_ENSP00000455723	Q9NRP2	TRUE	0	0	0	94	single	1	ENSP00000455723	CMC2
Q9NRP2-0	ENSG00000103121_ENST00000565914_ENSP00000455723	Q9NRP2	TRUE	0	0	0	96	single	1	ENSP00000455723	CMC2
Q9NRP2-0	ENSG00000103121_ENST00000565914_ENSP00000455723	Q9NRP2	TRUE	0	0	0	97	single	1	ENSP00000455723	CMC2
Q9NRP2-0	ENSG00000103121_ENST00000564249_ENSP00000456841	Q9NRP2	TRUE	0	0	0	85	single	1	ENSP00000456841	CMC2
Q9NRP2-0	ENSG00000103121_ENST00000564249_ENSP00000456841	Q9NRP2	TRUE	0	0	0	92	single	1	ENSP00000456841	CMC2
Q9NRP2-0	ENSG00000103121_ENST00000564249_ENSP00000456841	Q9NRP2	TRUE	0	0	0	94	single	1	ENSP00000456841	CMC2
Q9NRP2-0	ENSG00000103121_ENST00000564249_ENSP00000456841	Q9NRP2	TRUE	0	0	0	96	single	1	ENSP00000456841	CMC2
Q9NRP2-0	ENSG00000103121_ENST00000564249_ENSP00000456841	Q9NRP2	TRUE	0	0	0	97	single	1	ENSP00000456841	CMC2
Q9NRP2-0	ENSG00000103121_ENST00000565650_ENSP00000455457	Q9NRP2	TRUE	0	0	0	92	single	1	ENSP00000455457	CMC2
Q9NRP2-0	ENSG00000103121_ENST00000565650_ENSP00000455457	Q9NRP2	TRUE	0	0	0	94	single	1	ENSP00000455457	CMC2
Q9NRP2-0	ENSG00000103121_ENST00000565650_ENSP00000455457	Q9NRP2	TRUE	0	0	0	96	single	1	ENSP00000455457	CMC2
Q9NRP2-0	ENSG00000103121_ENST00000565650_ENSP00000455457	Q9NRP2	TRUE	0	0	0	97	single	1	ENSP00000455457	CMC2
P29372-1	ENSG00000103152_ENST00000219431_ENSP00000219431	P29372	TRUE	0	0	0	85	multi	4	ENSP00000219431	MPG
P29372-1	ENSG00000103152_ENST00000219431_ENSP00000219431	P29372	TRUE	0	0	0	92	multi	4	ENSP00000219431	MPG
P29372-1	ENSG00000103152_ENST00000219431_ENSP00000219431	P29372	TRUE	0	0	0	94	multi	4	ENSP00000219431	MPG
P29372-1	ENSG00000103152_ENST00000219431_ENSP00000219431	P29372	TRUE	0	0	0	96	multi	4	ENSP00000219431	MPG
P29372-1	ENSG00000103152_ENST00000219431_ENSP00000219431	P29372	TRUE	0	0	0	97	multi	4	ENSP00000219431	MPG
Q14694-1	ENSG00000103194_ENST00000219473_ENSP00000219473	Q14694	TRUE	0	0	0	85	multi	3	ENSP00000219473	USP10
Q14694-1	ENSG00000103194_ENST00000219473_ENSP00000219473	Q14694	TRUE	0	0	0	92	multi	3	ENSP00000219473	USP10
Q14694-1	ENSG00000103194_ENST00000219473_ENSP00000219473	Q14694	TRUE	0	0	0	94	multi	3	ENSP00000219473	USP10
Q14694-1	ENSG00000103194_ENST00000219473_ENSP00000219473	Q14694	TRUE	0	0	0	96	multi	3	ENSP00000219473	USP10
Q14694-1	ENSG00000103194_ENST00000219473_ENSP00000219473	Q14694	TRUE	0	0	0	97	multi	3	ENSP00000219473	USP10
Q9NUI1-1	ENSG00000242612_ENST00000219481_ENSP00000219481	Q9NUI1	TRUE	0	0	0	85	multi	3	ENSP00000219481	DECR2
Q9NUI1-1	ENSG00000242612_ENST00000219481_ENSP00000219481	Q9NUI1	TRUE	0	0	0	92	multi	3	ENSP00000219481	DECR2
Q9NUI1-1	ENSG00000242612_ENST00000219481_ENSP00000219481	Q9NUI1	TRUE	0	0	0	94	multi	3	ENSP00000219481	DECR2
Q9NUI1-1	ENSG00000242612_ENST00000219481_ENSP00000219481	Q9NUI1	TRUE	0	0	0	96	multi	3	ENSP00000219481	DECR2
Q9NUI1-1	ENSG00000242612_ENST00000219481_ENSP00000219481	Q9NUI1	TRUE	0	0	0	97	multi	3	ENSP00000219481	DECR2
Q9NUI1-1	ENSG00000274296_ENST00000613476_ENSP00000481547	Q9NUI1	TRUE	0	0	0	92	multi	3	ENSP00000481547	DECR2
Q9NUI1-1	ENSG00000274296_ENST00000613476_ENSP00000481547	Q9NUI1	TRUE	0	0	0	94	multi	3	ENSP00000481547	DECR2
Q9NUI1-1	ENSG00000274296_ENST00000613476_ENSP00000481547	Q9NUI1	TRUE	0	0	0	96	multi	3	ENSP00000481547	DECR2
Q9NUI1-1	ENSG00000274296_ENST00000613476_ENSP00000481547	Q9NUI1	TRUE	0	0	0	97	multi	3	ENSP00000481547	DECR2
Q9UNE7-1	ENSG00000103266_ENST00000219548_ENSP00000219548	Q9UNE7	TRUE	0	0	0	85	multi	2	ENSP00000219548	STUB1
Q9UNE7-1	ENSG00000103266_ENST00000219548_ENSP00000219548	Q9UNE7	TRUE	0	0	0	92	multi	2	ENSP00000219548	STUB1
Q9UNE7-1	ENSG00000103266_ENST00000219548_ENSP00000219548	Q9UNE7	TRUE	0	0	0	94	multi	2	ENSP00000219548	STUB1
Q9UNE7-1	ENSG00000103266_ENST00000219548_ENSP00000219548	Q9UNE7	TRUE	0	0	0	96	multi	2	ENSP00000219548	STUB1
Q9UNE7-1	ENSG00000103266_ENST00000219548_ENSP00000219548	Q9UNE7	TRUE	0	0	0	97	multi	2	ENSP00000219548	STUB1
O14562-0	ENSG00000103353_ENST00000395878_ENSP00000379217	O14562	TRUE	0	0	0	85	single	1	ENSP00000379217	UBFD1
O14562-0	ENSG00000103353_ENST00000395878_ENSP00000379217	O14562	TRUE	0	0	0	92	single	1	ENSP00000379217	UBFD1
O14562-0	ENSG00000103353_ENST00000395878_ENSP00000379217	O14562	TRUE	0	0	0	94	single	1	ENSP00000379217	UBFD1
O14562-0	ENSG00000103353_ENST00000395878_ENSP00000379217	O14562	TRUE	0	0	0	96	single	1	ENSP00000379217	UBFD1
O14562-0	ENSG00000103353_ENST00000395878_ENSP00000379217	O14562	TRUE	0	0	0	97	single	1	ENSP00000379217	UBFD1
P30519-1	ENSG00000103415_ENST00000219700_ENSP00000219700	P30519	TRUE	0	0	0	85	multi	2	ENSP00000219700	HMOX2
P30519-1	ENSG00000103415_ENST00000219700_ENSP00000219700	P30519	TRUE	0	0	0	92	multi	2	ENSP00000219700	HMOX2
P30519-1	ENSG00000103415_ENST00000219700_ENSP00000219700	P30519	TRUE	0	0	0	94	multi	2	ENSP00000219700	HMOX2
P30519-1	ENSG00000103415_ENST00000219700_ENSP00000219700	P30519	TRUE	0	0	0	96	multi	2	ENSP00000219700	HMOX2
P30519-1	ENSG00000103415_ENST00000219700_ENSP00000219700	P30519	TRUE	0	0	0	97	multi	2	ENSP00000219700	HMOX2
P30519-1	ENSG00000103415_ENST00000398595_ENSP00000381595	P30519	TRUE	0	0	0	85	multi	2	ENSP00000381595	HMOX2
P30519-1	ENSG00000103415_ENST00000398595_ENSP00000381595	P30519	TRUE	0	0	0	92	multi	2	ENSP00000381595	HMOX2
P30519-1	ENSG00000103415_ENST00000398595_ENSP00000381595	P30519	TRUE	0	0	0	94	multi	2	ENSP00000381595	HMOX2
P30519-1	ENSG00000103415_ENST00000398595_ENSP00000381595	P30519	TRUE	0	0	0	96	multi	2	ENSP00000381595	HMOX2
P30519-1	ENSG00000103415_ENST00000398595_ENSP00000381595	P30519	TRUE	0	0	0	97	multi	2	ENSP00000381595	HMOX2
P30519-1	ENSG00000103415_ENST00000406590_ENSP00000385100	P30519	TRUE	0	0	0	85	multi	2	ENSP00000385100	HMOX2
P30519-1	ENSG00000103415_ENST00000406590_ENSP00000385100	P30519	TRUE	0	0	0	92	multi	2	ENSP00000385100	HMOX2
P30519-1	ENSG00000103415_ENST00000406590_ENSP00000385100	P30519	TRUE	0	0	0	94	multi	2	ENSP00000385100	HMOX2
P30519-1	ENSG00000103415_ENST00000406590_ENSP00000385100	P30519	TRUE	0	0	0	96	multi	2	ENSP00000385100	HMOX2
P30519-1	ENSG00000103415_ENST00000406590_ENSP00000385100	P30519	TRUE	0	0	0	97	multi	2	ENSP00000385100	HMOX2
P30519-1	ENSG00000103415_ENST00000414777_ENSP00000391637	P30519	TRUE	0	0	0	85	multi	2	ENSP00000391637	HMOX2
P30519-1	ENSG00000103415_ENST00000414777_ENSP00000391637	P30519	TRUE	0	0	0	92	multi	2	ENSP00000391637	HMOX2
P30519-1	ENSG00000103415_ENST00000414777_ENSP00000391637	P30519	TRUE	0	0	0	94	multi	2	ENSP00000391637	HMOX2
P30519-1	ENSG00000103415_ENST00000414777_ENSP00000391637	P30519	TRUE	0	0	0	96	multi	2	ENSP00000391637	HMOX2
P30519-1	ENSG00000103415_ENST00000414777_ENSP00000391637	P30519	TRUE	0	0	0	97	multi	2	ENSP00000391637	HMOX2
P30519-1	ENSG00000103415_ENST00000458134_ENSP00000394103	P30519	TRUE	0	0	0	85	multi	2	ENSP00000394103	HMOX2
P30519-1	ENSG00000103415_ENST00000458134_ENSP00000394103	P30519	TRUE	0	0	0	92	multi	2	ENSP00000394103	HMOX2
P30519-1	ENSG00000103415_ENST00000458134_ENSP00000394103	P30519	TRUE	0	0	0	94	multi	2	ENSP00000394103	HMOX2
P30519-1	ENSG00000103415_ENST00000458134_ENSP00000394103	P30519	TRUE	0	0	0	96	multi	2	ENSP00000394103	HMOX2
P30519-1	ENSG00000103415_ENST00000458134_ENSP00000394103	P30519	TRUE	0	0	0	97	multi	2	ENSP00000394103	HMOX2
P30519-1	ENSG00000103415_ENST00000570646_ENSP00000459214	P30519	TRUE	0	0	0	85	multi	2	ENSP00000459214	HMOX2
P30519-1	ENSG00000103415_ENST00000570646_ENSP00000459214	P30519	TRUE	0	0	0	92	multi	2	ENSP00000459214	HMOX2
P30519-1	ENSG00000103415_ENST00000570646_ENSP00000459214	P30519	TRUE	0	0	0	94	multi	2	ENSP00000459214	HMOX2
P30519-1	ENSG00000103415_ENST00000570646_ENSP00000459214	P30519	TRUE	0	0	0	96	multi	2	ENSP00000459214	HMOX2
P30519-1	ENSG00000103415_ENST00000570646_ENSP00000459214	P30519	TRUE	0	0	0	97	multi	2	ENSP00000459214	HMOX2
P30519-1	ENSG00000277424_ENST00000620445_ENSP00000478785	P30519	TRUE	0	0	0	92	multi	2	ENSP00000478785	HMOX2
P30519-1	ENSG00000277424_ENST00000620445_ENSP00000478785	P30519	TRUE	0	0	0	94	multi	2	ENSP00000478785	HMOX2
P30519-1	ENSG00000277424_ENST00000620445_ENSP00000478785	P30519	TRUE	0	0	0	96	multi	2	ENSP00000478785	HMOX2
P30519-1	ENSG00000277424_ENST00000620445_ENSP00000478785	P30519	TRUE	0	0	0	97	multi	2	ENSP00000478785	HMOX2
P30519-1	ENSG00000277424_ENST00000612525_ENSP00000481295	P30519	TRUE	0	0	0	92	multi	2	ENSP00000481295	HMOX2
P30519-1	ENSG00000277424_ENST00000612525_ENSP00000481295	P30519	TRUE	0	0	0	94	multi	2	ENSP00000481295	HMOX2
P30519-1	ENSG00000277424_ENST00000612525_ENSP00000481295	P30519	TRUE	0	0	0	96	multi	2	ENSP00000481295	HMOX2
P30519-1	ENSG00000277424_ENST00000612525_ENSP00000481295	P30519	TRUE	0	0	0	97	multi	2	ENSP00000481295	HMOX2
P30519-1	ENSG00000277424_ENST00000621065_ENSP00000481811	P30519	TRUE	0	0	0	92	multi	2	ENSP00000481811	HMOX2
P30519-1	ENSG00000277424_ENST00000621065_ENSP00000481811	P30519	TRUE	0	0	0	94	multi	2	ENSP00000481811	HMOX2
P30519-1	ENSG00000277424_ENST00000621065_ENSP00000481811	P30519	TRUE	0	0	0	96	multi	2	ENSP00000481811	HMOX2
P30519-1	ENSG00000277424_ENST00000621065_ENSP00000481811	P30519	TRUE	0	0	0	97	multi	2	ENSP00000481811	HMOX2
P30519-1	ENSG00000277424_ENST00000622146_ENSP00000483319	P30519	TRUE	0	0	0	92	multi	2	ENSP00000483319	HMOX2
P30519-1	ENSG00000277424_ENST00000622146_ENSP00000483319	P30519	TRUE	0	0	0	94	multi	2	ENSP00000483319	HMOX2
P30519-1	ENSG00000277424_ENST00000622146_ENSP00000483319	P30519	TRUE	0	0	0	96	multi	2	ENSP00000483319	HMOX2
P30519-1	ENSG00000277424_ENST00000622146_ENSP00000483319	P30519	TRUE	0	0	0	97	multi	2	ENSP00000483319	HMOX2
P30519-1	ENSG00000277424_ENST00000615778_ENSP00000484422	P30519	TRUE	0	0	0	92	multi	2	ENSP00000484422	HMOX2
P30519-1	ENSG00000277424_ENST00000615778_ENSP00000484422	P30519	TRUE	0	0	0	94	multi	2	ENSP00000484422	HMOX2
P30519-1	ENSG00000277424_ENST00000615778_ENSP00000484422	P30519	TRUE	0	0	0	96	multi	2	ENSP00000484422	HMOX2
P30519-1	ENSG00000277424_ENST00000615778_ENSP00000484422	P30519	TRUE	0	0	0	97	multi	2	ENSP00000484422	HMOX2
P30519-1	ENSG00000103415_ENST00000619528_ENSP00000484423	P30519	TRUE	0	0	0	92	multi	2	ENSP00000484423	HMOX2
P30519-1	ENSG00000103415_ENST00000619528_ENSP00000484423	P30519	TRUE	0	0	0	94	multi	2	ENSP00000484423	HMOX2
P30519-1	ENSG00000103415_ENST00000619528_ENSP00000484423	P30519	TRUE	0	0	0	96	multi	2	ENSP00000484423	HMOX2
P30519-1	ENSG00000103415_ENST00000619528_ENSP00000484423	P30519	TRUE	0	0	0	97	multi	2	ENSP00000484423	HMOX2
P30519-1	ENSG00000103415_ENST00000619913_ENSP00000484467	P30519	TRUE	0	0	0	92	multi	2	ENSP00000484467	HMOX2
P30519-1	ENSG00000103415_ENST00000619913_ENSP00000484467	P30519	TRUE	0	0	0	94	multi	2	ENSP00000484467	HMOX2
P30519-1	ENSG00000103415_ENST00000619913_ENSP00000484467	P30519	TRUE	0	0	0	96	multi	2	ENSP00000484467	HMOX2
P30519-1	ENSG00000103415_ENST00000619913_ENSP00000484467	P30519	TRUE	0	0	0	97	multi	2	ENSP00000484467	HMOX2
P30519-1	ENSG00000277424_ENST00000631540_ENSP00000487673	P30519	TRUE	0	0	0	92	multi	2	ENSP00000487673	HMOX2
P30519-1	ENSG00000277424_ENST00000631540_ENSP00000487673	P30519	TRUE	0	0	0	94	multi	2	ENSP00000487673	HMOX2
P30519-1	ENSG00000277424_ENST00000631540_ENSP00000487673	P30519	TRUE	0	0	0	96	multi	2	ENSP00000487673	HMOX2
P30519-1	ENSG00000277424_ENST00000631540_ENSP00000487673	P30519	TRUE	0	0	0	97	multi	2	ENSP00000487673	HMOX2
P30519-1	ENSG00000277424_ENST00000631677_ENSP00000488579	P30519	TRUE	0	0	0	92	multi	2	ENSP00000488579	HMOX2
P30519-1	ENSG00000277424_ENST00000631677_ENSP00000488579	P30519	TRUE	0	0	0	94	multi	2	ENSP00000488579	HMOX2
P30519-1	ENSG00000277424_ENST00000631677_ENSP00000488579	P30519	TRUE	0	0	0	96	multi	2	ENSP00000488579	HMOX2
P30519-1	ENSG00000277424_ENST00000631677_ENSP00000488579	P30519	TRUE	0	0	0	97	multi	2	ENSP00000488579	HMOX2
P30519-1	ENSG00000277424_ENST00000632458_ENSP00000488880	P30519	TRUE	0	0	0	92	multi	2	ENSP00000488880	HMOX2
P30519-1	ENSG00000277424_ENST00000632458_ENSP00000488880	P30519	TRUE	0	0	0	94	multi	2	ENSP00000488880	HMOX2
P30519-1	ENSG00000277424_ENST00000632458_ENSP00000488880	P30519	TRUE	0	0	0	96	multi	2	ENSP00000488880	HMOX2
P30519-1	ENSG00000277424_ENST00000632458_ENSP00000488880	P30519	TRUE	0	0	0	97	multi	2	ENSP00000488880	HMOX2
O14735-1	ENSG00000103502_ENST00000219789_ENSP00000219789	O14735	TRUE	0	0	0	85	multi	3	ENSP00000219789	CDIPT
O14735-1	ENSG00000103502_ENST00000219789_ENSP00000219789	O14735	TRUE	0	0	0	92	multi	3	ENSP00000219789	CDIPT
O14735-1	ENSG00000103502_ENST00000219789_ENSP00000219789	O14735	TRUE	0	0	0	94	multi	3	ENSP00000219789	CDIPT
O14735-1	ENSG00000103502_ENST00000219789_ENSP00000219789	O14735	TRUE	0	0	0	96	multi	3	ENSP00000219789	CDIPT
O14735-1	ENSG00000103502_ENST00000219789_ENSP00000219789	O14735	TRUE	0	0	0	97	multi	3	ENSP00000219789	CDIPT
O14735-1	ENSG00000103502_ENST00000570016_ENSP00000454453	O14735	TRUE	0	0	0	85	multi	3	ENSP00000454453	CDIPT
O14735-1	ENSG00000103502_ENST00000570016_ENSP00000454453	O14735	TRUE	0	0	0	92	multi	3	ENSP00000454453	CDIPT
O14735-1	ENSG00000103502_ENST00000570016_ENSP00000454453	O14735	TRUE	0	0	0	94	multi	3	ENSP00000454453	CDIPT
O14735-1	ENSG00000103502_ENST00000570016_ENSP00000454453	O14735	TRUE	0	0	0	96	multi	3	ENSP00000454453	CDIPT
O14735-1	ENSG00000103502_ENST00000570016_ENSP00000454453	O14735	TRUE	0	0	0	97	multi	3	ENSP00000454453	CDIPT
O14735-1	ENSG00000103502_ENST00000569956_ENSP00000457339	O14735	TRUE	0	0	0	85	multi	3	ENSP00000457339	CDIPT
O14735-1	ENSG00000103502_ENST00000569956_ENSP00000457339	O14735	TRUE	0	0	0	92	multi	3	ENSP00000457339	CDIPT
O14735-1	ENSG00000103502_ENST00000569956_ENSP00000457339	O14735	TRUE	0	0	0	94	multi	3	ENSP00000457339	CDIPT
O14735-1	ENSG00000103502_ENST00000569956_ENSP00000457339	O14735	TRUE	0	0	0	96	multi	3	ENSP00000457339	CDIPT
O14735-1	ENSG00000103502_ENST00000569956_ENSP00000457339	O14735	TRUE	0	0	0	97	multi	3	ENSP00000457339	CDIPT
O14874-1	ENSG00000103507_ENST00000219794_ENSP00000219794	O14874	TRUE	0	0	0	85	multi	3	ENSP00000219794	BCKDK
O14874-1	ENSG00000103507_ENST00000219794_ENSP00000219794	O14874	TRUE	0	0	0	92	multi	3	ENSP00000219794	BCKDK
O14874-1	ENSG00000103507_ENST00000219794_ENSP00000219794	O14874	TRUE	0	0	0	94	multi	3	ENSP00000219794	BCKDK
O14874-1	ENSG00000103507_ENST00000219794_ENSP00000219794	O14874	TRUE	0	0	0	96	multi	3	ENSP00000219794	BCKDK
O14874-1	ENSG00000103507_ENST00000219794_ENSP00000219794	O14874	TRUE	0	0	0	97	multi	3	ENSP00000219794	BCKDK
O14874-1	ENSG00000103507_ENST00000394951_ENSP00000378405	O14874	TRUE	0	0	0	85	multi	3	ENSP00000378405	BCKDK
O14874-1	ENSG00000103507_ENST00000394951_ENSP00000378405	O14874	TRUE	0	0	0	92	multi	3	ENSP00000378405	BCKDK
O14874-1	ENSG00000103507_ENST00000394951_ENSP00000378405	O14874	TRUE	0	0	0	94	multi	3	ENSP00000378405	BCKDK
O14874-1	ENSG00000103507_ENST00000394951_ENSP00000378405	O14874	TRUE	0	0	0	96	multi	3	ENSP00000378405	BCKDK
O14874-1	ENSG00000103507_ENST00000394951_ENSP00000378405	O14874	TRUE	0	0	0	97	multi	3	ENSP00000378405	BCKDK
Q9H7Z6-1	ENSG00000103510_ENST00000219797_ENSP00000219797	Q9H7Z6	TRUE	0	0	0	85	multi	2	ENSP00000219797	KAT8
Q9H7Z6-1	ENSG00000103510_ENST00000219797_ENSP00000219797	Q9H7Z6	TRUE	0	0	0	92	multi	2	ENSP00000219797	KAT8
Q9H7Z6-1	ENSG00000103510_ENST00000219797_ENSP00000219797	Q9H7Z6	TRUE	0	0	0	94	multi	2	ENSP00000219797	KAT8
Q9H7Z6-1	ENSG00000103510_ENST00000219797_ENSP00000219797	Q9H7Z6	TRUE	0	0	0	96	multi	2	ENSP00000219797	KAT8
Q9H7Z6-1	ENSG00000103510_ENST00000219797_ENSP00000219797	Q9H7Z6	TRUE	0	0	0	97	multi	2	ENSP00000219797	KAT8
Q9H7Z6-1	ENSG00000103510_ENST00000543774_ENSP00000456933	Q9H7Z6	TRUE	0	0	0	85	multi	2	ENSP00000456933	KAT8
Q9H7Z6-1	ENSG00000103510_ENST00000543774_ENSP00000456933	Q9H7Z6	TRUE	0	0	0	92	multi	2	ENSP00000456933	KAT8
Q9H7Z6-1	ENSG00000103510_ENST00000543774_ENSP00000456933	Q9H7Z6	TRUE	0	0	0	94	multi	2	ENSP00000456933	KAT8
Q9H7Z6-1	ENSG00000103510_ENST00000543774_ENSP00000456933	Q9H7Z6	TRUE	0	0	0	96	multi	2	ENSP00000456933	KAT8
Q9H7Z6-1	ENSG00000103510_ENST00000543774_ENSP00000456933	Q9H7Z6	TRUE	0	0	0	97	multi	2	ENSP00000456933	KAT8
P41240-0	ENSG00000103653_ENST00000220003_ENSP00000220003	P41240	TRUE	0	0	0	85	single	1	ENSP00000220003	CSK
P41240-0	ENSG00000103653_ENST00000220003_ENSP00000220003	P41240	TRUE	0	0	0	92	single	1	ENSP00000220003	CSK
P41240-0	ENSG00000103653_ENST00000220003_ENSP00000220003	P41240	TRUE	0	0	0	94	single	1	ENSP00000220003	CSK
P41240-0	ENSG00000103653_ENST00000220003_ENSP00000220003	P41240	TRUE	0	0	0	96	single	1	ENSP00000220003	CSK
P41240-0	ENSG00000103653_ENST00000220003_ENSP00000220003	P41240	TRUE	0	0	0	97	single	1	ENSP00000220003	CSK
P41240-0	ENSG00000103653_ENST00000439220_ENSP00000414764	P41240	TRUE	0	0	0	85	single	1	ENSP00000414764	CSK
P41240-0	ENSG00000103653_ENST00000439220_ENSP00000414764	P41240	TRUE	0	0	0	92	single	1	ENSP00000414764	CSK
P41240-0	ENSG00000103653_ENST00000439220_ENSP00000414764	P41240	TRUE	0	0	0	94	single	1	ENSP00000414764	CSK
P41240-0	ENSG00000103653_ENST00000439220_ENSP00000414764	P41240	TRUE	0	0	0	96	single	1	ENSP00000414764	CSK
P41240-0	ENSG00000103653_ENST00000439220_ENSP00000414764	P41240	TRUE	0	0	0	97	single	1	ENSP00000414764	CSK
P41240-0	ENSG00000103653_ENST00000567571_ENSP00000454906	P41240	TRUE	0	0	0	85	single	1	ENSP00000454906	CSK
P41240-0	ENSG00000103653_ENST00000567571_ENSP00000454906	P41240	TRUE	0	0	0	92	single	1	ENSP00000454906	CSK
P41240-0	ENSG00000103653_ENST00000567571_ENSP00000454906	P41240	TRUE	0	0	0	94	single	1	ENSP00000454906	CSK
P41240-0	ENSG00000103653_ENST00000567571_ENSP00000454906	P41240	TRUE	0	0	0	96	single	1	ENSP00000454906	CSK
P41240-0	ENSG00000103653_ENST00000567571_ENSP00000454906	P41240	TRUE	0	0	0	97	single	1	ENSP00000454906	CSK
P09668-0	ENSG00000103811_ENST00000220166_ENSP00000220166	P09668	TRUE	0	0	0	85	single	1	ENSP00000220166	CTSH
P09668-0	ENSG00000103811_ENST00000220166_ENSP00000220166	P09668	TRUE	0	0	0	92	single	1	ENSP00000220166	CTSH
P09668-0	ENSG00000103811_ENST00000220166_ENSP00000220166	P09668	TRUE	0	0	0	94	single	1	ENSP00000220166	CTSH
P09668-0	ENSG00000103811_ENST00000220166_ENSP00000220166	P09668	TRUE	0	0	0	96	single	1	ENSP00000220166	CTSH
P09668-0	ENSG00000103811_ENST00000220166_ENSP00000220166	P09668	TRUE	0	0	0	97	single	1	ENSP00000220166	CTSH
Q9H223-0	ENSG00000103966_ENST00000220325_ENSP00000220325	Q9H223	TRUE	0	0	0	85	single	1	ENSP00000220325	EHD4
Q9H223-0	ENSG00000103966_ENST00000220325_ENSP00000220325	Q9H223	TRUE	0	0	0	92	single	1	ENSP00000220325	EHD4
Q9H223-0	ENSG00000103966_ENST00000220325_ENSP00000220325	Q9H223	TRUE	0	0	0	94	single	1	ENSP00000220325	EHD4
Q9H223-0	ENSG00000103966_ENST00000220325_ENSP00000220325	Q9H223	TRUE	0	0	0	96	single	1	ENSP00000220325	EHD4
Q9H223-0	ENSG00000103966_ENST00000220325_ENSP00000220325	Q9H223	TRUE	0	0	0	97	single	1	ENSP00000220325	EHD4
Q06547-1	ENSG00000104064_ENST00000220429_ENSP00000220429	Q06547	TRUE	0	0	0	85	multi	4	ENSP00000220429	GABPB1
Q06547-1	ENSG00000104064_ENST00000220429_ENSP00000220429	Q06547	TRUE	0	0	0	92	multi	4	ENSP00000220429	GABPB1
Q06547-1	ENSG00000104064_ENST00000220429_ENSP00000220429	Q06547	TRUE	0	0	0	94	multi	4	ENSP00000220429	GABPB1
Q06547-1	ENSG00000104064_ENST00000220429_ENSP00000220429	Q06547	TRUE	0	0	0	96	multi	4	ENSP00000220429	GABPB1
Q06547-1	ENSG00000104064_ENST00000220429_ENSP00000220429	Q06547	TRUE	0	0	0	97	multi	4	ENSP00000220429	GABPB1
Q9P253-0	ENSG00000104142_ENST00000220509_ENSP00000220509	Q9P253	TRUE	0	0	0	85	single	1	ENSP00000220509	VPS18
Q9P253-0	ENSG00000104142_ENST00000220509_ENSP00000220509	Q9P253	TRUE	0	0	0	92	single	1	ENSP00000220509	VPS18
Q9P253-0	ENSG00000104142_ENST00000220509_ENSP00000220509	Q9P253	TRUE	0	0	0	94	single	1	ENSP00000220509	VPS18
Q9P253-0	ENSG00000104142_ENST00000220509_ENSP00000220509	Q9P253	TRUE	0	0	0	96	single	1	ENSP00000220509	VPS18
Q9P253-0	ENSG00000104142_ENST00000220509_ENSP00000220509	Q9P253	TRUE	0	0	0	97	single	1	ENSP00000220509	VPS18
Q9UL45-1	ENSG00000104164_ENST00000220531_ENSP00000220531	Q9UL45	TRUE	0	0	0	85	multi	2	ENSP00000220531	BLOC1S6
Q9UL45-1	ENSG00000104164_ENST00000220531_ENSP00000220531	Q9UL45	TRUE	0	0	0	92	multi	2	ENSP00000220531	BLOC1S6
Q9UL45-1	ENSG00000104164_ENST00000220531_ENSP00000220531	Q9UL45	TRUE	0	0	0	94	multi	2	ENSP00000220531	BLOC1S6
Q9UL45-1	ENSG00000104164_ENST00000220531_ENSP00000220531	Q9UL45	TRUE	0	0	0	96	multi	2	ENSP00000220531	BLOC1S6
Q9UL45-1	ENSG00000104164_ENST00000220531_ENSP00000220531	Q9UL45	TRUE	0	0	0	97	multi	2	ENSP00000220531	BLOC1S6
Q9UKV8-1	ENSG00000123908_ENST00000220592_ENSP00000220592	Q9UKV8	TRUE	0	0	0	85	multi	2	ENSP00000220592	AGO2
Q9UKV8-1	ENSG00000123908_ENST00000220592_ENSP00000220592	Q9UKV8	TRUE	0	0	0	92	multi	2	ENSP00000220592	AGO2
Q9UKV8-1	ENSG00000123908_ENST00000220592_ENSP00000220592	Q9UKV8	TRUE	0	0	0	94	multi	2	ENSP00000220592	AGO2
Q9UKV8-1	ENSG00000123908_ENST00000220592_ENSP00000220592	Q9UKV8	TRUE	0	0	0	96	multi	2	ENSP00000220592	AGO2
Q9UKV8-1	ENSG00000123908_ENST00000220592_ENSP00000220592	Q9UKV8	TRUE	0	0	0	97	multi	2	ENSP00000220592	AGO2
Q8TCF1-1	ENSG00000104231_ENST00000220669_ENSP00000220669	Q8TCF1	TRUE	0	0	0	85	multi	4	ENSP00000220669	ZFAND1
Q8TCF1-1	ENSG00000104231_ENST00000220669_ENSP00000220669	Q8TCF1	TRUE	0	0	0	92	multi	4	ENSP00000220669	ZFAND1
Q8TCF1-1	ENSG00000104231_ENST00000220669_ENSP00000220669	Q8TCF1	TRUE	0	0	0	94	multi	4	ENSP00000220669	ZFAND1
Q8TCF1-1	ENSG00000104231_ENST00000220669_ENSP00000220669	Q8TCF1	TRUE	0	0	0	96	multi	4	ENSP00000220669	ZFAND1
Q8TCF1-1	ENSG00000104231_ENST00000220669_ENSP00000220669	Q8TCF1	TRUE	0	0	0	97	multi	4	ENSP00000220669	ZFAND1
O43353-1	ENSG00000104312_ENST00000220751_ENSP00000220751	O43353	TRUE	0	0	0	85	multi	2	ENSP00000220751	RIPK2
O43353-1	ENSG00000104312_ENST00000220751_ENSP00000220751	O43353	TRUE	0	0	0	92	multi	2	ENSP00000220751	RIPK2
O43353-1	ENSG00000104312_ENST00000220751_ENSP00000220751	O43353	TRUE	0	0	0	94	multi	2	ENSP00000220751	RIPK2
O43353-1	ENSG00000104312_ENST00000220751_ENSP00000220751	O43353	TRUE	0	0	0	96	multi	2	ENSP00000220751	RIPK2
O43353-1	ENSG00000104312_ENST00000220751_ENSP00000220751	O43353	TRUE	0	0	0	97	multi	2	ENSP00000220751	RIPK2
Q16698-1	ENSG00000104325_ENST00000220764_ENSP00000220764	Q16698	TRUE	0	0	0	85	multi	2	ENSP00000220764	DECR1
Q16698-1	ENSG00000104325_ENST00000220764_ENSP00000220764	Q16698	TRUE	0	0	0	92	multi	2	ENSP00000220764	DECR1
Q16698-1	ENSG00000104325_ENST00000220764_ENSP00000220764	Q16698	TRUE	0	0	0	94	multi	2	ENSP00000220764	DECR1
Q16698-1	ENSG00000104325_ENST00000220764_ENSP00000220764	Q16698	TRUE	0	0	0	96	multi	2	ENSP00000220764	DECR1
Q16698-1	ENSG00000104325_ENST00000220764_ENSP00000220764	Q16698	TRUE	0	0	0	97	multi	2	ENSP00000220764	DECR1
P60228-0	ENSG00000104408_ENST00000220849_ENSP00000220849	P60228	TRUE	0	0	0	85	single	1	ENSP00000220849	EIF3E
P60228-0	ENSG00000104408_ENST00000220849_ENSP00000220849	P60228	TRUE	0	0	0	92	single	1	ENSP00000220849	EIF3E
P60228-0	ENSG00000104408_ENST00000220849_ENSP00000220849	P60228	TRUE	0	0	0	94	single	1	ENSP00000220849	EIF3E
P60228-0	ENSG00000104408_ENST00000220849_ENSP00000220849	P60228	TRUE	0	0	0	96	single	1	ENSP00000220849	EIF3E
P60228-0	ENSG00000104408_ENST00000220849_ENSP00000220849	P60228	TRUE	0	0	0	97	single	1	ENSP00000220849	EIF3E
Q9NRG0-0	ENSG00000104472_ENST00000220913_ENSP00000220913	Q9NRG0	TRUE	0	0	0	85	single	1	ENSP00000220913	CHRAC1
Q9NRG0-0	ENSG00000104472_ENST00000220913_ENSP00000220913	Q9NRG0	TRUE	0	0	0	92	single	1	ENSP00000220913	CHRAC1
Q9NRG0-0	ENSG00000104472_ENST00000220913_ENSP00000220913	Q9NRG0	TRUE	0	0	0	94	single	1	ENSP00000220913	CHRAC1
Q9NRG0-0	ENSG00000104472_ENST00000220913_ENSP00000220913	Q9NRG0	TRUE	0	0	0	96	single	1	ENSP00000220913	CHRAC1
Q9NRG0-0	ENSG00000104472_ENST00000220913_ENSP00000220913	Q9NRG0	TRUE	0	0	0	97	single	1	ENSP00000220913	CHRAC1
O00399-0	ENSG00000104671_ENST00000221114_ENSP00000221114	O00399	TRUE	0	0	0	85	single	1	ENSP00000221114	DCTN6
O00399-0	ENSG00000104671_ENST00000221114_ENSP00000221114	O00399	TRUE	0	0	0	92	single	1	ENSP00000221114	DCTN6
O00399-0	ENSG00000104671_ENST00000221114_ENSP00000221114	O00399	TRUE	0	0	0	94	single	1	ENSP00000221114	DCTN6
O00399-0	ENSG00000104671_ENST00000221114_ENSP00000221114	O00399	TRUE	0	0	0	96	single	1	ENSP00000221114	DCTN6
O00399-0	ENSG00000104671_ENST00000221114_ENSP00000221114	O00399	TRUE	0	0	0	97	single	1	ENSP00000221114	DCTN6
P00390-1	ENSG00000104687_ENST00000221130_ENSP00000221130	P00390	TRUE	0	0	0	85	multi	5	ENSP00000221130	GSR
P00390-1	ENSG00000104687_ENST00000221130_ENSP00000221130	P00390	TRUE	0	0	0	92	multi	5	ENSP00000221130	GSR
P00390-1	ENSG00000104687_ENST00000221130_ENSP00000221130	P00390	TRUE	0	0	0	94	multi	5	ENSP00000221130	GSR
P00390-1	ENSG00000104687_ENST00000221130_ENSP00000221130	P00390	TRUE	0	0	0	96	multi	5	ENSP00000221130	GSR
P00390-1	ENSG00000104687_ENST00000221130_ENSP00000221130	P00390	TRUE	0	0	0	97	multi	5	ENSP00000221130	GSR
O75175-0	ENSG00000088038_ENST00000221232_ENSP00000221232	O75175	TRUE	0	0	0	85	single	1	ENSP00000221232	CNOT3
O75175-0	ENSG00000088038_ENST00000221232_ENSP00000221232	O75175	TRUE	0	0	0	92	single	1	ENSP00000221232	CNOT3
O75175-0	ENSG00000088038_ENST00000221232_ENSP00000221232	O75175	TRUE	0	0	0	94	single	1	ENSP00000221232	CNOT3
O75175-0	ENSG00000088038_ENST00000221232_ENSP00000221232	O75175	TRUE	0	0	0	96	single	1	ENSP00000221232	CNOT3
O75175-0	ENSG00000088038_ENST00000221232_ENSP00000221232	O75175	TRUE	0	0	0	97	single	1	ENSP00000221232	CNOT3
O75175-0	ENSG00000088038_ENST00000358389_ENSP00000351159	O75175	FALSE	-182	0.938	0.327	85	single	1	ENSP00000351159	CNOT3
O75175-0	ENSG00000088038_ENST00000358389_ENSP00000351159	O75175	TRUE	0	0	0	92	single	1	ENSP00000351159	CNOT3
O75175-0	ENSG00000088038_ENST00000358389_ENSP00000351159	O75175	TRUE	0	0	0	94	single	1	ENSP00000351159	CNOT3
O75175-0	ENSG00000088038_ENST00000358389_ENSP00000351159	O75175	TRUE	0	0	0	96	single	1	ENSP00000351159	CNOT3
O75175-0	ENSG00000088038_ENST00000358389_ENSP00000351159	O75175	TRUE	0	0	0	97	single	1	ENSP00000351159	CNOT3
O75175-0	ENSG00000274941_ENST00000622131_ENSP00000478280	O75175	TRUE	0	0	0	92	single	1	ENSP00000478280	CNOT3
O75175-0	ENSG00000274941_ENST00000622131_ENSP00000478280	O75175	TRUE	0	0	0	94	single	1	ENSP00000478280	CNOT3
O75175-0	ENSG00000274941_ENST00000622131_ENSP00000478280	O75175	TRUE	0	0	0	96	single	1	ENSP00000478280	CNOT3
O75175-0	ENSG00000274941_ENST00000622131_ENSP00000478280	O75175	TRUE	0	0	0	97	single	1	ENSP00000478280	CNOT3
O75175-0	ENSG00000276082_ENST00000620419_ENSP00000478956	O75175	TRUE	0	0	0	92	single	1	ENSP00000478956	CNOT3
O75175-0	ENSG00000276082_ENST00000620419_ENSP00000478956	O75175	TRUE	0	0	0	94	single	1	ENSP00000478956	CNOT3
O75175-0	ENSG00000276082_ENST00000620419_ENSP00000478956	O75175	TRUE	0	0	0	96	single	1	ENSP00000478956	CNOT3
O75175-0	ENSG00000276082_ENST00000620419_ENSP00000478956	O75175	TRUE	0	0	0	97	single	1	ENSP00000478956	CNOT3
O75175-0	ENSG00000277600_ENST00000617982_ENSP00000479987	O75175	TRUE	0	0	0	92	single	1	ENSP00000479987	CNOT3
O75175-0	ENSG00000277600_ENST00000617982_ENSP00000479987	O75175	TRUE	0	0	0	94	single	1	ENSP00000479987	CNOT3
O75175-0	ENSG00000277600_ENST00000617982_ENSP00000479987	O75175	TRUE	0	0	0	96	single	1	ENSP00000479987	CNOT3
O75175-0	ENSG00000277600_ENST00000617982_ENSP00000479987	O75175	TRUE	0	0	0	97	single	1	ENSP00000479987	CNOT3
O75175-0	ENSG00000274941_ENST00000610883_ENSP00000480258	O75175	TRUE	0	0	0	92	single	1	ENSP00000480258	CNOT3
O75175-0	ENSG00000274941_ENST00000610883_ENSP00000480258	O75175	TRUE	0	0	0	94	single	1	ENSP00000480258	CNOT3
O75175-0	ENSG00000274941_ENST00000610883_ENSP00000480258	O75175	TRUE	0	0	0	96	single	1	ENSP00000480258	CNOT3
O75175-0	ENSG00000274941_ENST00000610883_ENSP00000480258	O75175	TRUE	0	0	0	97	single	1	ENSP00000480258	CNOT3
O75175-0	ENSG00000274176_ENST00000612924_ENSP00000480585	O75175	TRUE	0	0	0	92	single	1	ENSP00000480585	CNOT3
O75175-0	ENSG00000274176_ENST00000612924_ENSP00000480585	O75175	TRUE	0	0	0	94	single	1	ENSP00000480585	CNOT3
O75175-0	ENSG00000274176_ENST00000612924_ENSP00000480585	O75175	TRUE	0	0	0	96	single	1	ENSP00000480585	CNOT3
O75175-0	ENSG00000274176_ENST00000612924_ENSP00000480585	O75175	TRUE	0	0	0	97	single	1	ENSP00000480585	CNOT3
O75175-0	ENSG00000274616_ENST00000615030_ENSP00000480697	O75175	TRUE	0	0	0	92	single	1	ENSP00000480697	CNOT3
O75175-0	ENSG00000274616_ENST00000615030_ENSP00000480697	O75175	TRUE	0	0	0	94	single	1	ENSP00000480697	CNOT3
O75175-0	ENSG00000274616_ENST00000615030_ENSP00000480697	O75175	TRUE	0	0	0	96	single	1	ENSP00000480697	CNOT3
O75175-0	ENSG00000274616_ENST00000615030_ENSP00000480697	O75175	TRUE	0	0	0	97	single	1	ENSP00000480697	CNOT3
O75175-0	ENSG00000277615_ENST00000616910_ENSP00000480876	O75175	TRUE	0	0	0	92	single	1	ENSP00000480876	CNOT3
O75175-0	ENSG00000277615_ENST00000616910_ENSP00000480876	O75175	TRUE	0	0	0	94	single	1	ENSP00000480876	CNOT3
O75175-0	ENSG00000277615_ENST00000616910_ENSP00000480876	O75175	TRUE	0	0	0	96	single	1	ENSP00000480876	CNOT3
O75175-0	ENSG00000277615_ENST00000616910_ENSP00000480876	O75175	TRUE	0	0	0	97	single	1	ENSP00000480876	CNOT3
O75175-0	ENSG00000276082_ENST00000620573_ENSP00000480988	O75175	TRUE	0	0	0	92	single	1	ENSP00000480988	CNOT3
O75175-0	ENSG00000276082_ENST00000620573_ENSP00000480988	O75175	TRUE	0	0	0	94	single	1	ENSP00000480988	CNOT3
O75175-0	ENSG00000276082_ENST00000620573_ENSP00000480988	O75175	TRUE	0	0	0	96	single	1	ENSP00000480988	CNOT3
O75175-0	ENSG00000276082_ENST00000620573_ENSP00000480988	O75175	TRUE	0	0	0	97	single	1	ENSP00000480988	CNOT3
O75175-0	ENSG00000273943_ENST00000613752_ENSP00000481681	O75175	TRUE	0	0	0	92	single	1	ENSP00000481681	CNOT3
O75175-0	ENSG00000273943_ENST00000613752_ENSP00000481681	O75175	TRUE	0	0	0	94	single	1	ENSP00000481681	CNOT3
O75175-0	ENSG00000273943_ENST00000613752_ENSP00000481681	O75175	TRUE	0	0	0	96	single	1	ENSP00000481681	CNOT3
O75175-0	ENSG00000273943_ENST00000613752_ENSP00000481681	O75175	TRUE	0	0	0	97	single	1	ENSP00000481681	CNOT3
O75175-0	ENSG00000277114_ENST00000618405_ENSP00000481924	O75175	TRUE	0	0	0	92	single	1	ENSP00000481924	CNOT3
O75175-0	ENSG00000277114_ENST00000618405_ENSP00000481924	O75175	TRUE	0	0	0	94	single	1	ENSP00000481924	CNOT3
O75175-0	ENSG00000277114_ENST00000618405_ENSP00000481924	O75175	TRUE	0	0	0	96	single	1	ENSP00000481924	CNOT3
O75175-0	ENSG00000277114_ENST00000618405_ENSP00000481924	O75175	TRUE	0	0	0	97	single	1	ENSP00000481924	CNOT3
O75175-0	ENSG00000277114_ENST00000620060_ENSP00000483036	O75175	TRUE	0	0	0	92	single	1	ENSP00000483036	CNOT3
O75175-0	ENSG00000277114_ENST00000620060_ENSP00000483036	O75175	TRUE	0	0	0	94	single	1	ENSP00000483036	CNOT3
O75175-0	ENSG00000277114_ENST00000620060_ENSP00000483036	O75175	TRUE	0	0	0	96	single	1	ENSP00000483036	CNOT3
O75175-0	ENSG00000277114_ENST00000620060_ENSP00000483036	O75175	TRUE	0	0	0	97	single	1	ENSP00000483036	CNOT3
O75175-0	ENSG00000273943_ENST00000619854_ENSP00000483431	O75175	TRUE	0	0	0	92	single	1	ENSP00000483431	CNOT3
O75175-0	ENSG00000273943_ENST00000619854_ENSP00000483431	O75175	TRUE	0	0	0	94	single	1	ENSP00000483431	CNOT3
O75175-0	ENSG00000273943_ENST00000619854_ENSP00000483431	O75175	TRUE	0	0	0	96	single	1	ENSP00000483431	CNOT3
O75175-0	ENSG00000273943_ENST00000619854_ENSP00000483431	O75175	TRUE	0	0	0	97	single	1	ENSP00000483431	CNOT3
O75175-0	ENSG00000277615_ENST00000613528_ENSP00000483604	O75175	TRUE	0	0	0	92	single	1	ENSP00000483604	CNOT3
O75175-0	ENSG00000277615_ENST00000613528_ENSP00000483604	O75175	TRUE	0	0	0	94	single	1	ENSP00000483604	CNOT3
O75175-0	ENSG00000277615_ENST00000613528_ENSP00000483604	O75175	TRUE	0	0	0	96	single	1	ENSP00000483604	CNOT3
O75175-0	ENSG00000277615_ENST00000613528_ENSP00000483604	O75175	TRUE	0	0	0	97	single	1	ENSP00000483604	CNOT3
O75175-0	ENSG00000277600_ENST00000620970_ENSP00000483692	O75175	TRUE	0	0	0	92	single	1	ENSP00000483692	CNOT3
O75175-0	ENSG00000277600_ENST00000620970_ENSP00000483692	O75175	TRUE	0	0	0	94	single	1	ENSP00000483692	CNOT3
O75175-0	ENSG00000277600_ENST00000620970_ENSP00000483692	O75175	TRUE	0	0	0	96	single	1	ENSP00000483692	CNOT3
O75175-0	ENSG00000277600_ENST00000620970_ENSP00000483692	O75175	TRUE	0	0	0	97	single	1	ENSP00000483692	CNOT3
O75175-0	ENSG00000275979_ENST00000619567_ENSP00000483882	O75175	TRUE	0	0	0	92	single	1	ENSP00000483882	CNOT3
O75175-0	ENSG00000275979_ENST00000619567_ENSP00000483882	O75175	TRUE	0	0	0	94	single	1	ENSP00000483882	CNOT3
O75175-0	ENSG00000275979_ENST00000619567_ENSP00000483882	O75175	TRUE	0	0	0	96	single	1	ENSP00000483882	CNOT3
O75175-0	ENSG00000275979_ENST00000619567_ENSP00000483882	O75175	TRUE	0	0	0	97	single	1	ENSP00000483882	CNOT3
O75175-0	ENSG00000275979_ENST00000611252_ENSP00000483968	O75175	TRUE	0	0	0	92	single	1	ENSP00000483968	CNOT3
O75175-0	ENSG00000275979_ENST00000611252_ENSP00000483968	O75175	TRUE	0	0	0	94	single	1	ENSP00000483968	CNOT3
O75175-0	ENSG00000275979_ENST00000611252_ENSP00000483968	O75175	TRUE	0	0	0	96	single	1	ENSP00000483968	CNOT3
O75175-0	ENSG00000275979_ENST00000611252_ENSP00000483968	O75175	TRUE	0	0	0	97	single	1	ENSP00000483968	CNOT3
O75175-0	ENSG00000274616_ENST00000616359_ENSP00000484040	O75175	TRUE	0	0	0	92	single	1	ENSP00000484040	CNOT3
O75175-0	ENSG00000274616_ENST00000616359_ENSP00000484040	O75175	TRUE	0	0	0	94	single	1	ENSP00000484040	CNOT3
O75175-0	ENSG00000274616_ENST00000616359_ENSP00000484040	O75175	TRUE	0	0	0	96	single	1	ENSP00000484040	CNOT3
O75175-0	ENSG00000274616_ENST00000616359_ENSP00000484040	O75175	TRUE	0	0	0	97	single	1	ENSP00000484040	CNOT3
O75175-0	ENSG00000274176_ENST00000614649_ENSP00000484794	O75175	TRUE	0	0	0	92	single	1	ENSP00000484794	CNOT3
O75175-0	ENSG00000274176_ENST00000614649_ENSP00000484794	O75175	TRUE	0	0	0	94	single	1	ENSP00000484794	CNOT3
O75175-0	ENSG00000274176_ENST00000614649_ENSP00000484794	O75175	TRUE	0	0	0	96	single	1	ENSP00000484794	CNOT3
O75175-0	ENSG00000274176_ENST00000614649_ENSP00000484794	O75175	TRUE	0	0	0	97	single	1	ENSP00000484794	CNOT3
Q8N7H5-1	ENSG00000006712_ENST00000221265_ENSP00000221265	Q8N7H5	TRUE	0	0	0	85	multi	3	ENSP00000221265	PAF1
Q8N7H5-1	ENSG00000006712_ENST00000221265_ENSP00000221265	Q8N7H5	TRUE	0	0	0	92	multi	3	ENSP00000221265	PAF1
Q8N7H5-1	ENSG00000006712_ENST00000221265_ENSP00000221265	Q8N7H5	TRUE	0	0	0	94	multi	3	ENSP00000221265	PAF1
Q8N7H5-1	ENSG00000006712_ENST00000221265_ENSP00000221265	Q8N7H5	TRUE	0	0	0	96	multi	3	ENSP00000221265	PAF1
Q8N7H5-1	ENSG00000006712_ENST00000221265_ENSP00000221265	Q8N7H5	TRUE	0	0	0	97	multi	3	ENSP00000221265	PAF1
Q15833-1	ENSG00000076944_ENST00000221283_ENSP00000221283	Q15833	TRUE	0	0	0	85	multi	3	ENSP00000221283	STXBP2
Q15833-1	ENSG00000076944_ENST00000221283_ENSP00000221283	Q15833	TRUE	0	0	0	92	multi	3	ENSP00000221283	STXBP2
Q15833-1	ENSG00000076944_ENST00000221283_ENSP00000221283	Q15833	TRUE	0	0	0	94	multi	3	ENSP00000221283	STXBP2
Q15833-1	ENSG00000076944_ENST00000221283_ENSP00000221283	Q15833	TRUE	0	0	0	96	multi	3	ENSP00000221283	STXBP2
Q15833-1	ENSG00000076944_ENST00000221283_ENSP00000221283	Q15833	TRUE	0	0	0	97	multi	3	ENSP00000221283	STXBP2
Q13011-0	ENSG00000104823_ENST00000221418_ENSP00000221418	Q13011	TRUE	0	0	0	85	single	1	ENSP00000221418	ECH1
Q13011-0	ENSG00000104823_ENST00000221418_ENSP00000221418	Q13011	TRUE	0	0	0	92	single	1	ENSP00000221418	ECH1
Q13011-0	ENSG00000104823_ENST00000221418_ENSP00000221418	Q13011	TRUE	0	0	0	94	single	1	ENSP00000221418	ECH1
Q13011-0	ENSG00000104823_ENST00000221418_ENSP00000221418	Q13011	TRUE	0	0	0	96	single	1	ENSP00000221418	ECH1
Q13011-0	ENSG00000104823_ENST00000221418_ENSP00000221418	Q13011	TRUE	0	0	0	97	single	1	ENSP00000221418	ECH1
Q13011-0	ENSG00000282853_ENST00000634245_ENSP00000489530	Q13011	TRUE	0	0	0	92	single	1	ENSP00000489530	ECH1
Q13011-0	ENSG00000282853_ENST00000634245_ENSP00000489530	Q13011	TRUE	0	0	0	94	single	1	ENSP00000489530	ECH1
Q13011-0	ENSG00000282853_ENST00000634245_ENSP00000489530	Q13011	TRUE	0	0	0	96	single	1	ENSP00000489530	ECH1
Q13011-0	ENSG00000282853_ENST00000634245_ENSP00000489530	Q13011	TRUE	0	0	0	97	single	1	ENSP00000489530	ECH1
P14866-1	ENSG00000104824_ENST00000221419_ENSP00000221419	P14866	TRUE	0	0	0	85	multi	2	ENSP00000221419	HNRNPL
P14866-1	ENSG00000104824_ENST00000221419_ENSP00000221419	P14866	TRUE	0	0	0	92	multi	2	ENSP00000221419	HNRNPL
P14866-1	ENSG00000104824_ENST00000221419_ENSP00000221419	P14866	TRUE	0	0	0	94	multi	2	ENSP00000221419	HNRNPL
P14866-1	ENSG00000104824_ENST00000221419_ENSP00000221419	P14866	TRUE	0	0	0	96	multi	2	ENSP00000221419	HNRNPL
P14866-1	ENSG00000104824_ENST00000221419_ENSP00000221419	P14866	TRUE	0	0	0	97	multi	2	ENSP00000221419	HNRNPL
P14866-1	ENSG00000282947_ENST00000634753_ENSP00000489021	P14866	TRUE	0	0	0	92	multi	2	ENSP00000489021	HNRNPL
P14866-1	ENSG00000282947_ENST00000634753_ENSP00000489021	P14866	TRUE	0	0	0	94	multi	2	ENSP00000489021	HNRNPL
P14866-1	ENSG00000282947_ENST00000634753_ENSP00000489021	P14866	TRUE	0	0	0	96	multi	2	ENSP00000489021	HNRNPL
P14866-1	ENSG00000282947_ENST00000634753_ENSP00000489021	P14866	TRUE	0	0	0	97	multi	2	ENSP00000489021	HNRNPL
Q9NP81-1	ENSG00000104835_ENST00000221431_ENSP00000221431	Q9NP81	TRUE	0	0	0	85	multi	2	ENSP00000221431	SARS2
Q9NP81-1	ENSG00000104835_ENST00000221431_ENSP00000221431	Q9NP81	TRUE	0	0	0	92	multi	2	ENSP00000221431	SARS2
Q9NP81-1	ENSG00000104835_ENST00000221431_ENSP00000221431	Q9NP81	TRUE	0	0	0	94	multi	2	ENSP00000221431	SARS2
Q9NP81-1	ENSG00000104835_ENST00000221431_ENSP00000221431	Q9NP81	TRUE	0	0	0	96	multi	2	ENSP00000221431	SARS2
Q9NP81-1	ENSG00000104835_ENST00000221431_ENSP00000221431	Q9NP81	TRUE	0	0	0	97	multi	2	ENSP00000221431	SARS2
Q9NP81-1	ENSG00000283104_ENST00000634687_ENSP00000489539	Q9NP81	TRUE	0	0	0	92	multi	2	ENSP00000489539	SARS2
Q9NP81-1	ENSG00000283104_ENST00000634687_ENSP00000489539	Q9NP81	TRUE	0	0	0	94	multi	2	ENSP00000489539	SARS2
Q9NP81-1	ENSG00000283104_ENST00000634687_ENSP00000489539	Q9NP81	TRUE	0	0	0	96	multi	2	ENSP00000489539	SARS2
Q9NP81-1	ENSG00000283104_ENST00000634687_ENSP00000489539	Q9NP81	TRUE	0	0	0	97	multi	2	ENSP00000489539	SARS2
P08621-1	ENSG00000104852_ENST00000598441_ENSP00000472998	P08621	TRUE	0	0	0	85	multi	4	ENSP00000472998	SNRNP70
P08621-1	ENSG00000104852_ENST00000598441_ENSP00000472998	P08621	TRUE	0	0	0	92	multi	4	ENSP00000472998	SNRNP70
P08621-1	ENSG00000104852_ENST00000598441_ENSP00000472998	P08621	TRUE	0	0	0	94	multi	4	ENSP00000472998	SNRNP70
P08621-1	ENSG00000104852_ENST00000598441_ENSP00000472998	P08621	TRUE	0	0	0	96	multi	4	ENSP00000472998	SNRNP70
P08621-1	ENSG00000104852_ENST00000598441_ENSP00000472998	P08621	TRUE	0	0	0	97	multi	4	ENSP00000472998	SNRNP70
Q01201-0	ENSG00000104856_ENST00000221452_ENSP00000221452	Q01201	TRUE	0	0	0	85	single	1	ENSP00000221452	RELB
Q01201-0	ENSG00000104856_ENST00000221452_ENSP00000221452	Q01201	TRUE	0	0	0	92	single	1	ENSP00000221452	RELB
Q01201-0	ENSG00000104856_ENST00000221452_ENSP00000221452	Q01201	TRUE	0	0	0	94	single	1	ENSP00000221452	RELB
Q01201-0	ENSG00000104856_ENST00000221452_ENSP00000221452	Q01201	TRUE	0	0	0	96	single	1	ENSP00000221452	RELB
Q01201-0	ENSG00000104856_ENST00000221452_ENSP00000221452	Q01201	TRUE	0	0	0	97	single	1	ENSP00000221452	RELB
Q01201-0	ENSG00000104856_ENST00000625761_ENSP00000485826	Q01201	TRUE	0	0	0	92	single	1	ENSP00000485826	RELB
Q01201-0	ENSG00000104856_ENST00000625761_ENSP00000485826	Q01201	TRUE	0	0	0	94	single	1	ENSP00000485826	RELB
Q01201-0	ENSG00000104856_ENST00000625761_ENSP00000485826	Q01201	TRUE	0	0	0	96	single	1	ENSP00000485826	RELB
Q01201-0	ENSG00000104856_ENST00000625761_ENSP00000485826	Q01201	TRUE	0	0	0	97	single	1	ENSP00000485826	RELB
O75792-0	ENSG00000104889_ENST00000221486_ENSP00000221486	O75792	TRUE	0	0	0	85	single	1	ENSP00000221486	RNASEH2A
O75792-0	ENSG00000104889_ENST00000221486_ENSP00000221486	O75792	TRUE	0	0	0	92	single	1	ENSP00000221486	RNASEH2A
O75792-0	ENSG00000104889_ENST00000221486_ENSP00000221486	O75792	TRUE	0	0	0	94	single	1	ENSP00000221486	RNASEH2A
O75792-0	ENSG00000104889_ENST00000221486_ENSP00000221486	O75792	TRUE	0	0	0	96	single	1	ENSP00000221486	RNASEH2A
O75792-0	ENSG00000104889_ENST00000221486_ENSP00000221486	O75792	TRUE	0	0	0	97	single	1	ENSP00000221486	RNASEH2A
Q15428-0	ENSG00000104897_ENST00000221494_ENSP00000221494	Q15428	TRUE	0	0	0	85	single	1	ENSP00000221494	SF3A2
Q15428-0	ENSG00000104897_ENST00000221494_ENSP00000221494	Q15428	TRUE	0	0	0	92	single	1	ENSP00000221494	SF3A2
Q15428-0	ENSG00000104897_ENST00000221494_ENSP00000221494	Q15428	TRUE	0	0	0	94	single	1	ENSP00000221494	SF3A2
Q15428-0	ENSG00000104897_ENST00000221494_ENSP00000221494	Q15428	TRUE	0	0	0	96	single	1	ENSP00000221494	SF3A2
Q15428-0	ENSG00000104897_ENST00000221494_ENSP00000221494	Q15428	TRUE	0	0	0	97	single	1	ENSP00000221494	SF3A2
Q9NXH9-1	ENSG00000104907_ENST00000357720_ENSP00000350352	Q9NXH9	TRUE	0	0	0	85	multi	2	ENSP00000350352	TRMT1
Q9NXH9-1	ENSG00000104907_ENST00000357720_ENSP00000350352	Q9NXH9	TRUE	0	0	0	92	multi	2	ENSP00000350352	TRMT1
Q9NXH9-1	ENSG00000104907_ENST00000357720_ENSP00000350352	Q9NXH9	TRUE	0	0	0	94	multi	2	ENSP00000350352	TRMT1
Q9NXH9-1	ENSG00000104907_ENST00000357720_ENSP00000350352	Q9NXH9	TRUE	0	0	0	96	multi	2	ENSP00000350352	TRMT1
Q9NXH9-1	ENSG00000104907_ENST00000357720_ENSP00000350352	Q9NXH9	TRUE	0	0	0	97	multi	2	ENSP00000350352	TRMT1
Q9NXH9-1	ENSG00000104907_ENST00000437766_ENSP00000416149	Q9NXH9	TRUE	0	0	0	85	multi	2	ENSP00000416149	TRMT1
Q9NXH9-1	ENSG00000104907_ENST00000437766_ENSP00000416149	Q9NXH9	TRUE	0	0	0	92	multi	2	ENSP00000416149	TRMT1
Q9NXH9-1	ENSG00000104907_ENST00000437766_ENSP00000416149	Q9NXH9	TRUE	0	0	0	94	multi	2	ENSP00000416149	TRMT1
Q9NXH9-1	ENSG00000104907_ENST00000437766_ENSP00000416149	Q9NXH9	TRUE	0	0	0	96	multi	2	ENSP00000416149	TRMT1
Q9NXH9-1	ENSG00000104907_ENST00000437766_ENSP00000416149	Q9NXH9	TRUE	0	0	0	97	multi	2	ENSP00000416149	TRMT1
Q9NXH9-1	ENSG00000104907_ENST00000592062_ENSP00000466967	Q9NXH9	TRUE	0	0	0	85	multi	2	ENSP00000466967	TRMT1
Q9NXH9-1	ENSG00000104907_ENST00000592062_ENSP00000466967	Q9NXH9	TRUE	0	0	0	92	multi	2	ENSP00000466967	TRMT1
Q9NXH9-1	ENSG00000104907_ENST00000592062_ENSP00000466967	Q9NXH9	TRUE	0	0	0	94	multi	2	ENSP00000466967	TRMT1
Q9NXH9-1	ENSG00000104907_ENST00000592062_ENSP00000466967	Q9NXH9	TRUE	0	0	0	96	multi	2	ENSP00000466967	TRMT1
Q9NXH9-1	ENSG00000104907_ENST00000592062_ENSP00000466967	Q9NXH9	TRUE	0	0	0	97	multi	2	ENSP00000466967	TRMT1
Q08117-1	ENSG00000104964_ENST00000327141_ENSP00000317537	Q08117	TRUE	0	0	0	85	multi	2	ENSP00000317537	TLE5
Q08117-1	ENSG00000104964_ENST00000327141_ENSP00000317537	Q08117	TRUE	0	0	0	92	multi	2	ENSP00000317537	TLE5
Q08117-1	ENSG00000104964_ENST00000327141_ENSP00000317537	Q08117	TRUE	0	0	0	94	multi	2	ENSP00000317537	TLE5
Q08117-1	ENSG00000104964_ENST00000327141_ENSP00000317537	Q08117	TRUE	0	0	0	96	multi	2	ENSP00000317537	TLE5
Q08117-1	ENSG00000104964_ENST00000327141_ENSP00000317537	Q08117	TRUE	0	0	0	97	multi	2	ENSP00000317537	TLE5
O43765-0	ENSG00000104969_ENST00000221566_ENSP00000221566	O43765	TRUE	0	0	0	85	single	1	ENSP00000221566	SGTA
O43765-0	ENSG00000104969_ENST00000221566_ENSP00000221566	O43765	TRUE	0	0	0	92	single	1	ENSP00000221566	SGTA
O43765-0	ENSG00000104969_ENST00000221566_ENSP00000221566	O43765	TRUE	0	0	0	94	single	1	ENSP00000221566	SGTA
O43765-0	ENSG00000104969_ENST00000221566_ENSP00000221566	O43765	TRUE	0	0	0	96	single	1	ENSP00000221566	SGTA
O43765-0	ENSG00000104969_ENST00000221566_ENSP00000221566	O43765	TRUE	0	0	0	97	single	1	ENSP00000221566	SGTA
P22087-0	ENSG00000105202_ENST00000221801_ENSP00000221801	P22087	TRUE	0	0	0	85	single	1	ENSP00000221801	FBL
P22087-0	ENSG00000105202_ENST00000221801_ENSP00000221801	P22087	TRUE	0	0	0	92	single	1	ENSP00000221801	FBL
P22087-0	ENSG00000105202_ENST00000221801_ENSP00000221801	P22087	TRUE	0	0	0	94	single	1	ENSP00000221801	FBL
P22087-0	ENSG00000105202_ENST00000221801_ENSP00000221801	P22087	TRUE	0	0	0	96	single	1	ENSP00000221801	FBL
P22087-0	ENSG00000105202_ENST00000221801_ENSP00000221801	P22087	TRUE	0	0	0	97	single	1	ENSP00000221801	FBL
P22087-0	ENSG00000280548_ENST00000625241_ENSP00000487390	P22087	TRUE	0	0	0	92	single	1	ENSP00000487390	FBL
P22087-0	ENSG00000280548_ENST00000625241_ENSP00000487390	P22087	TRUE	0	0	0	94	single	1	ENSP00000487390	FBL
P22087-0	ENSG00000280548_ENST00000625241_ENSP00000487390	P22087	TRUE	0	0	0	96	single	1	ENSP00000487390	FBL
P22087-0	ENSG00000280548_ENST00000625241_ENSP00000487390	P22087	TRUE	0	0	0	97	single	1	ENSP00000487390	FBL
Q99426-1	ENSG00000105254_ENST00000221855_ENSP00000221855	Q99426	TRUE	0	0	0	85	multi	2	ENSP00000221855	TBCB
Q99426-1	ENSG00000105254_ENST00000221855_ENSP00000221855	Q99426	TRUE	0	0	0	92	multi	2	ENSP00000221855	TBCB
Q99426-1	ENSG00000105254_ENST00000221855_ENSP00000221855	Q99426	TRUE	0	0	0	94	multi	2	ENSP00000221855	TBCB
Q99426-1	ENSG00000105254_ENST00000221855_ENSP00000221855	Q99426	TRUE	0	0	0	96	multi	2	ENSP00000221855	TBCB
Q99426-1	ENSG00000105254_ENST00000221855_ENSP00000221855	Q99426	TRUE	0	0	0	97	multi	2	ENSP00000221855	TBCB
P36954-0	ENSG00000105258_ENST00000221859_ENSP00000221859	P36954	TRUE	0	0	0	85	single	1	ENSP00000221859	POLR2I
P36954-0	ENSG00000105258_ENST00000221859_ENSP00000221859	P36954	TRUE	0	0	0	92	single	1	ENSP00000221859	POLR2I
P36954-0	ENSG00000105258_ENST00000221859_ENSP00000221859	P36954	TRUE	0	0	0	94	single	1	ENSP00000221859	POLR2I
P36954-0	ENSG00000105258_ENST00000221859_ENSP00000221859	P36954	TRUE	0	0	0	96	single	1	ENSP00000221859	POLR2I
P36954-0	ENSG00000105258_ENST00000221859_ENSP00000221859	P36954	TRUE	0	0	0	97	single	1	ENSP00000221859	POLR2I
O60664-1	ENSG00000105355_ENST00000221957_ENSP00000221957	O60664	TRUE	0	0	0	85	multi	4	ENSP00000221957	PLIN3
O60664-1	ENSG00000105355_ENST00000221957_ENSP00000221957	O60664	TRUE	0	0	0	92	multi	4	ENSP00000221957	PLIN3
O60664-1	ENSG00000105355_ENST00000221957_ENSP00000221957	O60664	TRUE	0	0	0	94	multi	4	ENSP00000221957	PLIN3
O60664-1	ENSG00000105355_ENST00000221957_ENSP00000221957	O60664	TRUE	0	0	0	96	multi	4	ENSP00000221957	PLIN3
O60664-1	ENSG00000105355_ENST00000221957_ENSP00000221957	O60664	TRUE	0	0	0	97	multi	4	ENSP00000221957	PLIN3
P11912-1	ENSG00000105369_ENST00000221972_ENSP00000221972	P11912	TRUE	0	0	0	85	multi	2	ENSP00000221972	CD79A
P11912-1	ENSG00000105369_ENST00000221972_ENSP00000221972	P11912	TRUE	0	0	0	92	multi	2	ENSP00000221972	CD79A
P11912-1	ENSG00000105369_ENST00000221972_ENSP00000221972	P11912	TRUE	0	0	0	94	multi	2	ENSP00000221972	CD79A
P11912-1	ENSG00000105369_ENST00000221972_ENSP00000221972	P11912	TRUE	0	0	0	96	multi	2	ENSP00000221972	CD79A
P11912-1	ENSG00000105369_ENST00000221972_ENSP00000221972	P11912	TRUE	0	0	0	97	multi	2	ENSP00000221972	CD79A
Q16543-0	ENSG00000105401_ENST00000222005_ENSP00000222005	Q16543	TRUE	0	0	0	85	single	1	ENSP00000222005	CDC37
Q16543-0	ENSG00000105401_ENST00000222005_ENSP00000222005	Q16543	TRUE	0	0	0	92	single	1	ENSP00000222005	CDC37
Q16543-0	ENSG00000105401_ENST00000222005_ENSP00000222005	Q16543	TRUE	0	0	0	94	single	1	ENSP00000222005	CDC37
Q16543-0	ENSG00000105401_ENST00000222005_ENSP00000222005	Q16543	TRUE	0	0	0	96	single	1	ENSP00000222005	CDC37
Q16543-0	ENSG00000105401_ENST00000222005_ENSP00000222005	Q16543	TRUE	0	0	0	97	single	1	ENSP00000222005	CDC37
Q92947-1	ENSG00000105607_ENST00000222214_ENSP00000222214	Q92947	TRUE	0	0	0	85	multi	2	ENSP00000222214	GCDH
Q92947-1	ENSG00000105607_ENST00000222214_ENSP00000222214	Q92947	TRUE	0	0	0	92	multi	2	ENSP00000222214	GCDH
Q92947-1	ENSG00000105607_ENST00000222214_ENSP00000222214	Q92947	TRUE	0	0	0	94	multi	2	ENSP00000222214	GCDH
Q92947-1	ENSG00000105607_ENST00000222214_ENSP00000222214	Q92947	TRUE	0	0	0	96	multi	2	ENSP00000222214	GCDH
Q92947-1	ENSG00000105607_ENST00000222214_ENSP00000222214	Q92947	TRUE	0	0	0	97	multi	2	ENSP00000222214	GCDH
Q92947-1	ENSG00000105607_ENST00000591470_ENSP00000466845	Q92947	TRUE	0	0	0	85	multi	2	ENSP00000466845	GCDH
Q92947-1	ENSG00000105607_ENST00000591470_ENSP00000466845	Q92947	TRUE	0	0	0	92	multi	2	ENSP00000466845	GCDH
Q92947-1	ENSG00000105607_ENST00000591470_ENSP00000466845	Q92947	TRUE	0	0	0	94	multi	2	ENSP00000466845	GCDH
Q92947-1	ENSG00000105607_ENST00000591470_ENSP00000466845	Q92947	TRUE	0	0	0	96	multi	2	ENSP00000466845	GCDH
Q92947-1	ENSG00000105607_ENST00000591470_ENSP00000466845	Q92947	TRUE	0	0	0	97	multi	2	ENSP00000466845	GCDH
Q96BZ8-0	ENSG00000105617_ENST00000222224_ENSP00000222224	Q96BZ8	TRUE	0	0	0	85	single	1	ENSP00000222224	LENG1
Q96BZ8-0	ENSG00000105617_ENST00000222224_ENSP00000222224	Q96BZ8	FALSE	0	0.004	0.004	92	single	1	ENSP00000222224	LENG1
Q96BZ8-0	ENSG00000105617_ENST00000222224_ENSP00000222224	Q96BZ8	FALSE	0	0.004	0.004	94	single	1	ENSP00000222224	LENG1
Q96BZ8-0	ENSG00000105617_ENST00000222224_ENSP00000222224	Q96BZ8	FALSE	0	0.004	0.004	96	single	1	ENSP00000222224	LENG1
Q96BZ8-0	ENSG00000105617_ENST00000222224_ENSP00000222224	Q96BZ8	FALSE	0	0.004	0.004	97	single	1	ENSP00000222224	LENG1
Q96BZ8-0	ENSG00000278516_ENST00000613622_ENSP00000478485	Q96BZ8	TRUE	0	0	0	92	single	1	ENSP00000478485	LENG1
Q96BZ8-0	ENSG00000278516_ENST00000613622_ENSP00000478485	Q96BZ8	TRUE	0	0	0	94	single	1	ENSP00000478485	LENG1
Q96BZ8-0	ENSG00000278516_ENST00000613622_ENSP00000478485	Q96BZ8	TRUE	0	0	0	96	single	1	ENSP00000478485	LENG1
Q96BZ8-0	ENSG00000278516_ENST00000613622_ENSP00000478485	Q96BZ8	TRUE	0	0	0	97	single	1	ENSP00000478485	LENG1
Q96BZ8-0	ENSG00000277808_ENST00000616103_ENSP00000481252	Q96BZ8	TRUE	0	0	0	92	single	1	ENSP00000481252	LENG1
Q96BZ8-0	ENSG00000277808_ENST00000616103_ENSP00000481252	Q96BZ8	TRUE	0	0	0	94	single	1	ENSP00000481252	LENG1
Q96BZ8-0	ENSG00000277808_ENST00000616103_ENSP00000481252	Q96BZ8	TRUE	0	0	0	96	single	1	ENSP00000481252	LENG1
Q96BZ8-0	ENSG00000277808_ENST00000616103_ENSP00000481252	Q96BZ8	TRUE	0	0	0	97	single	1	ENSP00000481252	LENG1
Q96BZ8-0	ENSG00000276959_ENST00000610998_ENSP00000481386	Q96BZ8	TRUE	0	0	0	92	single	1	ENSP00000481386	LENG1
Q96BZ8-0	ENSG00000276959_ENST00000610998_ENSP00000481386	Q96BZ8	TRUE	0	0	0	94	single	1	ENSP00000481386	LENG1
Q96BZ8-0	ENSG00000276959_ENST00000610998_ENSP00000481386	Q96BZ8	TRUE	0	0	0	96	single	1	ENSP00000481386	LENG1
Q96BZ8-0	ENSG00000276959_ENST00000610998_ENSP00000481386	Q96BZ8	TRUE	0	0	0	97	single	1	ENSP00000481386	LENG1
Q02543-0	ENSG00000105640_ENST00000222247_ENSP00000222247	Q02543	TRUE	0	0	0	85	single	1	ENSP00000222247	RPL18A
Q02543-0	ENSG00000105640_ENST00000222247_ENSP00000222247	Q02543	TRUE	0	0	0	92	single	1	ENSP00000222247	RPL18A
Q02543-0	ENSG00000105640_ENST00000222247_ENSP00000222247	Q02543	TRUE	0	0	0	94	single	1	ENSP00000222247	RPL18A
Q02543-0	ENSG00000105640_ENST00000222247_ENSP00000222247	Q02543	TRUE	0	0	0	96	single	1	ENSP00000222247	RPL18A
Q02543-0	ENSG00000105640_ENST00000222247_ENSP00000222247	Q02543	TRUE	0	0	0	97	single	1	ENSP00000222247	RPL18A
Q9UMN6-1	ENSG00000272333_ENST00000420124_ENSP00000398837	Q9UMN6	TRUE	0	0	0	85	multi	2	ENSP00000398837	KMT2B
Q9UMN6-1	ENSG00000272333_ENST00000420124_ENSP00000398837	Q9UMN6	TRUE	0	0	0	92	multi	2	ENSP00000398837	KMT2B
Q9UMN6-1	ENSG00000272333_ENST00000420124_ENSP00000398837	Q9UMN6	TRUE	0	0	0	94	multi	2	ENSP00000398837	KMT2B
Q9UMN6-1	ENSG00000272333_ENST00000420124_ENSP00000398837	Q9UMN6	TRUE	0	0	0	96	multi	2	ENSP00000398837	KMT2B
Q9UMN6-1	ENSG00000272333_ENST00000420124_ENSP00000398837	Q9UMN6	TRUE	0	0	0	97	multi	2	ENSP00000398837	KMT2B
O14556-0	ENSG00000105679_ENST00000222286_ENSP00000222286	O14556	TRUE	0	0	0	85	single	1	ENSP00000222286	GAPDHS
O14556-0	ENSG00000105679_ENST00000222286_ENSP00000222286	O14556	TRUE	0	0	0	92	single	1	ENSP00000222286	GAPDHS
O14556-0	ENSG00000105679_ENST00000222286_ENSP00000222286	O14556	TRUE	0	0	0	94	single	1	ENSP00000222286	GAPDHS
O14556-0	ENSG00000105679_ENST00000222286_ENSP00000222286	O14556	TRUE	0	0	0	96	single	1	ENSP00000222286	GAPDHS
O14556-0	ENSG00000105679_ENST00000222286_ENSP00000222286	O14556	TRUE	0	0	0	97	single	1	ENSP00000222286	GAPDHS
Q14318-1	ENSG00000105701_ENST00000222308_ENSP00000222308	Q14318	TRUE	0	0	0	85	multi	3	ENSP00000222308	FKBP8
Q14318-1	ENSG00000105701_ENST00000222308_ENSP00000222308	Q14318	TRUE	0	0	0	92	multi	3	ENSP00000222308	FKBP8
Q14318-1	ENSG00000105701_ENST00000222308_ENSP00000222308	Q14318	TRUE	0	0	0	94	multi	3	ENSP00000222308	FKBP8
Q14318-1	ENSG00000105701_ENST00000222308_ENSP00000222308	Q14318	TRUE	0	0	0	96	multi	3	ENSP00000222308	FKBP8
Q14318-1	ENSG00000105701_ENST00000222308_ENSP00000222308	Q14318	TRUE	0	0	0	97	multi	3	ENSP00000222308	FKBP8
Q14318-1	ENSG00000105701_ENST00000596558_ENSP00000472302	Q14318	TRUE	0	0	0	85	multi	3	ENSP00000472302	FKBP8
Q14318-1	ENSG00000105701_ENST00000596558_ENSP00000472302	Q14318	TRUE	0	0	0	92	multi	3	ENSP00000472302	FKBP8
Q14318-1	ENSG00000105701_ENST00000596558_ENSP00000472302	Q14318	TRUE	0	0	0	94	multi	3	ENSP00000472302	FKBP8
Q14318-1	ENSG00000105701_ENST00000596558_ENSP00000472302	Q14318	TRUE	0	0	0	96	multi	3	ENSP00000472302	FKBP8
Q14318-1	ENSG00000105701_ENST00000596558_ENSP00000472302	Q14318	TRUE	0	0	0	97	multi	3	ENSP00000472302	FKBP8
P49840-0	ENSG00000105723_ENST00000222330_ENSP00000222330	P49840	TRUE	0	0	0	85	single	1	ENSP00000222330	GSK3A
P49840-0	ENSG00000105723_ENST00000222330_ENSP00000222330	P49840	TRUE	0	0	0	92	single	1	ENSP00000222330	GSK3A
P49840-0	ENSG00000105723_ENST00000222330_ENSP00000222330	P49840	TRUE	0	0	0	94	single	1	ENSP00000222330	GSK3A
P49840-0	ENSG00000105723_ENST00000222330_ENSP00000222330	P49840	TRUE	0	0	0	96	single	1	ENSP00000222330	GSK3A
P49840-0	ENSG00000105723_ENST00000222330_ENSP00000222330	P49840	TRUE	0	0	0	97	single	1	ENSP00000222330	GSK3A
P49840-0	ENSG00000105723_ENST00000453535_ENSP00000412663	P49840	TRUE	0	0	0	85	single	1	ENSP00000412663	GSK3A
P49840-0	ENSG00000105723_ENST00000453535_ENSP00000412663	P49840	TRUE	0	0	0	92	single	1	ENSP00000412663	GSK3A
P49840-0	ENSG00000105723_ENST00000453535_ENSP00000412663	P49840	TRUE	0	0	0	94	single	1	ENSP00000412663	GSK3A
P49840-0	ENSG00000105723_ENST00000453535_ENSP00000412663	P49840	TRUE	0	0	0	96	single	1	ENSP00000412663	GSK3A
P49840-0	ENSG00000105723_ENST00000453535_ENSP00000412663	P49840	TRUE	0	0	0	97	single	1	ENSP00000412663	GSK3A
O60292-0	ENSG00000105738_ENST00000222345_ENSP00000222345	O60292	TRUE	0	0	0	85	single	1	ENSP00000222345	SIPA1L3
O60292-0	ENSG00000105738_ENST00000222345_ENSP00000222345	O60292	TRUE	0	0	0	92	single	1	ENSP00000222345	SIPA1L3
O60292-0	ENSG00000105738_ENST00000222345_ENSP00000222345	O60292	TRUE	0	0	0	94	single	1	ENSP00000222345	SIPA1L3
O60292-0	ENSG00000105738_ENST00000222345_ENSP00000222345	O60292	TRUE	0	0	0	96	single	1	ENSP00000222345	SIPA1L3
O60292-0	ENSG00000105738_ENST00000222345_ENSP00000222345	O60292	TRUE	0	0	0	97	single	1	ENSP00000222345	SIPA1L3
A4D1E9-1	ENSG00000105793_ENST00000222511_ENSP00000222511	A4D1E9	TRUE	0	0	0	85	multi	3	ENSP00000222511	GTPBP10
A4D1E9-1	ENSG00000105793_ENST00000222511_ENSP00000222511	A4D1E9	TRUE	0	0	0	92	multi	3	ENSP00000222511	GTPBP10
A4D1E9-1	ENSG00000105793_ENST00000222511_ENSP00000222511	A4D1E9	TRUE	0	0	0	94	multi	3	ENSP00000222511	GTPBP10
A4D1E9-1	ENSG00000105793_ENST00000222511_ENSP00000222511	A4D1E9	TRUE	0	0	0	96	multi	3	ENSP00000222511	GTPBP10
A4D1E9-1	ENSG00000105793_ENST00000222511_ENSP00000222511	A4D1E9	TRUE	0	0	0	97	multi	3	ENSP00000222511	GTPBP10
P48307-1	ENSG00000105825_ENST00000222543_ENSP00000222543	P48307	TRUE	0	0	0	85	multi	2	ENSP00000222543	TFPI2
P48307-1	ENSG00000105825_ENST00000222543_ENSP00000222543	P48307	TRUE	0	0	0	92	multi	2	ENSP00000222543	TFPI2
P48307-1	ENSG00000105825_ENST00000222543_ENSP00000222543	P48307	TRUE	0	0	0	94	multi	2	ENSP00000222543	TFPI2
P48307-1	ENSG00000105825_ENST00000222543_ENSP00000222543	P48307	TRUE	0	0	0	96	multi	2	ENSP00000222543	TFPI2
P48307-1	ENSG00000105825_ENST00000222543_ENSP00000222543	P48307	TRUE	0	0	0	97	multi	2	ENSP00000222543	TFPI2
O15155-1	ENSG00000105829_ENST00000222547_ENSP00000222547	O15155	TRUE	0	0	0	85	multi	2	ENSP00000222547	BET1
O15155-1	ENSG00000105829_ENST00000222547_ENSP00000222547	O15155	TRUE	0	0	0	92	multi	2	ENSP00000222547	BET1
O15155-1	ENSG00000105829_ENST00000222547_ENSP00000222547	O15155	TRUE	0	0	0	94	multi	2	ENSP00000222547	BET1
O15155-1	ENSG00000105829_ENST00000222547_ENSP00000222547	O15155	TRUE	0	0	0	96	multi	2	ENSP00000222547	BET1
O15155-1	ENSG00000105829_ENST00000222547_ENSP00000222547	O15155	TRUE	0	0	0	97	multi	2	ENSP00000222547	BET1
P43490-0	ENSG00000105835_ENST00000222553_ENSP00000222553	P43490	TRUE	0	0	0	85	single	1	ENSP00000222553	NAMPT
P43490-0	ENSG00000105835_ENST00000222553_ENSP00000222553	P43490	TRUE	0	0	0	92	single	1	ENSP00000222553	NAMPT
[truncated: 27,451 more rows]
