# Supplementary material for: From chemoproteomic‐detected amino acids to genomic coordinates: insights into precise multi‐omic data integration
Source: Mol Syst Biol. 2021 Feb 18;17(2):e9840. doi: 10.15252/msb.20209840 (PMC7890448; doi:10.15252/msb.20209840)
Supplement: Supplementary file 15 — Dataset EV13 [file MSB-17-e9840-s015.xlsx]

## Sheet: Sheet1
Description:
Functional annotation description table for CpD proteins and the CpDAA and undetected cysteine and lysine residues of these proteins.
Columns:
Score	Name of functional annotation used to annotated CpD proteins and cysteine and lysine residues of these proteins (both detected and undetected).
Description	Brief description of annotation.
GRCh37	Y/N value whether metric based on genomic positions for reference genome assembly GRCh37
GRCh38	Y/N value whether metric based on genomic positions for reference genome assembly GRCh38
Lift-over to GRCh38 (Gene model dependent)	Values of 'Y' for scores less dependent on gene model version and transcript annotations. Values of '***' for scores more dependent of the particular gene model and canonical transcript set (such as the Ensembl v75 canonical transcripts based on GRCh37 genome assembly). For metrics based on conservation/species sequence alignment to the GRCh37 build along with sub-gene and gene constraint metrics…
Level	ALL SNV means annotations for all possible SNV in the human genome. 'Missense' is scores for only non-synonymous SNVs. 'Gene' is one score per gene. 'Sub-gene' is exon level score.

## Sheet: Sheet2
	Scores	Description	GRCH37	GRCH38	Lift-over to GRCh38 (Gene model dependent)	Level	Reference	URL
1	CADD	Combined Annotation Dependent Depletion (CADD) score is based on a linear kernel support vector machine (SVM) algorithm that takes into account evolutionary conservation, regulatory and transcript information, and protein-level scores. The current study uses v1.4 GRCh37 and GRCh38-based models.	Y	Y	NA	Pan-genome	Rentzsch 2019	http://cadd.gs.washington.edu/
2	fathmmMKL	Functional Analysis through Hidden Markov Models (fathmm) MKL algorithm integrates functional annotations from ENCODE with nucleotide-based HMMs. Coding scores are trained using 10 groups of features.	Y	N	Y	Pan-genome	Shihab 2014	http://fathmm.biocompute.org.uk/fathmmMKL.htm
3	DANN	DANN is a functional prediction score retrained based on the training data of CADD using deep neural network.	N	Y	NA	Pan-genome	Quang 2015	https://cbcl.ics.uci.edu/public_data/DANN/
4	REVEL	Rare exome variant ensemble learner (REVEL) is an ensemble score based on 13 individual scores for predicting the pathogenicity of missense variants.	Y	N	Y	Missense	Ioannidis 2016	https://sites.google.com/site/revelgenomics/
5	PrimateAI	A pathogenicity prediction score for missense variants based on common variants of non-human primate species using a deep neural network.	Y	N	***	Missense	Sundaram 2018	https://github.com/Illumina/PrimateAI
6	M-CAP	M-CAP is the first pathogenicity classifier for rare missense variants in the human genome that is tuned to the high sensitivity required in a clinical setting. Using v1.3 score.	Y	N	***	Missense	Jagadeesh 2016	http://bejerano.stanford.edu/MCAP/
7	MPC	A deleteriousness prediction score for missense variants based on regional missense constraint.	Y	N	***	Missense	Samocha 2017	ftp://ftp.broadinstitute.org/pub/ExAC_release/release1/regional_missense_constraint/
8	CCR	The constrained coding regions model (CCR) is a sub-gene constraint metric that uses the Genome Aggregation Database (gnomAD, version 2.0.1) to reveal regions of protein coding genes that are likely to be under potentially purifiying selection.	Y	N	***	Sub-gene	Havrilla 2019	https://github.com/quinlan-lab/ccrhtml
9	LOEUF	Loss-of-function observed/expected upper bound fraction (LOEUF) is a measure of gene constraint. Low LOEUF scores indicate strong selection against predicted loss-of-function (pLoF) variation in a given gene, while high LOEUF scores suggest a relatively higher tolerance to inactivation.	Y	N	***	Gene	Wang 2019	http://gnomad.broadinstitute.org/downloads
					*** Requires additional data QC and processing
