# Supplementary material for: From chemoproteomic‐detected amino acids to genomic coordinates: insights into precise multi‐omic data integration
Source: Mol Syst Biol. 2021 Feb 18;17(2):e9840. doi: 10.15252/msb.20209840 (PMC7890448; doi:10.15252/msb.20209840)
Supplement: Supplementary file 16 — Dataset EV14 [file MSB-17-e9840-s016.xlsx]

## Sheet: Sheet1
Description:
CpD Cys, Undetected Cys, CpD Lys, and Undetected Lys in 3,840 proteins, spearman correlation and p value results for missense scores from panel of variant scores. Source data for Figure 3C and 3D.

## Sheet: Sheet2
DETECTED CYSTEINE SPEARMAN HEATMAP, Figure 3C and 3D
Total Amino Acids	4227
Total Missense	29541
Spearman's rank correlation coefficients (r)										Spearman's rank test two-sided P-values, 0 assigned for extremely small values (>10e-230).
	CADD37	fathmmMKL	MCAP	REVEL	PrimateAI	MPC	DANN	CADD38			CADD37	fathmmMKL	MCAP	REVEL	PrimateAI	MPC	DANN	CADD38
CADD37	1									CADD37	1
fathmmMKL	0.638	1								fathmmMKL	0	1
MCAP	0.598	0.36	1							MCAP	0	0	1
REVEL	0.779	0.632	0.779	1						REVEL	0	0	0	1
PrimateAI	0.622	0.566	0.535	0.627	1					PrimateAI	0	0	0	0	1
MPC	0.547	0.424	0.457	0.527	0.662	1				MPC	0	0	0	0	0	1
DANN	0.823	0.493	0.564	0.682	0.553	0.494	1			DANN	0	0	0	0	0	0	1
CADD38	0.911	0.618	0.618	0.769	0.623	0.557	0.756	1		CADD38	0	0	0	0	0	0	0	1
DETECTED LYSINE SPEARMAN HEATMAP
Total Amino Acids	5992
Total Missense	41850
Spearman's rank correlation coefficients (r)										Spearman's rank test two-sided P-values, 0 assigned for extremely small values (>10e-230).
	CADD37	fathmmMKL	MCAP	REVEL	PrimateAI	MPC	DANN	CADD38			CADD37	fathmmMKL	MCAP	REVEL	PrimateAI	MPC	DANN	CADD38
CADD37	1									CADD37	1
fathmmMKL	0.489	1								fathmmMKL	0	1
MCAP	0.454	0.157	1							MCAP	0	1.6e-229	1
REVEL	0.627	0.393	0.745	1						REVEL	0	0	0	1
PrimateAI	0.387	0.304	0.332	0.397	1					PrimateAI	0	0	0	0	1
MPC	0.464	0.264	0.38	0.44	0.612	1				MPC	0	0	0	0	0	1
DANN	0.527	0.257	0.23	0.369	0.308	0.271	1			DANN	0	0	0	0	0	0	1
CADD38	0.874	0.437	0.493	0.63	0.409	0.488	0.452	1		CADD38	0	0	0	0	0	0	0	1
