# Supplementary material for: From chemoproteomic‐detected amino acids to genomic coordinates: insights into precise multi‐omic data integration
Source: Mol Syst Biol. 2021 Feb 18;17(2):e9840. doi: 10.15252/msb.20209840 (PMC7890448; doi:10.15252/msb.20209840)
Supplement: Supplementary file 17 — Dataset EV15 [file MSB-17-e9840-s017.xlsx]

## Sheet: Sheet1
Description:
CpD Cys and CpD Lys in 3,840 proteins, spearman correlation and p value results for missense scores from panel of variant scores. Source data for Appendix Figure S7.

## Sheet: Sheet2
DETECTED CYSTEINE SPEARMAN HEATMAP
Total Amino Acids	6057
Total Missense	42399
Spearman's rank correlation coefficients (r)									Spearman's rank test two-sided P-values, 0 assigned for extremely small values (>10e-230).
	CADD37	fathmmMKL	DANN	CADD38					CADD37	fathmmMKL	DANN	CADD38
CADD37	1				mean	0.706		CADD37	1
fathmmMKL	0.641	1			s.d.	0.15		fathmmMKL	0	1
DANN	0.818	0.492	1					DANN	0	0	1
CADD38	0.91	0.623	0.752	1				CADD38	0	0	0	1
UNDETECTED CYSTEINE SPEARMAN HEATMAP
Total Amino Acids	34050
Total Missense	238349
Spearman's rank correlation coefficients (r)									Spearman's rank test two-sided P-values, 0 assigned for extremely small values (>10e-230).
	CADD37	fathmmMKL	DANN	CADD38					CADD37	fathmmMKL	DANN	CADD38
CADD37	1				mean	0.625		CADD37	1
fathmmMKL	0.576	1			s.d.	0.153		fathmmMKL	0	1
DANN	0.731	0.415	1					DANN	0	0	1
CADD38	0.852	0.534	0.641	1				CADD38	0	0	0	1
DETECTED LYSINE SPEARMAN HEATMAP
Total Amino Acids	8868
Total Missense	62076
Spearman's rank correlation coefficients (r)									Spearman's rank test two-sided P-values, 0 assigned for extremely small values (>10e-230).
	CADD37	fathmmMKL	DANN	CADD38					CADD37	fathmmMKL	DANN	CADD38
CADD37	1				mean	0.505		CADD37	1
fathmmMKL	0.488	1			s.d.	0.204		fathmmMKL	0	1
DANN	0.517	0.255	1					DANN	0	0	1
CADD38	0.876	0.447	0.445	1				CADD38	0	0	0	1
UNDETECTED LYSINE SPEARMAN HEATMAP
Total Amino Acids	140652
Total Missense	984562
Spearman's rank correlation coefficients (r)									Spearman's rank test two-sided P-values, 0 assigned for extremely small values (>10e-230).
	CADD37	fathmmMKL	DANN	CADD38					CADD37	fathmmMKL	DANN	CADD38
CADD37	1				mean	0.591		CADD37	1
fathmmMKL	0.596	1			s.d.	0.178		fathmmMKL	0	1
DANN	0.585	0.357	1					DANN	0	0	1
CADD38	0.905	0.572	0.529	1				CADD38	0	0	0	1
