# Supplementary material for: From chemoproteomic‐detected amino acids to genomic coordinates: insights into precise multi‐omic data integration
Source: Mol Syst Biol. 2021 Feb 18;17(2):e9840. doi: 10.15252/msb.20209840 (PMC7890448; doi:10.15252/msb.20209840)
Supplement: Supplementary file 18 — Dataset EV16 [file MSB-17-e9840-s018.xlsx]

## Sheet: Sheet1
Description:
Source data for odds ratio Figure EV3A and Figure 3E. Scores for all missense overlapping cysteine and lysine residues in 3,840 proteins were used to assess deleterious missense score burden differences between detected and undetected residues. Missense substitutions on y axis for EV3A are sorted top to bottom by increasing Grantham distance score.

## Sheet: Sheet2
Odds ratio Supplemental All C and K substitutions sorted by grantham score
Data For Figure EV3A OR- Deleterious missense burden Detected VS Undetected Cys and Lys
Missense type	Score	p.value	odds	detected residue (CpDAA) (n)	undetected residue (n)	total missense	Grantham Score
C>S	CADD38 PHRED >= 25	1.14038e-174	0.566559	12114	68100	80214	112
C>G	CADD38 PHRED >= 25	3.71495e-91	0.566256	6057	34050	40107	159
C>R	CADD38 PHRED >= 25	2.26435e-91	0.558716	6057	34050	40107	180
C>Y	CADD38 PHRED >= 25	2.98602e-83	0.579416	6057	34050	40107	194
C>F	CADD38 PHRED >= 25	8.95782e-76	0.593227	6057	34050	40107	205
C>W	CADD38 PHRED >= 25	3.40402e-22	0.762167	6057	34049	40106	215
K>R	CADD38 PHRED >= 25	2.56037e-43	1.38121	8868	140652	149520	26
K>E	CADD38 PHRED >= 25	1.37126e-78	1.51146	8868	140651	149519	56
K>T	CADD38 PHRED >= 25	8.8529e-111	1.64342	8868	140652	149520	78
K>Q	CADD38 PHRED >= 25	1.87493e-53	1.4013	8868	140651	149519	94
K>M	CADD38 PHRED >= 25	2.59152e-63	1.80485	5287	77267	82554	95
K>N	CADD38 PHRED >= 25	1.37262e-133	1.48056	17736	281304	299040	101
K>I	CADD38 PHRED >= 25	1.02617e-53	1.80118	3581	63385	66966	102
Data For Figure 3E OR- Deleterious missense burden Detected VS Undetected Cys and Lys
Missense type	Score	p.value	odds	detected residue (CpDAA) (n)	undetected residue (n)	total missense	Grantham Score
C>W	CADD38 PHRED >= 25	3.4e-22	0.762167	6057	34049	40106	215
C>W	FATHMMmkl >= 0.95	0.0198918	0.921329	6057	34049	40106	215
C>W	DANN >= 0.98	6.69e-26	0.689702	6057	34049	40106	215
K>I	CADD38 PHRED >= 25	1.03e-53	1.80118	3581	63385	66966	102
K>I	FATHMMmkl >= 0.95	3.47e-33	1.54845	3581	63385	66966	102
K>I	DANN >= 0.98	9.21e-14	1.74991	3581	63385	66966	102
