# Supplementary material for: From chemoproteomic‐detected amino acids to genomic coordinates: insights into precise multi‐omic data integration
Source: Mol Syst Biol. 2021 Feb 18;17(2):e9840. doi: 10.15252/msb.20209840 (PMC7890448; doi:10.15252/msb.20209840)
Supplement: Supplementary file 19 — Dataset EV17 [file MSB-17-e9840-s019.xlsx]

## Sheet: Sheet1
Description:
Odds Ratio for pathogenic and likely pathogenic ClinVar variant burden analysis of CpDAA vs. Undetected Cys and Lys in 3,840 CpDAA-containing proteins. Source data for Figure 3F.

## Sheet: Sheet2
Amino acid group	p.value	Odds	Detected residue (n)	Undetected residue (n)	Detected overlap Yes/No	Undetected overlap Yes/No
CYS	0.456924	1.17199	6057	34050	30/6027	144/33906
LYS	0.000103	2.75689	8868	140652	21/8847	121/140531
Cys&Lys	9.98799e-07	2.25699	14925	174702	51/14874	265/174437
ClinVar total missense
Total pathogenic missense from ClinVar (Cys and Lys filtered)	2225
Mutations overlapping CpDAA	56
Mutations overlapping Undetected Cys and Lys	333
