# Supplementary material for: From chemoproteomic‐detected amino acids to genomic coordinates: insights into precise multi‐omic data integration
Source: Mol Syst Biol. 2021 Feb 18;17(2):e9840. doi: 10.15252/msb.20209840 (PMC7890448; doi:10.15252/msb.20209840)
Supplement: Supplementary file 20 — Dataset EV18 [file MSB-17-e9840-s020.xlsx]

## Sheet: Sheet1
Description:
Cysteine reactivity profiled in 2019 by isoTOP-ABPP. Pathogenicity scores were mapped from dbNSFPv4.0a and postitions checked for overlapping pathogenic and likely pathogenic ClinVar missense variants. Total of 4017 unique CpD Cys in successfully mapped dataset. 'MS' stands for mass spectrometry.
Columns:
Peptide	Labeled peptide from MS experiment
pos.ID	UniProtKB ID, amino acid, and position ID key
Cysteine	Amino acid and position ID key
Protein ID	UniProtKB protein ID, for canonical proteins from 2018_06 release
Gene Name	HGNC gene symbol
Replicate 1	MS experimental replicate reactivity ratio value
Replicate 2	MS experimental replicate reactivity ratio value
Replicate 3	MS experimental replicate reactivity ratio value
Replicate 4	MS experimental replicate reactivity ratio value
Replicate 5	MS experimental replicate reactivity ratio value
Counts	# of time CpDAA detected in all experimental replicates
Mean	Average of replicate reactivity ratio values for a given pos.ID key
SD	Standard deviation of reactivity values across replicates
Cys.reactivity	Rounded decimal version of column 'Mean', used as final reactivity value for given CpDAA pos.ID
Cys.react.threshold	Reactivity group label, values of 'High', 'Medium', or 'Low' assigned
CADD38.raw.mean	CADD GRCh38 model, average of all missense variant raw scores per amino acid codon
CADD38.raw.max	CADD GRCh38 model, max of all missense variant raw scores per amino acid codon
CADD37.raw.mean	CADD GRCh37 model, average of all missense variant raw scores per amino acid codon
CADD37.raw.max	CADD GRCh37 model, max of all missense variant raw scores per amino acid codon
CADDraw.38minus37.mean	Difference between CADD mean raw scores (GRCh38 model - GRCh37 model) for a given amino acid position
CADDraw.38minus37.max	Difference between CADD max raw scores (GRCh38 model - GRCh37 model) for a given amino acid position
CADD38.phred.mean	CADD GRCh38 model, average of all missense variant PHRED scores per amino acid codon
CADD38.phred.max	CADD GRCh38 model, max of all missense variant PHRED scores per amino acid codon
CADD37.phred.mean	CADD GRCh37 model, average of all missense variant PHRED scores per amino acid codon
CADD37.phred.max	CADD GRCh37 model, max of all missense variant PHRED scores per amino acid codon
CADDphred.38minus37.mean	Difference between CADD mean PHRED scores (GRCh38 model - GRCh37 model) for a given amino acid position
CADDphred.38minus37.max	Difference between CADD max PHRED scores (GRCh38 model - GRCh37 model) for a given amino acid position
DANN.mean	DANN score average of all missense variant raw scores per amino acid codon
DANN.max	DANN score max of all missense variant raw scores per amino acid codon
fathmmMKL.mean	fathmm-MKL coding score average of all missense variant raw scores per amino acid codon
fathmmMKL.max	fathmm-MKL coding score max of all missense variant raw scores per amino acid codon

## Sheet: Sheet2
Peptide	pos.ID	Cysteine	Protein ID	Gene Name	Replicate 1	Replicate 2	Replicate 3	Replicate 4	Replicate 5	Counts	Mean	SD	Cys.reactivity	Cys.react.threshold	CADD38.raw.mean	CADD38.raw.max	CADD37.raw.mean	CADD37.raw.max	CADDraw.38minus37.mean	CADDraw.38minus37.max	CADD38.phred.mean	CADD38.phred.max	CADD37.phred.mean	CADD37.phred.max	CADDphred.38minus37.mean	CADDphred.38minus37.max	DANN.mean	DANN.max	fathmmMKL.mean	fathmmMKL.max
RYNLSPSIFFC*ATPPDDGNLCRF	Q00796_C120	C120	Q00796	SORD	0.50697	/	/	0.5397	0.48045	3	0.50904	0.0296792	0.509	High	3.594	4.19	3.28	3.824	0.314	0.517	24.843	27.6	24.614	26.6	0.229	1	0.987	0.997	0.958	0.987
KVEDPPLDPWLVPHSCGQVCEREFKPPC*GHKC	Q6ZNB6_C265	C265	Q6ZNB6	NFXL1	/	/	/	/	0.51202	1	0.51202	/	0.512	High	3.92	4.062	3.813	3.991	0.107	0.213	25.971	26.7	26.6	27.9	-0.629	0	0.994	0.998	0.985	0.989
KAFC*ADQLDVFLQKE	Q9P2N5_C49	C49	Q9P2N5	RBM27	0.33579	0.75709	0.48766	/	0.48078	4	0.51533	0.175729	0.515	High	4.255	4.377	4.005	4.168	0.25	0.337	28.157	29.2	28.129	29.8	0.029	0.8	0.994	0.998	0.982	0.993
KKLEQALKDGSAGLDPQLPGTCYSPHC*PPDKA	Q9ULE3_C190	C190	Q9ULE3	DENND2A	/	/	0.53643	/	/	1	0.53643	/	0.536	High	1.769	2.487	1.48	2.334	0.289	0.576	17.856	22	16.089	22.1	1.767	3.7	0.576	0.985	0.866	0.894
KLC*EEWPVDETKRG	Q9BRT2_C13	C13	Q9BRT2	UQCC2	/	/	0.54721	/	/	1	0.54721	/	0.547	High	4.272	4.469	4.263	4.531	0.009	0.09	28.671	31	31.186	34	-2.514	-0.8	0.989	0.997	0.869	0.91
RLALVHDMAEC*IVGDIAPADNIPKE	Q7Z4H3_C82	C82	Q7Z4H3	HDDC2	/	0.54961	/	/	/	1	0.54961	/	0.55	High	3.566	4.322	3.299	4.193	0.267	0.694	25.129	28.7	25.329	31	-0.2	2.5	0.94	0.997	0.936	0.944
KC*ELLSDDSLAVSSPRL	P13798_C292	C292	P13798	APEH	0.56146	/	/	/	/	1	0.56146	/	0.561	High	3.534	3.723	3.136	3.312	0.397	0.647	24.4	25	23.971	24.5	0.429	1.1	0.948	0.989	0.984	0.991
RGLATFC*LDKE	O15173_C159	C159	O15173	PGRMC2	0.56725	/	/	/	/	1	0.56725	/	0.567	High	3.698	4.097	3.704	4.215	-0.006	0.138	25.286	27	26.914	31	-1.629	-0.3	0.946	0.998	0.983	0.991
KDLSMALPSGQVC*HDQQRL	Q9NZQ3_C376	C376	Q9NZQ3	NCKIPSD	/	/	/	/	0.57245	1	0.57245	/	0.572	High	3.058	3.596	3.091	3.502	-0.033	0.095	23.186	24.6	23.943	25.1	-0.757	-0.5	0.966	0.993	0.981	0.99
RIC*SLNLPSEESTRE	Q9Y620_C63	C63	Q9Y620	RAD54B	/	/	/	/	0.58823	1	0.58823	/	0.588	High	1.192	1.566	0.929	1.174	0.264	0.47	14.233	16.57	12.704	14.3	1.529	3.02	0.948	0.985	0.076	0.138
KILIFGLFEETALAAFLSYC*PGMDVALRM	P13637_C961	C961	P13637	ATP1A3	0.59588	/	/	/	/	1	0.59588	/	0.596	High	4.001	4.817	2.921	3.227	1.08	1.59	26.986	34	23.486	24.2	3.5	9.8	0.983	0.996	0.964	0.978
KFLQDC*QELSLWINEKM	Q01082_C1284	C1284	Q01082	SPTBN1	/	/	0.59958	/	/	1	0.59958	/	0.6	High	4.65	5.101	3.978	4.442	0.673	0.804	31.671	35	28.886	33	2.786	4	0.988	0.998	0.981	0.995
KGVGAGC*NTKE	Q15329_C121	C121	Q15329	E2F5	/	/	/	/	0.60288	1	0.60288	/	0.603	High	3.641	4.386	3.314	4.081	0.328	0.75	25.243	29.3	25.029	28.8	0.214	2.9	0.967	0.996	0.983	0.998
KVVAPTISSPVC*QEQLVEAGRL	Q9Y490_C732	C732	Q9Y490	TLN1	0.62461	/	/	/	/	1	0.62461	/	0.625	High	4.331	4.454	4.033	4.248	0.299	0.609	28.8	29.9	28.871	32	-0.071	2.5	0.994	0.998	0.99	0.993
RLC*GSGFQSIVNGCQEICVKE	P42765_C92	C92	P42765	ACAA2	/	/	/	0.58761	0.68964	2	0.638625	0.0721461	0.639	High	4.148	4.44	4.106	4.238	0.042	0.409	27.586	29.8	29.429	32	-1.843	1.5	0.994	0.998	0.99	0.994
RNALANQSDC*VLHRI	Q9UJX3_C509	C509	Q9UJX3	ANAPC7	0.68922	0.60019	/	/	/	2	0.644705	0.0629537	0.645	High	3.96	4.739	3.584	4.294	0.376	0.887	27.1	33	26.829	32	0.271	5.2	0.969	0.996	0.986	0.994
RC*DVIAQGIVMAVKD	Q9P2R7_C384	C384	Q9P2R7	SUCLA2	/	0.65121	/	/	/	1	0.65121	/	0.651	High	4.41	4.682	3.521	3.796	0.889	1.254	30.186	33	25.214	26.4	4.971	8.3	0.991	0.995	0.984	0.989
RLDVEVEQVANEKLC*SDVSNPGNCSCLTFLIKE	P33402_C277	C277	P33402	GUCY1A2	/	0.6545	/	/	/	1	0.6545	/	0.654	High	2.053	3.325	1.796	3.057	0.257	0.545	19.113	23.7	17.661	23.8	1.451	3.16	0.627	0.99	0.903	0.989
KMVSISNYPLSAALTC*AKL	Q92979_C230	C230	Q92979	EMG1	/	/	/	/	0.66013	1	0.66013	/	0.66	High	4.52	4.8	4.082	4.343	0.438	0.862	30.886	34	29.543	32	1.343	3.7	0.913	0.932	0.986	0.993
RAANLSGDC*SLVNEIFRL	Q9Y6H3_C161	C161	Q9Y6H3	ATP23	/	/	/	0.67398	/	1	0.67398	/	0.674	High	4.341	4.642	3.995	4.238	0.346	0.503	29.471	33	28.557	32	0.914	2.9	0.994	0.998	0.986	0.996
KAAPPPPALTPDSQTVDSSC*KT	Q9H7N4_C999	C999	Q9H7N4	SCAF1	/	/	/	0.67428	/	1	0.67428	/	0.674	High	4.064	4.267	3.939	4.191	0.125	0.236	27.029	28.2	28.086	31	-1.057	0.1	0.978	0.991	0.948	0.977
KACEFAGFQC*QIQFGPHNEQKH	Q9Y490_C243	C243	Q9Y490	TLN1	0.55296	/	0.86136	/	0.62391	3	0.67941	0.161517	0.679	High	3.691	4.076	3.453	3.835	0.238	0.427	25.157	26.8	25.157	26.6	0	0.8	0.963	0.996	0.955	0.968
KDGPLGETVLECYNCGC*RN	Q92900_C188	C188	Q92900	UPF1	/	/	0.68829	0.69302	/	2	0.690655	0.00334462	0.691	High	3.661	4.462	3.061	3.95	0.6	0.742	25.714	30	24.157	27.5	1.557	2.6	0.97	0.996	0.941	0.982
RDLC*QADKTWNAVLLRY	Q14376_C172	C172	Q14376	GALE	0.69924	/	/	/	/	1	0.69924	/	0.699	High	3.48	3.915	3.379	3.637	0.101	0.279	24.257	25.9	24.743	25.6	-0.486	0.3	0.97	0.995	0.983	0.989
RGFSIPEC*QKL	O75390_C101	C101	O75390	CS	/	/	0.79018	0.64161	0.66975	3	0.700513	0.078918	0.701	High	4.092	4.467	3.819	4.076	0.273	0.615	27.214	30	26.9	28.8	0.314	3	0.993	0.998	0.959	0.979
KSDPLC*VLFLNTSGQQWYEVERT	O75131_C31	C31	O75131	CPNE3	/	0.7052	/	/	/	1	0.7052	/	0.705	High	4.076	4.272	3.698	3.932	0.378	0.473	26.986	28.3	26.029	27.4	0.957	1.5	0.993	0.998	0.976	0.993
RNFNYHILSPC*DLSNYTDLAMSTVKQ	Q9UKF6_C498	C498	Q9UKF6	CPSF3	0.70907	/	/	/	/	1	0.70907	/	0.709	High	3.449	3.979	2.889	3.493	0.559	0.701	24.3	26.3	23.486	25.1	0.814	1.2	0.891	0.991	0.933	0.951
RIVCEQEGSGPCLFCGTLVC*THEEQDILQRD	Q15650_C208	C208	Q15650	TRIP4	0.69227	0.7341	0.73159	/	/	3	0.71932	0.0234596	0.719	High	4.148	4.411	3.771	3.986	0.378	0.741	27.471	29.5	26.429	27.8	1.043	2.5	0.992	0.997	0.995	0.998
KGLDYEGGGC*RF	O60568_C691	C691	O60568	PLOD3	/	0.7238	/	/	/	1	0.7238	/	0.724	High	3.943	4.118	3.885	4.175	0.058	0.207	26.114	27.1	27.329	29.9	-1.214	0	0.992	0.998	0.967	0.976
KVDTEDIEKKPESFFTQFDAVCLTC*CSRD	Q9UBE0_C133	C133	Q9UBE0	SAE1	/	0.73054	/	/	/	1	0.73054	/	0.731	High	3.408	4.124	2.792	3.57	0.616	0.985	24.2	27.1	23.1	25.3	1.1	2.5	0.932	0.994	0.908	0.968
RFCSFSPC*IEQVQRT	Q96FX7_C209	C209	Q96FX7	TRMT61A	0.67926	0.86559	0.68355	0.85663	0.71177	5	0.75936	0.093774	0.759	High	4.417	4.784	3.474	3.616	0.943	1.267	30.071	34	25	25.5	5.071	8.5	0.991	0.995	0.947	0.968
KVVQSYVEGLC*WVLRY	Q9H0D6_C547	C547	Q9H0D6	XRN2	/	/	0.76275	/	/	1	0.76275	/	0.763	High	4.554	4.896	4.092	4.318	0.462	0.681	30.986	34	29.5	32	1.486	4.3	0.994	0.998	0.984	0.994
KLQGSC*TSCPSSIITLKN	Q9UMS0_C210	C210	Q9UMS0	NFU1	/	/	/	/	0.76394	1	0.76394	/	0.764	High	4.038	4.179	3.774	4.03	0.264	0.506	26.629	27.5	26.443	28.3	0.186	1.4	0.993	0.997	0.964	0.987
RLGPGMADIC*KN	P07602_C241	C241	P07602	PSAP	/	/	/	0.77284	/	1	0.77284	/	0.773	High	4.16	4.294	3.934	4.676	0.226	0.795	27.457	28.4	28.8	34	-1.343	2.4	0.99	0.997	0.972	0.979
RMAGIFDVNTC*YGSPQSPQLIRR	Q9BTX1_C468	C468	Q9BTX1	NDC1	/	/	0.74122	0.80483	/	2	0.773025	0.0449791	0.773	High	1.908	3.182	1.102	2.754	0.806	1.038	18.4	23.4	13.274	23.1	5.126	7.44	0.572	0.985	0.71	0.793
RVCNALALLQC*VASHPETRS	Q92600_C99	C99	Q92600	CNOT9	0.78097	/	/	/	/	1	0.78097	/	0.781	High	4.11	4.34	3.82	4.293	0.291	0.76	27.343	28.8	28.171	32	-0.829	1.6	0.993	0.998	0.995	0.998
RSFDSMISTNC*TEELENAGVEVLKF	P00390_C278	C278	P00390	GSR	/	0.69335	/	0.88533	/	2	0.78934	0.13575	0.789	High	3.978	4.188	3.617	3.84	0.361	0.464	26.314	27.6	25.6	26.7	0.714	1.4	0.994	0.997	0.979	0.988
KNIDINDVTPNC*RV	P62195_C112	C112	P62195	PSMC5	/	/	/	/	0.80327	1	0.80327	/	0.803	High	3.567	4.191	3.064	3.566	0.503	0.797	24.843	27.6	23.914	25.3	0.929	2.3	0.953	0.991	0.966	0.982
RSIVC*LEDLQIGTVLTGKV	Q8N5C6_C912	C912	Q8N5C6	SRBD1	/	/	0.84838	0.76786	/	2	0.80812	0.0569362	0.808	High	3.698	4.476	3.258	3.925	0.44	0.81	26.271	31	24.589	27.3	1.683	3.7	0.885	0.994	0.939	0.985
KHIYDELGGNPGSTSAATC*TRR	Q14865_C393	C393	Q14865	ARID5B	/	/	0.90375	0.728	/	2	0.815875	0.124274	0.816	High	4.286	4.583	4.035	4.318	0.25	0.444	28.871	32	29.3	32	-0.429	1	0.995	0.998	0.976	0.993
KLC*NEEQELLRF	Q13042_C194	C194	Q13042	CDC16	0.8877	/	0.75028	/	/	2	0.81899	0.0971706	0.819	High	3.556	4.277	2.142	3.352	1.414	2.132	25.129	28.3	18.924	24.6	6.204	11.34	0.744	0.99	0.971	0.994
KYLGEKVGVGKICLWC*NEKGKS	Q969S3_C308	C308	Q969S3	ZNF622	/	0.82035	/	/	/	1	0.82035	/	0.82	High	4.215	4.465	4.195	4.4	0.021	0.286	27.943	30	30.429	33	-2.486	0.1	0.994	0.998	0.959	0.973
KDVLIEFYAPWC*GHCKN	P30101_C406	C406	P30101	PDIA3	/	0.82227	/	/	/	1	0.82227	/	0.822	High	4.604	4.894	4.134	4.279	0.47	0.714	31.657	34	29.786	32	1.871	5.4	0.993	0.998	0.923	0.956
KNSFLNYNVSC*ILTMPQYMRQ	O95251_C474	C474	O95251	KAT7	/	/	/	/	0.82622	1	0.82622	/	0.826	High	4.437	4.741	4.015	4.239	0.422	0.648	30.1	33	28.657	32	1.443	3.9	0.993	0.998	0.982	0.995
KGQGC*TAYDVAVNSDFYRR	Q9NWS0_C117	C117	Q9NWS0	PIH1D1	/	0.83075	/	/	/	1	0.83075	/	0.831	High	4.276	4.412	3.59	4.03	0.686	1.078	28.386	29.5	25.771	28.3	2.614	4.7	0.99	0.997	0.91	0.943
KQLVNVAERTCCCLFC*KCIGGDGTMGDPGPPGKRG	A6NMZ7_C1388	C1388	A6NMZ7	COL6A6	/	/	/	/	0.83336	1	0.83336	/	0.833	High	4.018	4.128	3.981	4.115	0.037	0.187	26.514	27.2	27.9	29.2	-1.386	-0.2	0.993	0.998	0.923	0.957
KCETMVYHPNIDLEGNVC*LNILRE	P61081_C111	C111	P61081	UBE2M	0.83498	/	/	/	/	1	0.83498	/	0.835	High	4.631	4.826	4.164	4.273	0.467	0.657	32.371	34	30.171	32	2.2	4.6	0.991	0.998	0.965	0.985
KWDFTPC*KN	P38606_C138	C138	P38606	ATP6V1A	0.87564	0.81	/	/	/	2	0.84282	0.0464145	0.843	High	2.208	3.003	1.661	2.67	0.547	0.691	20.346	23	16.964	22.9	3.381	4.94	0.759	0.983	0.659	0.795
KAC*AEVSQWTRL	Q8NEC7_C140	C140	Q8NEC7	GSTCD	/	0.84557	/	/	/	1	0.84557	/	0.846	High	3.917	4.31	3.58	4.105	0.337	0.695	26.686	28.6	26.243	29.1	0.443	3	0.976	0.997	0.985	0.993
RDQGSCGSC*WAFGAVEAISDRI	P07858_C108	C108	P07858	CTSB	0.71989	0.78892	0.90233	0.93145	0.89189	5	0.846896	0.0890765	0.847	High	4.114	4.231	3.984	4.181	0.13	0.332	27.1	27.9	28.057	30	-0.957	0.6	0.992	0.998	0.966	0.978
RFFGNVELMQDLPPASSSC*PSMSRR	Q8IYL3_C215	C215	Q8IYL3	C1orf174	/	/	0.84823	/	/	1	0.84823	/	0.848	High	3.026	3.631	2.468	2.896	0.558	0.763	23.029	24.7	21.781	23.4	1.247	3.53	0.945	0.994	0.838	0.93
RLPC*YFENLLSHFLPQKAPDGKS	Q9HBL8_C154	C154	Q9HBL8	NMRAL1	0.83999	0.85738	/	/	/	2	0.848685	0.0122966	0.849	High	3.149	4.141	2.723	3.918	0.426	0.726	23.671	27.3	22.356	27.2	1.316	5.17	0.925	0.995	0.795	0.902
RIQAESGC*KI	Q96I24_C109	C109	Q96I24	FUBP3	/	/	/	/	0.85981	1	0.85981	/	0.86	High	4.488	4.771	4.083	4.394	0.405	0.685	30.843	34	29.186	33	1.657	5.4	0.994	0.998	0.992	0.996
KTDLHNEGYILELDC*CSSLDHPTDQKL	Q14699_C128	C128	Q14699	RFTN1	0.86821	0.85723	/	/	/	2	0.86272	0.00776403	0.863	High	2.413	3.448	1.994	3.172	0.419	0.649	21.529	24.1	18.474	24.1	3.054	4.63	0.787	0.99	0.69	0.861
RGFCHLCDGQEAC*CVGLEAGINPTDHLITAYRA	P08559_C100	C100	P08559	PDHA1	/	/	/	0.86492	/	1	0.86492	/	0.865	High	4.317	4.635	4.001	4.211	0.316	0.524	29.114	32	28.314	31	0.8	3.2	0.994	0.998	0.989	0.996
KEISEGC*QMCLSFVPGEPQVVVGTDKS	O95239_C28	C28	O95239	KIF4A	/	0.86897	/	/	/	1	0.86897	/	0.869	High	4.284	4.746	4.041	4.424	0.242	0.471	28.914	33	29.257	33	-0.343	1.4	0.992	0.997	0.971	0.985
RSSNVLSEDQDSYLC*NVTLFRK	P21283_C225	C225	P21283	ATP6V1C1	/	/	0.87456	/	/	1	0.87456	/	0.875	High	3.216	3.839	2.902	3.431	0.315	0.768	23.586	25.5	23.443	24.8	0.143	1.6	0.923	0.991	0.969	0.993
KGALEGSSC*PFRT	P30519_C282	C282	P30519	HMOX2	1.11916	0.85631	0.62733	0.86617	1.09263	5	0.91232	0.20111	0.912	High	4.224	4.676	2.646	2.786	1.578	1.923	28.429	33	22.886	23.2	5.543	9.8	0.957	0.986	0.931	0.977
RAYEYVEC*PIRG	P53701_C66	C66	P53701	HCCS	/	/	0.85623	/	0.98353	2	0.91988	0.0900147	0.92	High	3.274	3.559	3.186	3.473	0.088	0.511	23.657	24.4	24.129	25	-0.471	1.1	0.992	0.996	0.943	0.972
RSSIEDAQC*PGLPDLIEENHVVNKT	Q15398_C696	C696	Q15398	DLGAP5	/	0.77897	1.06244	/	/	2	0.920705	0.200444	0.921	High	1.402	1.884	1.61	2.262	-0.208	0.265	15.626	18.83	16.797	21.8	-1.171	1.49	0.877	0.972	0.218	0.313
KIC*DPGLTSFEPEALGNLVEGMDFHKF	Q13555_C453	C453	Q13555	CAMK2G	/	/	0.90561	0.93769	/	2	0.92165	0.022684	0.922	High	4.411	4.78	4.133	4.37	0.278	0.663	29.986	34	30.043	33	-0.057	4	0.992	0.998	0.942	0.967
RNNLPDSQYC*TSLDKS	Q9BQF6_C316	C316	Q9BQF6	SENP7	/	/	0.82304	1.02206	/	2	0.92255	0.140728	0.923	High	1.496	2.421	0.991	2.059	0.505	0.734	15.874	21.8	12.446	19.82	3.428	6.116	0.49	0.979	0.407	0.671
KENC*TLQFESAWVLTNIASGNSLQTRI	P52294_C141	C141	P52294	KPNA1	/	/	/	0.94432	/	1	0.94432	/	0.944	High	3.2	3.924	3.168	4.076	0.033	0.318	23.671	26	24.457	28.8	-0.786	0.2	0.968	0.993	0.989	0.995
KSQIC*DNAALYAQKY	P55060_C272	C272	P55060	CSE1L	/	/	0.82659	1.09362	/	2	0.960105	0.188819	0.96	High	4.597	4.907	4.077	4.259	0.52	0.747	31.7	34	29.143	32	2.557	5.6	0.994	0.998	0.984	0.994
RIQPEDMFVC*DINEKD	Q96GX9_C76	C76	Q96GX9	APIP	/	0.96934	/	/	/	1	0.96934	/	0.969	High	3.678	4.553	3.278	3.978	0.4	0.735	25.557	32	24.6	27.8	0.957	4.2	0.968	0.993	0.974	0.993
KNVFVEFYAPWC*GHCKQ	P07237_C397	C397	P07237	P4HB	1.12079	0.87644	0.92991	/	/	3	0.975713	0.128453	0.976	High	4.487	4.702	4.256	4.595	0.231	1.249	30.714	33	31.6	34	-0.886	6.8	0.993	0.998	0.99	0.995
KFFACAPNYSYAALC*ECLRR	Q96RS6_C511	C511	Q96RS6	NUDCD1	1.00265	/	/	/	/	1	1.00265	/	1.003	High	3.683	4.142	3.719	4.214	-0.037	0.38	25.3	27.3	27.071	31	-1.771	0.1	0.989	0.998	0.856	0.972
KTGTSC*ALDCGAGIGRI	Q9BV86_C64	C64	Q9BV86	NTMT1	1.00654	/	/	/	/	1	1.00654	/	1.007	High	2.645	3.571	2.059	2.684	0.586	0.888	21.687	24.5	19.62	23	2.067	4.2	0.93	0.991	0.805	0.919
KYSNSALGHVNC*TIKE	Q9NQC3_C1101	C1101	Q9NQC3	RTN4	1.06457	1.01199	0.96613	/	/	3	1.01423	0.0492582	1.014	High	3.259	4.487	3.006	4.393	0.253	0.956	24.314	31	24.226	33	0.089	3.02	0.792	0.992	0.878	0.954
KDVLIEFYAPWC*GHCKQ	P13667_C555	C555	P13667	PDIA4	1.01601	/	/	/	/	1	1.01601	/	1.016	High	4.269	4.614	3.734	4.081	0.535	0.822	28.929	32	26.714	28.8	2.214	5.5	0.994	0.997	0.898	0.974
KVVVFIKPTC*PYCRR	P35754_C23	C23	P35754	GLRX	/	0.97373	1.06736	/	/	2	1.02055	0.0662064	1.021	High	4.168	4.239	4.174	4.354	-0.006	0.127	27.471	28	30.4	33	-2.929	-1.1	0.993	0.997	0.797	0.839
REVCFIDIAC*DEIPERY	Q9UKF7_C142	C142	Q9UKF7	PITPNC1	/	1.02152	/	/	/	1	1.02152	/	1.022	High	2.862	3.204	2.337	2.534	0.525	0.763	22.714	23.4	21.9	22.6	0.814	1.4	0.904	0.938	0.838	0.952
KDGKEDLDQLENVPVEEEEELQSQQLLPQQLPEC*KV	Q9BYW2_C1936	C1936	Q9BYW2	SETD2	1.02608	/	/	/	/	1	1.02608	/	1.026	High	1.185	1.796	0.787	1.111	0.398	0.685	13.936	18.17	11.683	13.95	2.253	4.22	0.761	0.94	0.171	0.641
KTIGLHHHGC*VPQAMAHTHLGGYFFIQCRQDSPASAARQ	Q6MZW2_C642	C642	Q6MZW2	FSTL4	1.02872	/	/	/	/	1	1.02872	/	1.029	High	3.6	3.909	3.109	3.42	0.491	0.984	24.686	25.9	23.71	24.8	0.976	3.43	0.988	0.993	0.969	0.989
KTNMLLQLDGSTPIC*EDIGRQ	O75439_C419	C419	O75439	PMPCB	/	/	1.03276	/	/	1	1.03276	/	1.033	High	4.479	4.661	4.358	4.547	0.121	0.25	30.729	33	32.186	34	-1.457	0	0.992	0.998	0.992	0.997
RMDSLLIAGQINTYC*QNIKE	O15372_C327	C327	O15372	EIF3H	/	1.03388	/	/	/	1	1.03388	/	1.034	High	3.83	4.316	3.508	4.351	0.322	1.027	26.014	28.6	26.686	33	-0.671	3.9	0.976	0.997	0.925	0.95
KPPVVC*SHFAQDLWPEQSIKDSYQKV	Q96H40_C87	C87	Q96H40	ZNF486	1.03397	/	/	/	/	1	1.03397	/	1.034	High	1.321	2.503	0.928	2.113	0.393	0.59	14.561	22	12.403	20.5	2.158	3.698	0.545	0.931	0.037	0.069
KDILQSCQTSEEC*ELARA	Q9UNW1_C475	C475	Q9UNW1	MINPP1	/	1.03543	/	/	/	1	1.03543	/	1.035	High	4.435	4.72	4.044	4.313	0.392	0.506	30.686	33	29.371	32	1.314	3	0.993	0.998	0.916	0.997
REVIQSDSLWLVEFYAPWC*GHCQRL	Q15084_C55	C55	Q15084	PDIA6	1.17186	1.1464	1.01561	0.85656	1.00361	5	1.03881	0.12676	1.039	High	4.185	4.403	4.457	4.832	-0.272	0.083	27.657	29.4	32.457	34	-4.8	-1.2	0.993	0.997	0.994	0.996
RGMLLGVFDGHAGC*ACSQAVSERL	Q9P0J1_C149	C149	Q9P0J1	PDP1	/	1.22008	0.97774	0.83762	1.13923	4	1.04367	0.170348	1.044	High	2.637	2.991	2.4	2.617	0.237	0.44	22.243	23	22.171	22.8	0.071	1.1	0.857	0.991	0.931	0.968
RC*SVPVDQASESLLKS	Q9NVN8_C213	C213	Q9NVN8	GNL3L	/	/	/	/	1.04689	1	1.04689	/	1.047	High	2.249	2.894	1.665	2.488	0.584	0.962	20.363	22.8	17.123	22.5	3.24	6.28	0.462	0.843	0.841	0.975
KNVMVVSC*VYPSSEKN	Q9NY27_C134	C134	Q9NY27	PPP4R2	1.20808	0.8959	/	/	/	2	1.05199	0.220745	1.052	High	4.216	4.582	3.838	4.201	0.378	0.529	28.629	32	27.514	31	1.114	2.5	0.99	0.997	0.988	0.995
KTNC*ILFCGRF	P50452_C364	C364	P50452	SERPINB8	/	1.06121	/	/	/	1	1.06121	/	1.061	High	2.379	3.589	1.381	3.266	0.998	1.219	20.424	24.5	14.322	24.3	6.102	11.583	0.727	0.986	0.458	0.842
RKDHPFGFVAVPTKNPDGTMNLMNWEC*AIPGKK	P63279_C43	C43	P63279	UBE2I	/	1.07085	/	/	/	1	1.07085	/	1.071	High	4.186	4.976	2.675	3.66	1.511	2.315	28.8	34	21.89	25.7	6.91	12.769	0.907	0.969	0.875	0.972
RKGVSQTGTPVC*EEDGDAGLGIRQ	Q12888_C1375	C1375	Q12888	TP53BP1	/	/	/	1.10137	1.04476	2	1.07306	0.0400293	1.073	High	3.525	4.101	3.241	3.876	0.283	0.515	24.786	27	24.686	26.9	0.1	1.5	0.99	0.996	0.88	0.942
RAGDWQCPNPGC*GNQNFAWRT	Q01844_C529	C529	Q01844	EWSR1	1.05848	0.85343	1.31435	/	/	3	1.07542	0.230926	1.075	High	4.759	5.063	4.128	4.272	0.631	0.895	32.886	35	29.7	32	3.186	5.8	0.979	0.989	0.992	0.995
RHSGGHFTAAVQAMDC*ETHSPQVRQ	Q13627_C551	C551	Q13627	DYRK1A	/	/	1.07547	/	/	1	1.07547	/	1.075	High	3.696	4.209	2.968	3.625	0.728	0.94	25.214	27.8	23.686	25.6	1.529	2.7	0.991	0.997	0.964	0.993
RVNC*SQFLGLCALPGCKF	Q16667_C39	C39	Q16667	CDKN3	1.07594	/	/	/	/	1	1.07594	/	1.076	High	2.336	3.359	1.971	2.826	0.365	0.666	20.79	23.8	18.647	23.3	2.143	4.24	0.864	0.978	0.891	0.978
KEIC*NAYTELNDPMRQ	Q15046_C496	C496	Q15046	KARS1	/	/	/	1.08041	/	1	1.08041	/	1.08	High	4.473	4.623	4.038	4.281	0.435	0.634	30.557	32	28.843	32	1.714	2.8	0.993	0.998	0.944	0.957
RC*DTVVSEISTGQRT	Q5T160_C74	C74	Q5T160	RARS2	/	/	0.98663	1.05958	1.20258	3	1.08293	0.109852	1.083	High	2.67	3.609	2.594	3.409	0.075	0.2	22.371	24.6	22.629	24.8	-0.257	0.1	0.879	0.997	0.929	0.953
KC*MQEIPQEQIKE	Q8NB16_C184	C184	Q8NB16	MLKL	/	1.11077	/	/	/	1	1.11077	/	1.111	High	1.079	2.45	0.472	2.109	0.607	0.992	12.71	21.9	7.246	20.4	5.464	10.514	0.565	0.903	0.028	0.071
RFHADSVC*KA	Q9BW61_C25	C25	Q9BW61	DDA1	1.23267	1.14436	0.97735	/	/	3	1.11813	0.129666	1.118	High	3.686	4.238	2.813	3.757	0.873	1.218	25.4	28	23.086	26.2	2.314	3.9	0.921	0.996	0.976	0.989
KMWHPNIYENGDVC*ISILHPPVDDPQSGELPSERW	Q712K3_C93	C93	Q712K3	UBE2R2	1.12129	/	/	/	/	1	1.12129	/	1.121	High	4.639	4.882	4.179	4.283	0.46	0.707	32.129	34	30.4	32	1.729	4.7	0.993	0.998	0.974	0.99
KLFQSVAQCC*MGQKQ	A5YKK6_C2360	C2360	A5YKK6	CNOT1	/	/	1.12419	/	/	1	1.12419	/	1.124	High	4.64	5.04	4.278	4.587	0.363	0.854	31.714	35	31.271	34	0.443	6.2	0.994	0.998	0.969	0.977
KYSAADC*PLSFLISEKD	O14867_C646	C646	O14867	BACH1	/	/	/	/	1.12503	1	1.12503	/	1.125	High	4.412	4.775	3.888	4.287	0.524	0.679	29.971	34	27.8	32	2.171	3.8	0.99	0.998	0.905	0.945
RNQASCGSC*YSFASMGMLEARI	P53634_C258	C258	P53634	CTSC	0.91036	0.87793	1.23281	1.13981	1.47844	5	1.12787	0.246898	1.128	High	4.596	4.996	4.278	4.498	0.318	0.73	31.243	34	31.414	33	-0.171	4.2	0.992	0.998	0.992	0.996
RMC*PATQKL	Q9H307_C249	C249	Q9H307	PNN	/	1.13825	/	/	1.12599	2	1.13212	0.00866913	1.132	High	4.067	4.506	3.504	4.115	0.563	0.893	28	31	26.057	29.2	1.943	3.6	0.972	0.998	0.958	0.978
RVQVSDPESTVAVAFTPTIPHC*SMATLIGLSIKV	Q9Y3D0_C93	C93	Q9Y3D0	CIAO2B	1.15667	1.0928	1.07761	1.10444	1.23947	5	1.1342	0.0659331	1.134	High	4.617	5.031	4.241	4.67	0.376	0.986	31.386	35	30.686	34	0.7	6.8	0.993	0.997	0.918	0.936
RSGC*DEVSSTSEIGTRY	Q9H2Y7_C1472	C1472	Q9H2Y7	ZNF106	/	/	1.13827	/	/	1	1.13827	/	1.138	High	3.421	4.195	2.631	3.469	0.79	0.893	24.5	27.6	22.451	25	2.049	3.2	0.986	0.997	0.935	0.976
KKPLKPCCAC*PETKK	Q14061_C26	C26	Q14061	COX17	/	/	1.13884	/	/	1	1.13884	/	1.139	High	4.386	4.731	4.097	4.415	0.289	0.742	29.614	33	30.057	33	-0.443	2.1	0.991	0.996	0.852	0.896
RVQFQDMC*ATIGVDPLASGKG	Q96H20_C72	C72	Q96H20	SNF8	1.38579	0.90201	/	/	/	2	1.1439	0.342084	1.144	High	3.988	4.363	3.848	4.247	0.139	0.607	26.7	29.1	27.9	32	-1.2	2.3	0.992	0.998	0.98	0.992
RLHQEYVPSAHLSGTC*TCLAWAPARL	Q15061_C62	C62	Q15061	WDR43	/	/	1.14987	/	/	1	1.14987	/	1.15	High	4.563	4.899	4.201	4.401	0.362	0.609	31.429	34	30.914	33	0.514	2	0.99	0.997	0.81	0.879
RGFCHLC*DGQEACCVGLEAGINPTDHLITAYRA	P08559_C94	C94	P08559	PDHA1	1.28429	/	0.96203	1.25361	/	3	1.16664	0.177863	1.167	High	3.343	4.46	2.849	3.976	0.494	0.627	24.529	30	23.166	27.8	1.363	3.64	0.915	0.997	0.95	0.987
RDGGVQAC*FSRS	P08754_C139	C139	P08754	GNAI3	/	/	/	/	1.17351	1	1.17351	/	1.174	High	4.072	4.467	3.902	4.279	0.17	0.334	27.371	30	28.214	32	-0.843	0.6	0.986	0.998	0.982	0.993
KSPAESCDLLGDIQTC*IRK	Q9BQG0_C623	C623	Q9BQG0	MYBBP1A	/	/	1.04381	1.33908	/	2	1.19145	0.208787	1.191	High	3.808	4.127	3.876	3.999	-0.067	0.305	25.643	27.2	27.043	28	-1.4	0.6	0.994	0.998	0.875	0.938
REALIEIDYGDLC*EDLKDAQAEEEIKQ	Q14683_C987	C987	Q14683	SMC1A	0.9284	1.45853	/	/	/	2	1.19346	0.374859	1.193	High	3.018	3.666	2.539	3.203	0.479	0.612	23.157	24.8	21.674	24.1	1.483	4.01	0.784	0.984	0.81	0.911
RLYYFQYPC*YQEGLRS	Q9NRW3_C130	C130	Q9NRW3	APOBEC3C	1.41921	1.30341	1.09618	1.01337	1.15093	5	1.19662	0.16333	1.197	High	0.602	1.602	-0.184	1.034	0.786	1.204	8.105	16.79	2.182	13.5	5.923	12.373	0.507	0.801	0.005	0.012
KEC*HSMLDINALFAEAKH	Q9UL45_C95	C95	Q9UL45	BLOC1S6	1.2335	1.16091	/	/	/	2	1.1972	0.0513289	1.197	High	4.045	4.356	3.682	4.099	0.364	0.818	26.9	29	26.371	29.1	0.529	3.1	0.99	0.997	0.92	0.958
RIAFNSYELGSLQAEDEANQPFC*AVKM	Q05655_C28	C28	Q05655	PRKCD	1.19841	/	/	/	/	1	1.19841	/	1.198	High	3.971	4.162	3.321	3.571	0.65	0.769	26.371	27.4	24.586	25.4	1.786	2.1	0.991	0.996	0.975	0.988
RAEAVESAQAGDKC*DFTGTLIVVPDVSKL	Q14566_C242	C242	Q14566	MCM6	1.20147	/	/	/	/	1	1.20147	/	1.201	High	4.098	4.642	3.689	4.084	0.409	0.656	28.257	33	26.614	28.9	1.643	4.7	0.989	0.998	0.983	0.992
KEC*VQQLAENTRY	O15270_C438	C438	O15270	SPTLC2	/	1.20594	/	/	/	1	1.20594	/	1.206	High	3.039	3.467	2.514	3.063	0.525	0.739	23.014	24.1	21.761	23.8	1.253	5.27	0.829	0.965	0.943	0.994
KNCGC*LGASPNLEQLQEENLKL	P54136_C34	C34	P54136	RARS1	/	1.20817	/	/	/	1	1.20817	/	1.208	High	0.81	1.218	0.413	0.969	0.397	0.505	10.612	14.47	7.535	13.07	3.077	4.927	0.603	0.892	0.22	0.26
RC*VSVQTDPTDEIPTKKS	P18583_C92	C92	P18583	SON	1.21094	/	/	/	/	1	1.21094	/	1.211	High	3.783	4.012	3.462	3.739	0.322	0.579	25.429	26.4	25.114	26.1	0.314	1	0.991	0.996	0.797	0.842
RAVEIFTTCAHMIC*NMEELEKGAAKV	Q96P70_C223	C223	Q96P70	IPO9	1.21937	/	/	/	/	1	1.21937	/	1.219	High	2.74	2.937	2.427	2.644	0.313	0.411	22.471	22.8	22.343	22.9	0.129	0.4	0.952	0.988	0.976	0.989
RLSTNVC*TLALNSSLVDLVHYTRQ	P51825_C1181	C1181	P51825	AFF1	/	/	1.21941	/	/	1	1.21941	/	1.219	High	2.851	3.752	1.696	3.1	1.154	1.893	22.857	25.2	16.674	23.9	6.183	12.731	0.594	0.912	0.684	0.963
RLAGEGATVAAC*DLDRA	Q92506_C41	C41	Q92506	HSD17B8	/	/	/	/	1.22535	1	1.22535	/	1.225	High	3.672	4.094	3.377	3.851	0.296	0.411	25.357	26.9	25.086	26.7	0.271	1	0.959	0.993	0.668	0.81
KAC*FQVGTSEEMKM	P35658_C728	C728	P35658	NUP214	1.38199	1.6872	/	0.846635	0.998925	4	1.22869	0.379689	1.229	High	3.665	4.152	3.45	4.057	0.215	0.369	25.029	27.3	25.314	28.6	-0.286	0.3	0.982	0.996	0.888	0.933
RKGGSYTQAASSDSAQGSDVSLTAC*KV	P04439_C363	C363	P04439	HLA-A	/	/	/	/	1.2306	1	1.2306	/	1.231	High	1.833	2.514	1.273	2.444	0.56	0.909	18.344	22	14.843	22.4	3.501	6.11	0.772	0.916	0.011	0.019
RLELASLQC*LNETLTSCTKE	Q99543_C394	C394	Q99543	DNAJC2	0.82739	1.63809	/	/	/	2	1.23274	0.573251	1.233	High	2.801	4.009	2.608	3.465	0.193	0.641	22.7	26.4	21.54	25	1.16	4.19	0.898	0.991	0.976	0.99
KNQEYETLDHLEC*DLNLMFENAKRY	Q86U86_C450	C450	Q86U86	PBRM1	/	/	1.23333	/	/	1	1.23333	/	1.233	High	2.228	3.213	2.327	3.057	-0.1	0.239	20.03	23.4	20.573	23.8	-0.543	1.05	0.882	0.996	0.854	0.931
KC*SPIGVYTSGKG	P33992_C397	C397	P33992	MCM5	/	/	/	/	1.2337	1	1.2337	/	1.234	High	4.47	4.916	3.971	4.294	0.499	0.721	30.643	34	28.157	32	2.486	5	0.99	0.997	0.971	0.99
RFNAPGAQQFC*FLLSTRA	Q12873_C1131	C1131	Q12873	CHD3	/	/	1.21706	1.3305	1.17836	3	1.24197	0.0790705	1.242	High	4.463	4.679	3.904	4.089	0.559	0.768	30.7	33	27.329	28.9	3.371	5.2	0.985	0.994	0.961	0.982
KVVVFIKPTCPYC*RRA	P35754_C26	C26	P35754	GLRX	/	1.24579	/	/	/	1	1.24579	/	1.246	High	4.198	4.534	3.964	4.272	0.234	0.736	28.457	32	28.314	32	0.143	4.9	0.993	0.997	0.76	0.812
KRVPC*AYDKT	P46109_C249	C249	P46109	CRKL	1.59773	1.56779	0.57811	/	/	3	1.24788	0.580228	1.248	High	4.367	4.73	3.852	4.191	0.515	0.627	29.843	33	27.614	31	2.229	3.9	0.972	0.997	0.972	0.99
RLAGLTC*SGAEGLARPKQ	Q8WV74_C207	C207	Q8WV74	NUDT8	1.35192	1.38203	1.01409	/	/	3	1.24935	0.204294	1.249	High	0.616	0.822	-0.089	0.045	0.705	1.113	8.817	11.08	1.793	3.345	7.023	10.693	0.45	0.562	0.033	0.043
KYQHTGAVLDC*AFYDPTHAWSGGLDHQLKM	O43684_C62	C62	O43684	BUB3	/	/	/	1.24966	/	1	1.24966	/	1.25	High	4.54	5.224	3.857	4.383	0.683	1.014	30.886	35	28.871	33	2.014	3	0.991	0.997	0.816	0.9
RKNVAGDGVNRCILCGEQLGMLGSACVVCEDC*KKN	Q9Y2J0_C118	C118	Q9Y2J0	RPH3A	/	/	1.2556	/	/	1	1.2556	/	1.256	High	4.331	4.634	3.85	4.084	0.481	0.739	29.229	32	27.071	28.9	2.157	4.2	0.993	0.997	0.948	0.984
RIENLELMSQHGC*NAWKV	O75934_C132	C132	O75934	BCAS2	/	1.25798	/	/	/	1	1.25798	/	1.258	High	3.157	4.009	2.986	3.416	0.171	0.594	23.514	26.4	23.6	24.8	-0.086	1.6	0.917	0.993	0.911	0.96
RMHSVGIC*GSDVHYWEYGRI	Q00796_C45	C45	Q00796	SORD	/	/	/	/	1.26285	1	1.26285	/	1.263	High	3.922	4.248	3.55	3.933	0.372	0.518	26.571	28.1	25.586	27.4	0.986	1.9	0.992	0.998	0.866	0.989
RQSLLC*TWGYSSNTRF	Q9Y3I1_C36	C36	Q9Y3I1	FBXO7	1.2633	/	/	/	/	1	1.2633	/	1.263	High	2.126	2.483	2.056	2.836	0.07	0.324	20.15	22	19.773	23.3	0.377	2.13	0.734	0.961	0.156	0.322
KAIGSDTSDIVHIWC*PEGMKT	Q71F23_C239	C239	Q71F23	CENPU	/	/	/	/	1.26546	1	1.26546	/	1.265	High	3.426	3.781	3.301	3.461	0.125	0.627	24.157	25.3	24.429	24.9	-0.271	1.3	0.99	0.995	0.64	0.668
RFSGVEKSFCSEGC*VLLYKQDFTKK	Q14202_C660	C660	Q14202	ZMYM3	/	/	/	1.2701	/	1	1.2701	/	1.27	High	4.103	4.398	3.833	4.025	0.27	0.57	27.214	29.4	26.771	28.2	0.443	2.7	0.993	0.997	0.984	0.994
RGPAAAAAGYGC*PLLSDLTLSPVPRD	Q5TGY3_C1540	C1540	Q5TGY3	AHDC1	/	/	/	1.27516	/	1	1.27516	/	1.275	High	4.31	4.521	3.944	4.104	0.366	0.589	28.886	31	27.571	29.1	1.314	4	0.991	0.997	0.829	0.867
REEFPQIEGSALTTDCGWGC*TLRT	Q96DT6_C111	C111	Q96DT6	ATG4C	1.32957	1.22784	/	/	/	2	1.2787	0.071934	1.279	High	4.118	4.325	3.858	4.156	0.26	0.528	27.329	28.7	27.443	29.7	-0.114	0.7	0.993	0.998	0.969	0.992
RC*VGLSAPQLGVPRQ	Q9HBH1_C108	C108	Q9HBH1	PDF	/	/	/	1.19038	1.37125	2	1.28082	0.127894	1.281	High	3.782	4.287	2.887	3.715	0.895	1.313	26	28.4	23.006	26	2.994	5.86	0.907	0.993	0.604	0.757
KC*DLVPTWATKR	Q13823_C257	C257	Q13823	GNL2	/	/	1.28275	/	/	1	1.28275	/	1.283	High	4.107	4.359	4.08	4.299	0.027	0.276	27.157	29	29.229	32	-2.071	0.3	0.993	0.998	0.991	0.994
RLLEGDGGPNTGGMGAYC*PAPQVSNDLLLKI	P22102_C237	C237	P22102	GART	/	1.2845	/	/	/	1	1.2845	/	1.284	High	4.056	4.556	3.403	3.95	0.653	1.386	27.214	32	25.2	27.5	2.014	4.5	0.824	0.997	0.968	0.993
KSAGSMC*ITQFMKK	Q13111_C878	C878	Q13111	CHAF1A	/	1.28849	/	/	/	1	1.28849	/	1.288	High	3.886	4.697	3.247	4.423	0.639	1.295	27.114	33	25.614	33	1.5	5	0.96	0.997	0.89	0.963
KNITEYC*RD	P46063_C493	C493	P46063	RECQL	1.09381	/	/	1.50142	/	2	1.29761	0.288224	1.298	High	3.837	4.42	3.342	3.892	0.495	0.705	26.071	29.6	24.886	27	1.186	2.6	0.982	0.997	0.955	0.982
RVLQNLSTMEC*YTEEKA	O75037_C697	C697	O75037	KIF21B	/	1.30327	/	/	/	1	1.30327	/	1.303	High	3.446	4.024	2.739	3.475	0.707	1.077	24.343	26.5	22.509	25	1.834	3.55	0.802	0.99	0.917	0.96
RC*LMPSSVAGETSVLAVPSWRD	Q68DK7_C460	C460	Q68DK7	MSL1	/	/	/	1.30774	/	1	1.30774	/	1.308	High	3.335	3.803	3.223	3.501	0.112	0.434	23.871	25.4	24.229	25.1	-0.357	0.5	0.866	0.991	0.907	0.928
RNTGQTC*VCSNQFLVQRG	P51649_C340	C340	P51649	ALDH5A1	1.31095	1.3315	/	/	/	2	1.32123	0.014531	1.321	High	4.419	4.621	4.135	4.419	0.283	0.484	30.4	32	30.371	33	0.029	1.5	0.994	0.998	0.961	0.982
RALAQEWGC*PFMETSAKS	Q9Y3L5_C140	C140	Q9Y3L5	RAP2C	/	/	/	1.75026	0.90191	2	1.32608	0.599874	1.326	High	3.666	3.919	3.316	3.996	0.35	0.863	24.957	25.9	24.686	27.9	0.271	2	0.992	0.997	0.962	0.987
KVDELTC*EKD	O60271_C443	C443	O60271	SPAG9	/	/	1.50072	/	1.15449	2	1.3276	0.244822	1.328	High	3.557	4.339	3.185	4.199	0.372	0.642	25.414	28.8	25.171	31	0.243	2.1	0.954	0.998	0.972	0.992
KAHVFEC*NLESSVESIISPKV	O60216_C35	C35	O60216	RAD21	/	1.32868	/	/	/	1	1.32868	/	1.329	High	3.953	4.337	3.836	4.136	0.118	0.364	26.443	28.8	27.2	29.5	-0.757	1	0.974	0.997	0.931	0.966
RLDCYEGLIEC*YLASNSIRE	Q9UJX3_C416	C416	Q9UJX3	ANAPC7	/	1.59743	/	1.06045	/	2	1.32894	0.379702	1.329	High	4.03	4.639	3.88	4.289	0.15	0.486	27.671	33	27.957	32	-0.286	3.1	0.983	0.997	0.985	0.993
RVTETLWFNLDRPC*VEETELQQQEQQHQAWLQSIAEKD	P60006_C24	C24	P60006	ANAPC15	1.59381	1.30261	1.31267	1.14391	1.31134	5	1.33287	0.16247	1.333	High	3.483	4.308	3.128	3.903	0.355	0.959	24.486	28.6	24.186	27.1	0.3	4	0.973	0.989	0.835	0.884
RALC*AIASLGSSDLLPQEHILLRT	Q96N21_C302	C302	Q96N21	TEPSIN	1.33295	/	/	/	/	1	1.33295	/	1.333	High	2.027	2.465	1.782	2.665	0.245	1.063	19.547	21.9	17.713	22.9	1.834	6.87	0.768	0.984	0.669	0.879
KYSNSDVIIYVGC*GERG	P38606_C277	C277	P38606	ATP6V1A	/	1.70419	1.13822	1.17152	/	3	1.33798	0.317587	1.338	High	4.163	4.446	3.899	4.208	0.264	0.372	27.643	29.8	27.586	31	0.057	1.1	0.992	0.998	0.972	0.986
RAFTEANDGSLC*LAMEYGGEKS	Q96KB5_C112	C112	Q96KB5	PBK	/	1.33891	/	/	/	1	1.33891	/	1.339	High	3.735	4.103	3.66	3.841	0.075	0.421	25.286	27	25.771	26.7	-0.486	1.2	0.99	0.997	0.971	0.988
RC*LHMFLQDEIIDKS	O60493_C140	C140	O60493	SNX3	/	1.38657	1.2969	/	/	2	1.34173	0.0634063	1.342	High	3.893	4.341	3.996	4.375	-0.103	0.164	26.229	28.9	29.343	33	-3.114	-1	0.977	0.997	0.957	0.973
KDNMAQEGVILDDVDSSVC*RD	Q9BV86_C184	C184	Q9BV86	NTMT1	1.50587	1.18383	/	/	/	2	1.34485	0.227717	1.345	High	4.444	4.822	3.774	4.221	0.67	0.822	30.486	34	27.229	31	3.257	6.3	0.972	0.997	0.938	0.969
KITLEC*LPQNVGFYKK	Q96EK6_C157	C157	Q96EK6	GNPNAT1	/	1.35012	/	/	/	1	1.35012	/	1.35	High	4.404	4.698	4.012	4.222	0.391	0.686	29.857	33	28.414	31	1.443	5.3	0.993	0.997	0.987	0.994
RNEEDIGAGDQGLMFGYATDETEEC*MPLTIVLAHKL	P31153_C149	C149	P31153	MAT2A	/	1.35125	/	/	/	1	1.35125	/	1.351	High	4.004	4.57	3.286	3.943	0.718	0.949	27.029	32	24.7	27.5	2.329	5.7	0.955	0.993	0.981	0.992
KC*DMSALQRV	P51532_C998	C998	P51532	SMARCA4	/	/	/	/	1.35854	1	1.35854	/	1.359	High	4.308	4.68	4.073	4.527	0.235	0.364	30.186	33	30.543	34	-0.357	0	0.994	0.998	0.874	0.98
KYKVEYPIMYSTDPENGHIFNC*IQRA	O14880_C56	C56	O14880	MGST3	/	/	1.35937	/	/	1	1.35937	/	1.359	High	4.315	4.49	4.178	4.348	0.137	0.28	28.886	31	30.143	32	-1.257	0.2	0.994	0.998	0.965	0.979
RELYANVVLGDDSLNDC*RI	Q96T88_C269	C269	Q96T88	UHRF1	/	/	1.3636	/	/	1	1.3636	/	1.364	High	4.518	4.709	1.174	1.284	3.344	3.529	31.229	33	14.227	14.84	17.001	18.67	0.981	0.994	0.912	0.963
KEIVNSEEC*IINEITGEESVKK	O95391_C469	C469	O95391	SLU7	/	/	1.36625	/	/	1	1.36625	/	1.366	High	1.086	1.626	0.66	1.358	0.426	0.87	13.39	16.95	10.076	15.19	3.314	7.504	0.603	0.784	0.338	0.505
KLLAAADQFNIMGIVRGCCEFLKSELC*LDNCIGICKF	Q6JEL2_C137	C137	Q6JEL2	KLHL10	/	1.37847	/	/	/	1	1.37847	/	1.378	High	3.207	4.045	2.839	3.831	0.368	0.726	23.871	26.6	23.229	26.6	0.643	1.8	0.876	0.993	0.797	0.946
KC*FLEQIDSAVNIIRT	P29728_C361	C361	P29728	OAS2	1.72403	1.48436	/	/	0.939	3	1.38246	0.402312	1.382	High	-0.096	0.328	-0.824	0.167	0.728	1.311	1.992	5.793	0.875	5.349	1.117	3.736	0.465	0.595	0.002	0.004
RISEVFDC*WFESGSMPYAQVHYPFENKR	P41252_C526	C526	P41252	IARS1	1.39675	/	/	/	/	1	1.39675	/	1.397	High	4.433	4.804	3.97	4.223	0.463	1.05	30.043	34	28.3	31	1.743	5.2	0.994	0.998	0.946	0.971
RSDMICGYAC*LKG	P42575_C370	C370	P42575	CASP2	1.49061	1.3192	/	/	/	2	1.4049	0.121205	1.405	High	3.786	4.355	3.579	4.259	0.207	0.317	26.171	29	27	32	-0.829	0.6	0.975	0.998	0.93	0.958
KSKDSLVQSCPGSLSLC*AGVKS	Q9UQ35_C1036	C1036	Q9UQ35	SRRM2	/	/	1.40664	/	/	1	1.40664	/	1.407	High	1.805	2.588	1.851	2.522	-0.045	0.066	18.123	22.2	18.269	22.6	-0.146	0.79	0.856	0.962	0.34	0.4
RIQCPNQGC*EAVYSSVSGLKA	Q96ME7_C413	C413	Q96ME7	ZNF512	0.15099	0.10215	2.23476	2.16715	2.42232	5	1.41547	1.18044	1.415	High	4.322	4.442	4.038	4.237	0.284	0.469	28.743	29.8	28.743	32	0	1.7	0.993	0.998	0.983	0.993
KTDLEAIPQQC*PIDLPCQVTGCQCRA	A4D161_C95	C95	A4D161	FAM221A	/	1.42393	/	/	/	1	1.42393	/	1.424	High	2.281	2.858	2.035	2.601	0.246	0.359	20.541	22.7	19.533	22.8	1.009	3.07	0.793	0.983	0.718	0.981
RDELVEAAC*ALTCDWAERI	P48382_C205	C205	P48382	RFX5	/	/	/	1.42531	/	1	1.42531	/	1.425	High	3.457	3.885	3.532	4.096	-0.076	0.297	24.386	25.8	25.744	29	-1.359	2.49	0.992	0.997	0.869	0.968
KDGSELILHFVTQC*NTRL	O75208_C153	C153	O75208	COQ9	/	/	/	1.24155	1.62354	2	1.43254	0.270108	1.433	High	3.632	4.233	3.322	3.859	0.31	0.55	25.271	27.9	24.971	26.8	0.3	1.1	0.974	0.997	0.99	0.996
REFSC*PFFETSAAYRY	Q92963_C158	C158	Q92963	RIT1	/	1.43322	/	/	/	1	1.43322	/	1.433	High	4.199	4.554	4.03	4.269	0.169	0.534	28.214	32	28.8	32	-0.586	3.3	0.994	0.998	0.939	0.962
KVYEVVNEDPETAFCTLANREVFNTDECSIQHC*LYQFTRN	Q9Y5T5_C636	C636	Q9Y5T5	USP16	1.43593	/	/	/	/	1	1.43593	/	1.436	High	4.412	4.722	3.623	3.975	0.79	0.968	30.2	33	25.857	27.7	4.343	7.1	0.993	0.997	0.989	0.995
KDC*PDNPHIWLQLEGPKE	O15037_C46	C46	O15037	KHNYN	1.43654	/	/	/	/	1	1.43654	/	1.437	High	3.072	3.305	3.058	3.332	0.014	0.451	23.157	23.7	23.786	24.5	-0.629	0.3	0.988	0.998	0.348	0.597
RC*IAVEPGNQWFVTGSADRT	O43660_C209	C209	O43660	PLRG1	1.43868	/	/	/	/	1	1.43868	/	1.439	High	3.189	3.849	2.854	3.608	0.335	0.645	23.586	25.6	22.799	25.5	0.787	2.74	0.949	0.996	0.97	0.987
KMYGISLC*QAILDETKG	P04083_C324	C324	P04083	ANXA1	/	/	1.44749	/	/	1	1.44749	/	1.447	High	3.349	3.804	2.499	3.442	0.85	1.041	23.871	25.4	22.314	24.9	1.557	2.2	0.863	0.99	0.918	0.971
KVLVVSVC*PQSLPYFAAKF	Q9UHQ1_C99	C99	Q9UHQ1	NARF	1.38023	1.45011	1.25544	/	1.72468	4	1.45261	0.198447	1.453	High	3.921	4.491	3.401	4.183	0.52	0.736	26.643	31	25.6	30	1.043	1.9	0.917	0.939	0.973	0.994
KEVLQSLVDDGMVDC*ERI	Q9BWT6_C62	C62	Q9BWT6	MND1	1.455	/	/	/	/	1	1.455	/	1.455	High	3.222	4.226	2.99	3.713	0.232	0.513	23.857	27.9	23.571	26	0.286	1.9	0.93	0.996	0.905	0.931
KICLNRQCQNISVFGVHECAMQC*HGRG	O43184_C664	C664	O43184	ADAM12	/	1.46086	/	/	/	1	1.46086	/	1.461	High	4.141	4.561	3.782	3.97	0.358	0.877	27.9	32	26.443	27.7	1.457	5.7	0.99	0.994	0.991	0.994
KRPLNPLASGQGTSEENTFYSWLEGLC*VEKRA	Q96HE7_C241	C241	Q96HE7	ERO1A	/	0.76196	/	/	2.17027	2	1.46612	0.995826	1.466	High	4.332	4.498	4.08	4.231	0.253	0.5	28.914	31	28.971	31	-0.057	2.3	0.994	0.999	0.987	0.994
KKSEAQHEQPEDGC*PFGALTQRL	O75528_C255	C255	O75528	TADA3	/	2.87619	0.88914	0.63809	/	3	1.46781	1.22614	1.468	High	3.661	4.103	3.074	3.73	0.587	0.972	25.143	27	23.914	26	1.229	2.4	0.952	0.994	0.961	0.979
KNTLSIQLC*DTSQSLRE	Q14789_C3070	C3070	Q14789	GOLGB1	/	1.4679	/	/	/	1	1.4679	/	1.468	High	1.684	2.204	0.692	2.107	0.993	1.851	17.544	21	8.989	20.4	8.556	14.564	0.528	0.968	0.139	0.333
REPYMCAQC*KT	Q86YP4_C420	C420	Q86YP4	GATAD2A	1.33713	1.87394	1.23787	1.43724	/	4	1.47155	0.280339	1.472	High	4.618	4.946	3.935	4.108	0.684	0.94	31.857	34	27.529	29.2	4.329	7.1	0.993	0.997	0.963	0.982
KALVLDC*HYPEDEVGQEDEAESDIFSIRE	Q07021_C186	C186	Q07021	C1QBP	/	/	1.36809	1.57439	1.47374	3	1.47207	0.10316	1.472	High	4.541	4.891	3.98	4.34	0.561	0.963	30.9	34	28.6	32	2.3	6.9	0.992	0.997	0.98	0.992
KVC*EDLDTSVNLAWTSGTNCTRF	P45880_C210	C210	P45880	VDAC2	1.76196	1.8295	1.27592	1.18927	1.35545	5	1.48242	0.292962	1.482	High	3.437	3.754	2.785	3.298	0.652	0.816	24.171	25.2	23.171	24.4	1	1.6	0.933	0.988	0.909	0.949
KADPDGPEAQAEAC*SGERT	Q9NX24_C18	C18	Q9NX24	NHP2	1.79213	1.78543	1.24421	1.27174	1.35242	5	1.48918	0.276376	1.489	High	1.179	1.61	1.858	2.531	-0.679	-0.32	13.88	16.85	18.387	22.6	-4.507	-1.64	0.85	0.975	0.152	0.321
RWTC*CALLAGSEYLKL	O15371_C437	C437	O15371	EIF3D	/	1.49688	/	/	/	1	1.49688	/	1.497	High	4.344	5.007	3.784	4.279	0.56	0.787	29.471	34	27.514	32	1.957	4.5	0.989	0.998	0.976	0.983
KEVIGGLC*SLANIPLTPETQRD	Q01664_C29	C29	Q01664	TFAP4	/	/	1.52212	1.52031	1.45464	3	1.49902	0.0384477	1.499	High	4.5	4.778	3.871	4.141	0.63	0.751	31.071	34	27.5	29.5	3.571	5.9	0.929	0.942	0.637	0.743
RMVSDINNAWGC*LEQVEKG	P12814_C370	C370	P12814	ACTN1	1.86939	/	/	1.1337	/	2	1.50154	0.520211	1.502	High	3.014	3.832	2.607	3.217	0.407	0.687	23.214	25.5	22.4	24.2	0.814	1.5	0.904	0.991	0.815	0.888
RWSQEDMLTLLEC*MKN	P17480_C33	C33	P17480	UBTF	/	/	/	/	1.50619	1	1.50619	/	1.506	High	2.882	4.074	2.566	3.77	0.316	0.505	23	26.8	22.643	26.3	0.357	0.9	0.912	0.991	0.889	0.957
KLFATDEC*FAICNQALQMHGGYGYLKD	Q9UKU7_C362	C362	Q9UKU7	ACAD8	/	/	/	1.50845	/	1	1.50845	/	1.508	High	4.459	5.057	3.926	4.407	0.533	0.798	30.214	35	28.629	33	1.586	4.2	0.981	0.997	0.912	0.953
RGLC*AIAQAESLRY	P23396_C97	C97	P23396	RPS3	1.86068	1.84196	1.25733	1.20736	1.38365	5	1.51019	0.318029	1.51	High	4.384	5.025	3.317	4.116	1.067	1.307	30.271	35	25.023	29.2	5.249	8	0.965	0.997	0.985	0.993
KAGSDGESIGNC*PFSQRL	Q9Y696_C35	C35	Q9Y696	CLIC4	1.57207	1.46803	1.39026	1.41113	1.71277	5	1.51085	0.133078	1.511	High	4.139	4.389	3.984	4.275	0.155	0.259	27.686	29.3	28.757	32	-1.071	0.2	0.994	0.998	0.906	0.992
KFMLVLASNLPEQFDC*AINSRI	Q5T9A4_C461	C461	Q5T9A4	ATAD3B	1.51643	/	/	/	/	1	1.51643	/	1.516	High	2.625	3.07	1.058	1.369	1.567	2.465	22.171	23.1	12.791	15.23	9.38	20.132	0.478	0.721	0.857	0.99
KEQELFFFHELSPGSC*FFLPRG	Q9BW92_C322	C322	Q9BW92	TARS2	/	/	1.51652	/	/	1	1.51652	/	1.517	High	4.174	4.484	4.053	4.286	0.121	0.333	28.371	31	29.014	32	-0.643	0.8	0.994	0.998	0.987	0.996
RGDINVC*IVGDPSTAKS	Q14566_C393	C393	Q14566	MCM6	/	/	/	/	1.52007	1	1.52007	/	1.52	High	3.871	4.014	3.99	4.236	-0.119	0.205	25.757	26.5	28.414	31	-2.657	-0.2	0.994	0.998	0.979	0.99
RC*NEPAVWSQLAKA	Q00610_C1102	C1102	Q00610	CLTC	/	/	/	/	1.526	1	1.526	/	1.526	High	4.477	4.989	3.888	4.302	0.589	0.828	30.714	34	27.8	32	2.914	5.3	0.994	0.998	0.991	0.996
RGLGGAVQELTALSVGC*IQTYRD	Q96GS4_C296	C296	Q96GS4	BORCS6	1.52778	/	/	/	/	1	1.52778	/	1.528	High	4.082	4.603	3.764	4.195	0.317	0.506	27.829	32	27.3	31	0.529	3.6	0.989	0.997	0.813	0.91
RC*WIFSCLNVMRL	Q13867_C73	C73	Q13867	BLMH	/	/	1.63589	1.38328	1.56805	3	1.52907	0.130738	1.529	High	4.198	4.531	3.999	4.184	0.199	0.561	28.329	32	28.086	30	0.243	3.7	0.993	0.997	0.988	0.994
KVVSYGDC*FDHFPGYVQDLATQICKQ	Q9NWS6_C291	C291	Q9NWS6	FAM118A	1.62456	1.4363	/	/	/	2	1.53043	0.13312	1.53	High	2.96	3.324	2.328	3.016	0.632	1.022	22.929	23.7	21.059	23.7	1.87	4.71	0.858	0.99	0.75	0.906
RYLC*DFTYYTSLYQSHGRS	Q9NXJ5_C149	C149	Q9NXJ5	PGPEP1	1.94554	1.73195	1.02514	1.4253	/	4	1.53198	0.399702	1.532	High	4.377	4.709	3.695	4.05	0.682	1.08	30.186	33	26.557	28.5	3.629	5.4	0.992	0.998	0.925	0.992
KLEEMLGC*KT	O15228_C668	C668	O15228	GNPAT	1.174	1.89043	/	/	/	2	1.53221	0.506593	1.532	High	2.264	2.998	1.795	2.651	0.468	0.702	20.15	23	17.896	22.9	2.254	4.2	0.784	0.987	0.791	0.872
RC*LLSDELSNIAMQVRK	Q86YH6_C71	C71	Q86YH6	PDSS2	/	/	1.37286	1.99258	1.23447	3	1.5333	0.403719	1.533	High	3.84	4.284	3.895	4.41	-0.055	0.141	26.043	28.4	28.8	33	-2.757	-0.3	0.934	0.993	0.491	0.562
RSQMESMLISGYALNC*VVGSQGMPKR	P17987_C218	C218	P17987	TCP1	/	1.53547	/	/	/	1	1.53547	/	1.535	High	3.917	4.183	3.807	4.345	0.11	0.38	26.071	27.6	27.429	32	-1.357	0.6	0.973	0.995	0.959	0.977
RLAQIHIQQQDQC*VEITEESKA	O75935_C140	C140	O75935	DCTN3	/	1.53825	/	/	/	1	1.53825	/	1.538	High	2.754	3.08	2.473	2.723	0.281	0.432	22.514	23.1	22.457	23	0.057	0.4	0.918	0.98	0.895	0.97
KSNAAGVPC*DLVTGEERV	Q8IYB8_C251	C251	Q8IYB8	SUPV3L1	/	/	1.507	1.60645	/	2	1.55672	0.0703218	1.557	High	4.66	4.988	4.094	4.303	0.566	0.795	31.986	34	29.329	32	2.657	6	0.993	0.998	0.99	0.996
KC*AILTVLTAQDVSIFPNVHSDDSQVKA	Q9H6R7_C125	C125	Q9H6R7	WDCP	/	/	/	/	1.55692	1	1.55692	/	1.557	High	0.831	1.554	0.532	1.349	0.299	0.506	10.735	16.49	9.081	15.15	1.654	3.533	0.662	0.894	0.115	0.184
REPQAKPQLDLSIDSLDLSC*EEGTPLSITSKL	Q14980_C1729	C1729	Q14980	NUMA1	/	/	/	/	1.55782	1	1.55782	/	1.558	High	2.312	2.78	1.917	2.33	0.395	0.606	20.876	22.6	18.626	22.1	2.25	3.71	0.914	0.983	0.304	0.474
KDGVADVSIEDSVISLSGDHC*IIGRT	P00441_C112	C112	P00441	SOD1	1.97522	/	1.36213	1.33679	/	3	1.55804	0.361506	1.558	High	3.07	3.73	2.066	2.907	1.004	1.358	23.116	25.1	19.804	23.4	3.311	6.97	0.876	0.987	0.811	0.939
RNLASGEVGFFPSDAVKPCPCVPKPVDYSC*QPWYAGAMERL	Q9UKW4_C669	C669	Q9UKW4	VAV3	/	1.55942	/	/	/	1	1.55942	/	1.559	High	2.717	3.231	2.544	3.218	0.174	0.507	22.4	23.5	22.5	24.2	-0.1	0.9	0.879	0.977	0.793	0.885
RYDEWFC*WDSPYLRPLEKI	Q9BVI0_C59	C59	Q9BVI0	PHF20	1.31783	1.49595	1.61879	1.68076	1.68967	5	1.5606	0.156205	1.561	High	3.734	4.188	3.246	3.938	0.489	0.731	25.243	27.6	24.486	27.4	0.757	1.5	0.947	0.991	0.947	0.979
RTMHHLLLEVEVIEGTLQC*PESGRM	Q9UI30_C100	C100	Q9UI30	TRMT112	1.57229	1.48358	1.56724	1.53096	1.66404	5	1.56362	0.06642	1.564	High	4.765	4.835	4.225	4.427	0.54	0.895	33.429	34	30.871	33	2.557	6.6	0.992	0.997	0.778	0.838
RAC*ANATWNSIHNGVIAVFQRK	P85299_C38	C38	P85299	PRR5	/	1.57453	/	/	/	1	1.57453	/	1.575	High	4.202	4.829	3.362	4.004	0.84	1.018	28.914	34	25.314	28	3.6	6	0.963	0.994	0.597	0.86
KNQC*CPICNMTFSSPVVAQSHYLGKT	Q9UL40_C135	C135	Q9UL40	ZNF346	/	/	/	1.57575	/	1	1.57575	/	1.576	High	3.685	4.252	3.547	4.08	0.138	0.224	25.157	28.1	25.686	28.8	-0.529	-0.1	0.987	0.997	0.96	0.989
KVIGIEC*SSISDYAVKI	Q99873_C119	C119	Q99873	PRMT1	1.70705	1.53891	1.46405	1.55632	1.62224	5	1.57771	0.0916409	1.578	High	3.909	4.492	3.307	4.059	0.602	0.815	26.7	31	24.886	28.6	1.814	4.8	0.981	0.994	0.975	0.989
KARHGFC*GIPITDTGRM	P12268_C140	C140	P12268	IMPDH2	/	1.5788	/	/	/	1	1.5788	/	1.579	High	3.022	3.621	2.88	3.487	0.143	0.343	23.171	24.6	23.457	25	-0.286	0.1	0.945	0.995	0.908	0.99
RSPWGC*VGHGALYHSQSPEAFFAHCPGIKV	P21953_C188	C188	P21953	BCKDHB	/	/	/	1.58613	/	1	1.58613	/	1.586	High	3.734	4.408	3.362	4.07	0.372	0.575	25.971	29.5	25.543	28.7	0.429	1.1	0.939	0.998	0.966	0.989
KLLMMAGIDDC*YTSARG	P15880_C222	C222	P15880	RPS2	/	/	1.58765	/	/	1	1.58765	/	1.588	High	4.277	4.704	3.548	4.075	0.728	0.917	28.486	33	25.5	28.8	2.986	4.2	0.993	0.997	0.987	0.993
RC*MALSTAVLVGEAKK	Q02252_C317	C317	Q02252	ALDH6A1	/	/	2.0349	1.27607	1.46046	3	1.59048	0.39577	1.59	High	4.501	4.692	4.057	4.203	0.445	0.621	30.914	33	28.771	31	2.143	4.8	0.994	0.998	0.985	0.993
KDMDLAC*KY	Q96BR5_C172	C172	Q96BR5	COA7	/	/	/	1.60357	/	1	1.60357	/	1.604	High	2.661	3.465	2.185	2.819	0.477	0.769	22.329	24.1	20.463	23.2	1.866	5.19	0.811	0.97	0.683	0.784
KEQLAEHLGDCGLQEGWLLVC*RPAEGGARL	Q5T447_C143	C143	Q5T447	HECTD3	/	1.61881	/	/	/	1	1.61881	/	1.619	High	3.729	4.096	3.307	3.464	0.422	0.928	25.143	27	24.443	25	0.7	3	0.988	0.995	0.814	0.899
KATVFENAAIC*DEIARL	Q3YBR2_C56	C56	Q3YBR2	TBRG1	/	/	1.62217	/	/	1	1.62217	/	1.622	High	4.083	4.549	3.508	3.93	0.575	0.667	27.471	32	25.343	27.3	2.129	5	0.99	0.997	0.963	0.978
RLNTAEIPC*PEPIMLRS	Q9BRS2_C264	C264	Q9BRS2	RIOK1	/	1.62267	/	/	/	1	1.62267	/	1.623	High	3.745	4.604	3.666	4.435	0.079	0.37	26.457	32	27.4	33	-0.943	0.1	0.981	0.998	0.98	0.996
RC*DLCQEVLADIGFVKN	P48059_C97	C97	P48059	LIMS1	1.62601	/	/	/	/	1	1.62601	/	1.626	High	4.267	4.467	3.937	4.123	0.33	0.459	28.429	30	27.557	29.3	0.871	1.9	0.994	0.998	0.975	0.992
RQEVVVC*MRR	P51532_C423	C423	P51532	SMARCA4	/	/	/	1.85167	1.40422	2	1.62794	0.316395	1.628	High	3.897	4.307	3.383	4.009	0.514	0.811	26.3	28.5	25.186	28.1	1.114	2.4	0.984	0.997	0.969	0.982
KEGAC*DELFSYLIEKV	P78395_C188	C188	P78395	PRAME	/	/	/	0.58527	2.68138	2	1.63332	1.48217	1.633	High	0.624	0.996	-0.417	0.231	1.042	1.406	8.916	12.92	2.085	6.292	6.831	8.383	0.291	0.355	0.034	0.065
KDSLVQSC*PGSLSLCAGVKS	Q9UQ35_C1029	C1029	Q9UQ35	SRRM2	1.5531	/	/	/	1.7226	2	1.63785	0.119855	1.638	High	1.125	1.756	0.419	1.068	0.706	1.011	13.343	17.86	7.422	13.71	5.921	10.42	0.681	0.904	0.152	0.199
KMDVVGTGQCHNIPCEEGDKLQLFC*FRL	Q16666_C366	C366	Q16666	IFI16	/	1.36947	1.79792	1.76092	/	3	1.64277	0.237407	1.643	High	3.19	3.352	1.94	2.522	1.25	1.652	23.4	23.8	19.037	22.6	4.363	7.52	0.904	0.984	0.273	0.302
KIAECLQTISDLETEC*LDLRT	Q676U5_C145	C145	Q676U5	ATG16L1	/	1.64577	/	/	/	1	1.64577	/	1.646	High	3.879	3.964	3.621	4.098	0.258	0.412	25.771	26.2	25.786	29	-0.014	0.7	0.994	0.998	0.988	0.994
KC*NQWSEEASMVFRN	Q8NHU6_C1029	C1029	Q8NHU6	TDRD7	1.47307	1.82367	/	/	/	2	1.64837	0.247912	1.648	High	2.602	3.129	2.005	2.785	0.597	0.848	21.841	23.2	19.359	23.2	2.483	5.87	0.865	0.993	0.363	0.535
KAVAWC*PWQSNVLATGGGTSDRH	Q12834_C364	C364	Q12834	CDC20	/	/	1.6485	/	/	1	1.6485	/	1.648	High	4.691	4.969	4.158	4.414	0.532	0.918	32.429	34	30.057	33	2.371	6.1	0.992	0.997	0.962	0.985
RKNIC*QFLVEIGLAKD	P41567_C94	C94	P41567	EIF1	1.98936	1.31117	/	/	/	2	1.65027	0.479553	1.65	High	3.923	4.179	2.972	3.361	0.951	1.276	26.071	27.5	23.629	24.6	2.443	3.4	0.931	0.972	0.973	0.991
KPGTGSFSKDAQGPMGHFSQGLADMEVQPGEAATLSC*TLTSDLGPGTWFKD	Q86VF2_C477	C477	Q86VF2	IGFN1	1.65974	/	/	/	/	1	1.65974	/	1.66	High	3.805	4.066	3.008	3.184	0.797	0.992	25.557	26.8	23.657	24.1	1.9	2.7	0.959	0.994	0.854	0.936
KVPFC*PMVGSEVYSTEIKK	Q9Y265_C94	C94	Q9Y265	RUVBL1	/	/	1.40758	1.36675	2.20587	3	1.66007	0.47312	1.66	High	4.046	4.336	3.831	4.023	0.215	0.374	26.829	28.8	26.829	28.2	0	1.1	0.991	0.994	0.929	0.962
KTC*FVDCLIEQTHPEIRK	Q15029_C144	C144	Q15029	EFTUD2	1.72779	1.60567	/	/	/	2	1.66673	0.0863519	1.667	High	3.025	4.147	3.07	3.649	-0.045	0.498	23.229	27.3	24.014	25.7	-0.786	1.6	0.938	0.99	0.99	0.995
RMAAASTLVTWLQC*VKG	Q86Y56_C773	C773	Q86Y56	DNAAF5	1.66857	/	/	/	/	1	1.66857	/	1.669	High	2.704	3.365	2.03	2.919	0.674	1.04	22.229	23.8	19.141	23.5	3.087	6.6	0.832	0.987	0.713	0.938
RVC*GYDTPFPHIFEPFYIPDKWKC	P21953_C361	C361	P21953	BCKDHB	/	/	/	1.68119	/	1	1.68119	/	1.681	High	4.385	4.651	3.884	4.181	0.501	0.647	29.857	33	27.443	30	2.414	3.4	0.988	0.998	0.979	0.992
RLATDLLSLMPSLTSGEVAHC*AKS	Q969Z0_C335	C335	Q969Z0	TBRG4	/	/	1.68318	/	/	1	1.68318	/	1.683	High	3.195	3.587	2.696	3.138	0.499	0.877	23.471	24.5	22.943	24	0.529	1.5	0.967	0.986	0.91	0.97
RHIPGAAFFDIDQC*SDRT	P25325_C65	C65	P25325	MPST	1.45964	2.09326	1.51154	/	/	3	1.68815	0.351797	1.688	High	4.04	4.395	4.091	4.31	-0.052	0.192	26.857	29.4	29.229	32	-2.371	-0.5	0.992	0.996	0.959	0.978
KDFVNEAISHWELQSEGGQSAAPSPASWAC*SPNLRC	Q96CB9_C125	C125	Q96CB9	NSUN4	/	/	1.787	1.58323	1.70742	3	1.69255	0.102696	1.693	High	1.672	2.671	1.922	2.842	-0.25	0.061	17.144	22.4	18.82	23.3	-1.676	0.34	0.82	0.988	0.59	0.966
KYSDQTISC*FLNWTVGKL	Q9BSE4_C28	C28	Q9BSE4	HERPUD2	1.69292	/	/	/	/	1	1.69292	/	1.693	High	4.088	4.502	3.545	3.955	0.543	0.79	27.443	31	25.757	27.6	1.686	4.1	0.97	0.997	0.86	0.915
KVMLPGQC*QYLGLPVADYFKQ	O43414_C258	C258	O43414	ERI3	1.69848	/	/	/	/	1	1.69848	/	1.698	High	4.282	4.478	4.196	4.274	0.086	0.308	28.714	31	30.671	32	-1.957	0.3	0.992	0.998	0.965	0.972
KALAEEWSC*PFMETSAKN	P61225_C140	C140	P61225	RAP2B	1.55863	/	1.50348	1.62719	2.11826	4	1.70189	0.282155	1.702	High	4.324	4.812	3.796	4.652	0.528	0.897	29.057	34	27.243	34	1.814	5.5	0.988	0.993	0.868	0.896
KVVVAENFDEIVNNENKDVLIEFYAPWCGHC*KN	P30101_C409	C409	P30101	PDIA3	/	1.70216	/	/	/	1	1.70216	/	1.702	High	4.604	4.903	4.095	4.291	0.509	0.866	31.614	34	29.243	32	2.371	6.2	0.993	0.998	0.904	0.955
RNRNLGNYAKC*ESPQEQKNKK	Q8N6Y2_C192	C192	Q8N6Y2	LRRC17	/	/	/	/	1.70422	1	1.70422	/	1.704	High	3.241	3.749	3.646	4.079	-0.405	-0.142	23.224	25.1	26.187	28.8	-2.963	-1.7	0.992	0.997	0.869	0.991
KALGALVDSC*APGLCPDWESWDPQKPVDNARE	O75369_C178	C178	O75369	FLNB	1.70615	/	/	/	/	1	1.70615	/	1.706	High	4.402	4.57	3.954	4.111	0.448	0.571	29.843	32	27.643	29.2	2.2	2.9	0.992	0.997	0.98	0.993
RWVTTASLLDYDTVAGADKFGNIC*VVRL	Q15393_C1054	C1054	Q15393	SF3B3	/	/	1.70678	/	/	1	1.70678	/	1.707	High	3.479	3.987	2.729	3.309	0.751	1.318	24.371	26.3	22.654	24.4	1.717	5.22	0.893	0.987	0.933	0.968
RFSPEFVDFTAQC*LRK	P46734_C305	C305	P46734	MAP2K3	/	/	/	1.70162	1.7229	2	1.71226	0.0150472	1.712	High	4.908	5.122	4.811	5.014	0.097	0.207	34.143	35	34.143	35	0	1	0.994	0.998	0.979	0.995
RTPSQLSDNNC*RQ	Q4G0F5_C334	C334	Q4G0F5	VPS26B	/	/	1.71302	/	/	1	1.71302	/	1.713	High	2.653	3.442	2.137	2.943	0.515	0.911	22.111	24.1	19.6	23.5	2.511	5.46	0.888	0.991	0.82	0.987
KDTVLLEFYAPWC*GHCKQ	P13667_C91	C91	P13667	PDIA4	/	/	/	/	1.71889	1	1.71889	/	1.719	High	4.233	4.712	4.009	4.361	0.224	0.45	28.657	33	28.786	33	-0.129	2.1	0.993	0.997	0.987	0.995
KVISTDLSIADC*LLPITSRI	Q5SRE5_C585	C585	Q5SRE5	NUP188	/	/	1.30233	/	2.15274	2	1.72753	0.601331	1.728	High	3.084	3.856	2.065	3.018	1.019	1.647	22.986	25.6	19.469	23.7	3.517	7.63	0.721	0.987	0.908	0.996
KSC*LLHQFTEKK	P61106_C26	C26	P61106	RAB14	/	/	/	1.72843	/	1	1.72843	/	1.728	High	3.988	4.463	3.514	4.104	0.474	0.834	26.814	30	25.943	29.1	0.871	3.6	0.992	0.998	0.986	0.994
KC*WNGVATWLWVANDENCGICRM	Q9NYG5_C7	C7	Q9NYG5	ANAPC11	/	/	/	1.3355	2.12245	2	1.72897	0.556458	1.729	High	3.702	4.417	3.024	3.793	0.679	0.836	25.643	29.6	23.843	26.4	1.8	3.2	0.957	0.995	0.8	0.907
RNGALSTHNWTYWQC*GQYLGVGPGAHGRF	Q9HA92_C293	C293	Q9HA92	RSAD1	/	/	1.73126	/	/	1	1.73126	/	1.731	High	3.063	3.509	2.757	3.566	0.305	0.802	23.171	24.3	23.157	25.3	0.014	1.1	0.953	0.995	0.661	0.879
KLYDAYVSYSDC*PEDRK	Q6IA17_C174	C174	Q6IA17	SIGIRR	/	1.73425	/	/	/	1	1.73425	/	1.734	High	2.729	3.227	1.73	2.418	0.999	1.346	22.271	23.5	17.694	22.4	4.577	7.11	0.766	0.985	0.527	0.774
KC*PFYAAEQDKG	P30519_C265	C265	P30519	HMOX2	/	1.73663	/	/	/	1	1.73663	/	1.737	High	3.774	4.254	2.864	3.63	0.91	1.368	25.543	28.1	23.457	25.6	2.086	2.9	0.99	0.994	0.956	0.975
KFGENFASC*QAGISSFYTKD	P13612_C198	C198	P13612	ITGA4	/	/	1.7379	/	/	1	1.7379	/	1.738	High	4.085	4.227	3.886	3.997	0.199	0.327	26.957	27.9	27.071	28	-0.114	0.7	0.994	0.998	0.976	0.99
KEDEHSSTSDYSLICWHHIC*SVLTTSGHLRE	Q96MN2_C631	C631	Q96MN2	NLRP4	1.74283	/	/	/	/	1	1.74283	/	1.743	High	3.144	3.473	2.624	2.985	0.52	0.808	23.343	24.1	22.657	23.6	0.686	2.1	0.959	0.99	0.42	0.53
KYYLC*GFCPAELFTNTRS	O95232_C40	C40	O95232	LUC7L3	1.63938	1.85277	/	/	/	2	1.74608	0.15089	1.746	High	4.64	4.781	3.913	4.094	0.728	0.828	32.429	34	27.343	29	5.086	6.5	0.991	0.998	0.981	0.989
KIHFISPNIYC*CGAGTAADTDMTTQLISSNLELHSLSTGRL	Q99436_C86	C86	Q99436	PSMB7	1.76315	1.80247	/	1.71571	/	3	1.76044	0.0434433	1.76	High	4.276	4.639	4.136	4.518	0.14	0.685	28.857	33	29.929	33	-1.071	2.5	0.992	0.997	0.995	0.999
KSLPADILYEDQQC*LVFRD	Q9BX68_C75	C75	Q9BX68	HINT2	/	/	/	1.76107	/	1	1.76107	/	1.761	High	4.391	4.791	4.382	4.778	0.009	1.348	30.229	34	32.129	34	-1.9	9.1	0.992	0.997	0.979	0.988
RNLVQC*GDFPHLLVYGPSGAGKK	P40938_C32	C32	P40938	RFC3	/	/	/	1.76298	/	1	1.76298	/	1.763	High	3.463	4.327	2.901	3.917	0.561	0.739	24.7	28.7	23.347	27.2	1.353	2.87	0.834	0.992	0.973	0.994
KSLGTPEDGMAVC*MFMQNTLTRF	Q9NTX5_C133	C133	Q9NTX5	ECHDC1	/	/	/	1.76483	/	1	1.76483	/	1.765	High	2.907	3.468	2.271	2.966	0.636	0.884	22.829	24.1	20.369	23.6	2.46	5.09	0.935	0.995	0.84	0.901
RVLEC*LASGIVMPDGSGIYDPCEKE	Q12906_C278	C278	Q12906	ILF3	/	/	/	1.86512	1.67022	2	1.76767	0.137815	1.768	High	4.429	4.789	4.006	4.158	0.423	0.732	30.229	34	28.143	29.7	2.086	5.9	0.994	0.997	0.974	0.986
KNLFINPSPLPDLSWGC*SKE	O96020_C109	C109	O96020	CCNE2	1.77504	1.80246	/	1.46926	2.02679	4	1.76839	0.229096	1.768	High	2.768	3.568	2.82	3.94	-0.052	0.239	22.311	24.5	23.059	27.4	-0.747	0.3	0.918	0.991	0.932	0.976
RFLWSLPVAPAAC*EALNKN	O95475_C44	C44	O95475	SIX6	/	2.59855	1.5946	1.45753	1.47466	4	1.78133	0.548212	1.781	High	3.427	3.793	2.942	3.208	0.485	0.699	24.114	25.3	23.514	24.1	0.6	1.2	0.958	0.975	0.989	0.995
RAAC*EQQAVALTLQEDRA	Q9BUH6_C80	C80	Q9BUH6	PAXX	1.10091	/	1.82434	/	2.4315	3	1.78558	0.666141	1.786	High	3.189	3.863	3.493	4.021	-0.303	-0.005	23.614	25.7	25.629	28.2	-2.014	-0.7	0.988	0.995	0.199	0.318
RAAHVFFTDSC*PDALFNELVKS	P61764_C110	C110	P61764	STXBP1	/	1.78591	/	/	/	1	1.78591	/	1.786	High	4.234	4.56	3.959	4.209	0.275	0.461	28.414	32	28.014	31	0.4	1.8	0.993	0.998	0.952	0.978
RNSSAQAFLGPENPEEPYLDGINYNC*VAPGKRF	Q14683_C1115	C1115	Q14683	SMC1A	/	/	1.7344	1.83761	/	2	1.786	0.0729805	1.786	High	4.303	4.47	3.799	4.191	0.504	0.795	28.8	31	27.129	31	1.671	4.7	0.993	0.998	0.949	0.982
RLDAMPVC*LLLLGTQRE	Q7L1V2_C349	C349	Q7L1V2	MON1B	1.78977	/	/	/	/	1	1.78977	/	1.79	High	4.094	4.324	3.706	3.953	0.388	0.571	27.329	28.7	26.129	27.5	1.2	2.4	0.993	0.997	0.956	0.974
KNLNTLC*WAIGSISGAMHEEDEKRF	O14980_C498	C498	O14980	XPO1	/	1.79784	/	/	/	1	1.79784	/	1.798	High	3.952	4.068	4.09	4.356	-0.138	0.561	26.157	26.8	29.686	33	-3.529	1.7	0.994	0.998	0.989	0.995
RDHLPPPEEEPLVLMC*GPPPMIQYACLPNLDHVGHPTERC	P00387_C274	C274	P00387	CYB5R3	/	1.08123	2.30439	2.0307	/	3	1.80544	0.64194	1.805	High	4.139	4.739	3.564	4.153	0.575	1.251	28.514	33	26.171	29.7	2.343	8.1	0.991	0.997	0.867	0.959
RTCDQNTYLSGLC*YLFRQ	P20701_C129	C129	P20701	ITGAL	1.63331	/	1.98034	/	/	2	1.80682	0.245387	1.807	High	3.906	4.076	3.576	3.783	0.33	0.65	25.9	26.8	25.429	26.3	0.471	1.4	0.993	0.998	0.917	0.953
KALQEC*PNSGILWSEAIFLEARPQRR	O94906_C807	C807	O94906	PRPF6	1.51811	1.93636	/	1.83287	1.94525	4	1.80815	0.199974	1.808	High	4.409	4.761	4.209	4.461	0.2	0.41	30.171	33	30.6	33	-0.429	2.2	0.993	0.998	0.958	0.982
KESESC*DCLQGFQLTHSLGGGTGSGMGTLLISKI	Q13885_C127	C127	Q13885	TUBB2A	1.82588	/	/	/	/	1	1.82588	/	1.826	High	3.794	4.369	3.433	4.034	0.361	0.666	26.043	29.1	25.557	28.3	0.486	2.4	0.955	0.989	0.942	0.971
RNACIEC*SVNQNSIRN	Q9UBB4_C95	C95	Q9UBB4	ATXN10	1.85512	1.81507	1.8224	/	/	3	1.83086	0.0213242	1.831	High	3.34	4.008	3.113	3.791	0.227	0.459	24.214	26.4	24.214	26.4	0	0.5	0.968	0.996	0.785	0.912
KGKENQLQLSC*FINQEVKY	P54578_C277	C277	P54578	USP14	/	/	/	/	1.83226	1	1.83226	/	1.832	High	4.421	4.706	3.987	4.231	0.434	0.695	30.1	33	28.314	31	1.786	3.9	0.994	0.998	0.983	0.996
RISYTDAEGNLGLLENVC*DPSGKT	O75717_C304	C304	O75717	WDHD1	1.83763	/	/	/	/	1	1.83763	/	1.838	High	2.384	3.389	1.99	2.821	0.394	0.567	21.35	23.9	18.907	23.2	2.443	4	0.753	0.989	0.961	0.995
RICDGCIIVVDAVEGVC*PQTQAVLRQ	Q7Z2Z2_C124	C124	Q7Z2Z2	EFL1	2.23315	/	1.4448	/	/	2	1.83898	0.557448	1.839	High	4.125	4.579	3.604	3.886	0.521	0.893	27.557	32	25.657	27	1.9	5.4	0.985	0.997	0.967	0.984
RGVC*ALNLEAMTIFQNRN	Q8NA72_C360	C360	Q8NA72	POC5	1.51889	/	/	/	2.18354	2	1.85122	0.469979	1.851	High	3.979	4.107	3.966	4.18	0.012	0.163	26.286	27	27.9	30	-1.614	-0.2	0.994	0.998	0.986	0.994
KILGLQVQQAEHC*SIQDAQAAMRL	Q9GZR2_C382	C382	Q9GZR2	REXO4	/	/	/	1.85709	/	1	1.85709	/	1.857	High	3.524	4.128	3.044	3.686	0.48	0.579	24.814	27.2	23.681	25.8	1.133	2.33	0.922	0.995	0.945	0.996
RC*SSLQAPIMLLSGHEGEVYCCKF	Q96DI7_C52	C52	Q96DI7	SNRNP40	/	/	1.60503	2.11998	/	2	1.8625	0.364125	1.863	High	3.152	3.634	2.886	3.228	0.266	0.455	23.371	24.7	23.429	24.2	-0.057	0.5	0.948	0.99	0.914	0.94
KWGTIEVENTTHC*EFAYLRD	Q9UHD8_C531	C531	Q9UHD8	SEPTIN9	2.12703	2.02166	1.64956	1.53055	2.00231	5	1.86622	0.259961	1.866	High	4.694	5.006	4.157	4.318	0.537	0.788	32.271	34	30.1	32	2.171	5	0.991	0.997	0.972	0.987
RFAC*HSASLTVRN	Q15233_C145	C145	Q15233	NONO	2.11998	2.1536	1.63399	1.67837	1.75845	5	1.86888	0.248885	1.869	High	3.539	4.023	2.895	3.448	0.644	0.801	24.629	26.5	23.471	24.9	1.157	1.9	0.973	0.995	0.865	0.916
KIISNASC*TTNCLAPLAKV	P04406_C152	C152	P04406	GAPDH	2.14211	2.26783	1.6083	1.69587	1.63827	5	1.87048	0.310169	1.87	High	4.398	5.053	3.731	4.2	0.667	0.987	29.9	35	27.086	31	2.814	4.4	0.985	0.997	0.994	0.997
KIQEYC*YDNIHFMKA	Q7L1Q6_C349	C349	Q7L1Q6	BZW1	/	/	/	1.87188	/	1	1.87188	/	1.872	High	4.241	4.484	4.093	4.365	0.148	0.261	28.571	31	29.9	33	-1.329	-0.1	0.994	0.997	0.963	0.983
KC*EYPAACNALETLLIHRD	P54886_C606	C606	P54886	ALDH18A1	/	/	/	1.87599	/	1	1.87599	/	1.876	High	4.617	4.892	4.41	4.589	0.206	0.527	31.643	34	32.857	34	-1.214	2	0.993	0.998	0.955	0.967
KYAMDAFGGPIWSMAASPSGSQLLVGC*EDGSVKL	Q969X6_C120	C120	Q969X6	UTP4	/	/	/	1.87961	/	1	1.87961	/	1.88	High	4.249	4.665	3.835	4.175	0.414	0.636	28.757	33	27.243	29.9	1.514	3.1	0.991	0.998	0.983	0.992
KLNC*FLEQDLKLDIPTGTTPQRK	P52732_C911	C911	P52732	KIF11	1.88067	/	/	/	/	1	1.88067	/	1.881	High	2.542	3.412	2.006	3.124	0.536	0.735	22	24	18.604	23.9	3.396	4.79	0.837	0.994	0.765	0.83
RDC*GSSGWLGLNPLKA	Q9Y4B4_C601	C601	Q9Y4B4	RAD54L2	/	1.88126	/	/	/	1	1.88126	/	1.881	High	3.265	4.161	3.059	3.901	0.206	0.741	23.929	27.4	24.029	27.1	-0.1	1.2	0.94	0.993	0.939	0.983
KNITATFQYLYLC*PSEDKS	O95104_C102	C102	O95104	SCAF4	1.94751	/	1.75082	1.94783	/	3	1.88205	0.113652	1.882	High	4.343	4.677	4.132	4.32	0.211	0.76	29.6	33	29.771	32	-0.171	5.8	0.972	0.993	0.984	0.992
RLPAVSSVAC*GASVGYAVTKD	P18754_C352	C352	P18754	RCC1	/	1.89082	/	/	/	1	1.89082	/	1.891	High	4.124	4.612	3.851	4.382	0.273	0.397	28.071	32	28.214	33	-0.143	0.6	0.988	0.998	0.993	0.998
KFQYC*VAVGAQTFPSVSAPSKKV	P55265_C649	C649	P55265	ADAR	/	/	/	/	1.89137	1	1.89137	/	1.891	High	3.747	3.956	3.148	3.866	0.599	1.065	25.243	26.1	24.314	26.9	0.929	2.7	0.913	0.991	0.916	0.982
KVCEDLDTSVNLAWTSGTNC*TRF	P45880_C227	C227	P45880	VDAC2	2.1199	2.09528	1.66118	1.72185	/	4	1.89955	0.241704	1.9	High	3.261	3.866	2.642	3.381	0.618	0.827	23.8	25.7	22.309	24.7	1.491	4.14	0.938	0.993	0.875	0.95
KGLIAAIC*AGPTALLAHEIGFGSKV	Q99497_C106	C106	Q99497	PARK7	2.24134	2.1399	1.68688	1.61851	1.82348	5	1.90202	0.275934	1.902	High	4.407	4.582	3.678	3.941	0.728	1.055	30.114	32	26.1	27.4	4.014	5	0.992	0.997	0.992	0.997
KTAIHTAAMDMLGGPGIESQC*RK	Q6YN16_C218	C218	Q6YN16	HSDL2	1.83717	/	2.32986	/	1.53928	3	1.9021	0.39927	1.902	High	4.107	4.726	3.677	4.218	0.43	0.714	28	33	26.871	31	1.129	3.3	0.979	0.998	0.97	0.991
KVTSIMQFGC*FVQLEGLRK	Q14562_C280	C280	Q14562	DHX8	/	/	/	1.90634	/	1	1.90634	/	1.906	High	4.078	4.571	3.455	3.864	0.623	0.816	27.486	32	25.157	26.8	2.329	5.2	0.987	0.997	0.994	0.998
KLALEDSENTASTNC*DSSSEGLEKD	Q49AR2_C195	C195	Q49AR2	C5orf22	1.90673	/	/	/	/	1	1.90673	/	1.907	High	1.518	2.701	0.589	2.001	0.928	1.548	16.126	22.4	8.671	19.22	7.455	14.398	0.566	0.983	0.165	0.26
KFIYEGSSDFSC*LPTFGVIIGQKS	P51659_C373	C373	P51659	HSD17B4	2.10555	1.71552	/	/	/	2	1.91053	0.275793	1.911	High	4.25	4.605	4.005	4.23	0.245	0.474	28.8	32	28.457	31	0.343	3	0.994	0.998	0.955	0.982
KVWDDQAVWNVDYC*QILKD	Q8N7R7_C258	C258	Q8N7R7	CCNYL1	1.91343	/	/	/	/	1	1.91343	/	1.913	High	4.141	4.414	3.667	4.174	0.475	0.883	27.643	29.5	26.871	29.9	0.771	3.1	0.979	0.997	0.996	0.998
REFLFNAIETMPC*VKK	P31350_C202	C202	P31350	RRM2	2.24668	2.49481	1.73096	1.88064	1.2274	5	1.9161	0.488372	1.916	High	4.186	4.54	3.892	4.243	0.295	0.439	28.243	32	28.071	32	0.171	1.4	0.973	0.997	0.965	0.981
KKYGQVPMC*DAGEQCAVRKGARIGKLCDCPRGTSCNSFLLKC	Q16568_C82	C82	Q16568	CARTPT	/	1.91685	/	/	/	1	1.91685	/	1.917	High	4.284	4.848	4.362	4.824	-0.078	0.174	30.686	34	32.257	34	-1.571	0	0.992	0.997	0.784	0.902
KLLPAITILGC*RV	Q96IJ6_C389	C389	Q96IJ6	GMPPA	1.87117	1.96275	/	/	/	2	1.91696	0.0647568	1.917	High	3.213	4.088	2.796	3.922	0.417	0.789	23.914	26.9	23.343	27.3	0.571	1.7	0.946	0.992	0.966	0.99
KATELFVQC*LATYSYRH	Q9NRG0_C55	C55	Q9NRG0	CHRAC1	2.18413	2.24068	1.69653	1.68596	1.8626	5	1.93398	0.264401	1.934	High	2.578	2.954	2.036	2.805	0.541	1.21	22.071	22.9	19.064	23.2	3.007	7.95	0.776	0.963	0.674	0.854
KGAIVFNATSEFC*RT	O43290_C560	C560	O43290	SART1	3.31799	2.47183	1.05974	/	0.90207	4	1.93791	1.15957	1.938	High	4.706	4.86	3.892	4.135	0.815	1.056	33	34	27.243	29.5	5.757	7.3	0.993	0.997	0.976	0.983
RVFSDIIYTVASC*TENEASRY	Q8NI27_C1031	C1031	Q8NI27	THOC2	2.46722	/	1.52784	/	1.82084	3	1.93863	0.48064	1.939	High	4.085	4.52	3.745	3.928	0.34	0.691	27.543	31	26.286	27.3	1.257	3.7	0.989	0.996	0.985	0.994
KNHIWVFINC*LIENPTFDSQTKE	Q02880_C387	C387	Q02880	TOP2B	/	/	/	1.94092	/	1	1.94092	/	1.941	High	3.617	4.326	3.364	3.878	0.253	0.929	25.171	28.7	25.029	26.9	0.143	2.2	0.992	0.998	0.94	0.963
RC*LGIPNTAHFANVTQIEDAVSLWAKL	Q12874_C437	C437	Q12874	SF3A3	/	1.94165	/	/	/	1	1.94165	/	1.942	High	4.244	4.483	4.039	4.256	0.206	0.324	28.286	31	28.643	32	-0.357	0.6	0.994	0.998	0.981	0.993
KNGIC*QRI	P39880_C962	C962	P39880	CUX1	/	/	1.94515	/	/	1	1.94515	/	1.945	High	4.19	4.484	3.854	4.141	0.336	0.493	28.171	31	27.271	29.5	0.9	1.8	0.992	0.998	0.974	0.993
RIHC*NITESYPAVPPIWSVESDDPNLAAVLERL	Q7Z7E8_C106	C106	Q7Z7E8	UBE2Q1	2.09086	/	1.80379	/	/	2	1.94732	0.202989	1.947	High	4.436	5.127	3.816	4.383	0.62	1.03	30.129	35	28.229	33	1.9	6.6	0.98	0.996	0.931	0.939
KHC*IMQANAEYHQSILAKQ	Q8WUM4_C250	C250	Q8WUM4	PDCD6IP	1.54526	2.35638	/	/	/	2	1.95082	0.573548	1.951	High	3.369	4.116	2.786	3.613	0.583	0.766	24.086	27.1	23.271	25.5	0.814	1.6	0.805	0.991	0.966	0.977
KAVENPTATEIQDVC*SAVGLNVFLEKN	P09132_C53	C53	P09132	SRP19	/	/	/	1.8458	2.06047	2	1.95313	0.151795	1.953	High	3.812	4.116	3.677	3.922	0.135	0.612	25.557	27.1	26.086	27.3	-0.529	0.9	0.995	0.998	0.744	0.867
RNFNLPMC*KA	P55809_C235	C235	P55809	OXCT1	/	/	/	1.95743	/	1	1.95743	/	1.957	High	3.694	4.204	3.676	4.167	0.018	0.308	25.2	27.7	26.514	29.8	-1.314	0.1	0.981	0.997	0.98	0.988
KC*IEWMGGVGYTKD	P45954_C385	C385	P45954	ACADSB	/	/	/	/	1.9585	1	1.9585	/	1.958	High	3.929	4.464	3.042	3.618	0.886	1.2	26.4	30	23.886	25.5	2.514	5	0.964	0.994	0.918	0.98
KIC*GVEDAVSEMTRR	P78330_C38	C38	P78330	PSPH	/	/	/	1.97188	/	1	1.97188	/	1.972	High	2.956	3.4	3.05	3.57	-0.094	-0.029	22.943	23.9	23.871	25.3	-0.929	-0.6	0.984	0.993	0.961	0.993
RSC*PVVQSSQHLFLDLPKL	P56192_C441	C441	P56192	MARS1	/	1.97577	/	/	/	1	1.97577	/	1.976	High	1.925	2.538	1.365	2.877	0.56	0.924	18.951	22.1	14.99	23.4	3.962	6.001	0.766	0.986	0.375	0.746
KMVQQC*CTYVEEITDLPIKL	O00232_C108	C108	O00232	PSMD12	2.00983	1.94617	/	/	/	2	1.978	0.0450144	1.978	High	3.685	4.435	3.275	3.876	0.41	0.765	25.629	29.7	24.7	26.9	0.929	3.3	0.982	0.996	0.996	0.998
RTLC*GTPTYLAPEVLVSVGTAGYNRA	O96017_C385	C385	O96017	CHEK2	1.97814	/	/	/	/	1	1.97814	/	1.978	High	4.25	4.547	4.046	4.267	0.204	0.574	28.543	32	28.914	32	-0.371	2.8	0.994	0.998	0.97	0.984
RSIAEQAHELAYDPNYMSPFAQFAC*DNGLNVRG	Q8NI37_C278	C278	Q8NI37	PPTC7	/	/	1.97862	/	/	1	1.97862	/	1.979	High	3.116	3.732	2.636	3.506	0.48	0.805	23.286	25.1	22.871	25.1	0.414	1.1	0.939	0.993	0.978	0.987
RGILAVLDEAC*SSAGTITDRI	B0I1T2_C472	C472	B0I1T2	MYO1G	2.42788	/	1.53028	1.98292	/	3	1.98036	0.448808	1.98	High	3.672	4.008	3.331	3.641	0.341	0.496	25.057	26.4	24.671	25.6	0.386	0.9	0.99	0.997	0.876	0.972
RC*PEAIFQPSFLGIESSGIHETTFNSIMKC	Q562R1_C258	C258	Q562R1	ACTBL2	1.98067	/	/	/	/	1	1.98067	/	1.981	High	3.756	4.018	3.758	4.12	-0.002	0.159	25.329	26.5	26.729	29.3	-1.4	-0.3	0.939	0.988	0.965	0.983
RNYEYC*RL	O60264_C527	C527	O60264	SMARCA5	/	/	/	1.9852	/	1	1.9852	/	1.985	High	3.856	4.399	3.638	4.195	0.218	0.309	26.1	29.4	26.286	31	-0.186	0.6	0.99	0.998	0.982	0.996
KVTHVALNPCC*DWFLATASVDQTVKI	Q92466_C254	C254	Q92466	DDB2	/	/	/	/	1.98543	1	1.98543	/	1.985	High	4.425	4.825	3.974	4.298	0.451	0.661	29.971	34	28.571	32	1.4	2.9	0.985	0.995	0.943	0.971
KSIAVAEAAC*PGITDKM	Q9P289_C392	C392	Q9P289	STK26	/	/	1.98776	/	/	1	1.98776	/	1.988	High	2.932	3.284	2.856	3.285	0.076	0.202	22.871	23.6	23.371	24.4	-0.5	-0.2	0.961	0.989	0.981	0.99
RALAEEWGC*PFMETSAKS	P10114_C140	C140	P10114	RAP2A	/	/	/	/	1.99563	1	1.99563	/	1.996	High	4.246	4.811	3.658	4.158	0.587	0.794	28.786	34	26.329	29.7	2.457	4.6	0.992	0.997	0.974	0.992
RGFSVSVESAC*SNYATTVQVKE	P53671_C173	C173	P53671	LIMK2	/	1.99813	/	/	/	1	1.99813	/	1.998	High	3.385	4.081	3.029	3.649	0.356	0.618	24.314	26.9	23.914	25.7	0.4	1.3	0.953	0.992	0.976	0.991
KSSFC*EFIGVLVRQ	Q8N3U4_C176	C176	Q8N3U4	STAG2	/	/	/	2.00118	/	1	2.00118	/	2.001	Medium	4.265	4.568	3.718	3.896	0.546	0.78	28.7	32	26.071	27.1	2.629	4.9	0.993	0.997	0.946	0.971
KGFGTDEQAIIDC*LGSRS	P50995_C226	C226	P50995	ANXA11	1.92441	/	/	2.09649	/	2	2.01045	0.121679	2.01	Medium	3.595	3.891	3.781	3.928	-0.186	0.068	24.643	25.8	26.4	27.3	-1.757	-0.6	0.993	0.997	0.947	0.987
KSVSQGFCFNILC*VGETGLGKS	Q14141_C47	C47	Q14141	SEPTIN6	/	2.01237	/	/	/	1	2.01237	/	2.012	Medium	3.632	3.873	3.408	4.06	0.224	0.611	24.8	25.7	25.029	28.6	-0.229	1.3	0.987	0.996	0.931	0.965
KLVSIPDEIFC*EEIAKA	Q96E29_C399	C399	Q96E29	MTERF3	/	/	/	2.01466	/	1	2.01466	/	2.015	Medium	4.116	4.572	4.1	4.304	0.017	0.484	28.057	32	29.429	32	-1.371	3.6	0.994	0.998	0.984	0.989
KIYEDCDGLEFESSC*SFIDLRF	Q9H501_C462	C462	Q9H501	ESF1	0.25023	/	/	2.67871	3.11696	3	2.0153	1.54422	2.015	Medium	4.449	4.812	3.956	4.261	0.492	0.676	30.443	34	28.443	32	2	5.1	0.99	0.997	0.904	0.953
KLKPDDSGVNIAEAAAQNVYC*LRT	Q92547_C1463	C1463	Q92547	TOPBP1	/	/	2.0167	/	/	1	2.0167	/	2.017	Medium	4.122	4.367	3.873	4.104	0.249	0.503	27.271	29.1	27.171	29.1	0.1	2.1	0.994	0.998	0.989	0.995
KSSLVHLLCQNQVLGNPSWTVGC*SVDVRV	Q5HYI8_C41	C41	Q5HYI8	RABL3	2.01975	/	/	/	/	1	2.01975	/	2.02	Medium	4.084	4.366	4.159	4.365	-0.074	0.203	27.029	29.1	30.157	33	-3.129	-0.6	0.974	0.99	0.967	0.98
RAALEAC*HKG	P11766_C282	C282	P11766	ADH5	/	/	2.01993	/	/	1	2.01993	/	2.02	Medium	3.487	3.783	3.576	3.966	-0.089	0.048	24.343	25.3	25.7	27.7	-1.357	-0.8	0.991	0.997	0.924	0.963
KTFQVLGNLYSEGDC*TYLKC	Q96RQ3_C595	C595	Q96RQ3	MCCC1	2.02297	/	/	/	/	1	2.02297	/	2.023	Medium	1.804	2.942	2.159	3.37	-0.355	-0.021	17.81	22.9	19.759	24.6	-1.949	0.58	0.834	0.988	0.869	0.96
RLSSAVTDLNIIMEPTEC*SELSEFVSRA	Q6IPU0_C147	C147	Q6IPU0	CENPP	/	2.37632	1.67285	/	/	2	2.02458	0.497428	2.025	Medium	2.347	2.757	1.815	2.343	0.532	0.773	21.236	22.5	18.227	22.1	3.009	5.55	0.834	0.96	0.527	0.767
KIC*TLPSPPSPLASLAPVADSSTRV	Q9UER7_C664	C664	Q9UER7	DAXX	/	/	/	2.03009	/	1	2.03009	/	2.03	Medium	0.731	1.235	0.474	1.183	0.257	0.612	9.881	14.58	8.545	14.34	1.337	5.228	0.62	0.804	0.078	0.136
KIETELVC*VTTHFKD	O60921_C200	C200	O60921	HUS1	/	1.81618	/	2.24426	/	2	2.03022	0.302698	2.03	Medium	2.858	3.629	2.857	3.643	0	0.126	22.126	24.7	22.39	25.6	-0.264	1.58	0.955	0.995	0.818	0.933
KC*LTQSTCLCELLTDRL	Q5W0V3_C298	C298	Q5W0V3	FAM160B1	1.73283	2.3356	/	/	/	2	2.03422	0.426223	2.034	Medium	3.569	4.02	2.652	3.526	0.917	1.367	24.643	26.5	22.25	25.2	2.393	5.85	0.855	0.993	0.992	0.995
KC*PFLAAQMNQRG	P13196_C108	C108	P13196	ALAS1	/	/	1.88474	2.18416	/	2	2.03445	0.211722	2.034	Medium	4.172	4.339	4.029	4.171	0.143	0.286	27.729	28.8	28.414	29.9	-0.686	0.4	0.993	0.998	0.967	0.983
KGSQMGTVQPIPC*LLSMPTRN	Q9NZB2_C531	C531	Q9NZB2	FAM120A	2.5452	2.53841	1.54352	/	1.51352	4	2.03516	0.585155	2.035	Medium	3.717	4.381	3.045	3.828	0.671	0.836	25.786	29.2	23.684	26.6	2.101	3.21	0.965	0.998	0.978	0.995
RSC*SQLLLYELQSAVSEENKKL	Q86XK3_C198	C198	Q86XK3	SFR1	/	2.50874	/	/	1.56443	2	2.03658	0.667728	2.037	Medium	3.547	4.239	3.089	4.036	0.457	0.819	25.057	28	24.323	28.3	0.734	3.04	0.933	0.994	0.956	0.997
RDSGAALGLGIALHSPC*YAQVRR	Q9BUM1_C269	C269	Q9BUM1	G6PC3	2.09035	2.3031	1.91366	1.77776	2.09811	5	2.0366	0.199879	2.037	Medium	2.551	2.871	2.143	2.746	0.408	0.683	22.086	22.7	20.011	23.1	2.074	4.28	0.929	0.984	0.809	0.933
RSPATPAC*RR	Q69YH5_C315	C315	Q69YH5	CDCA2	/	2.03931	/	/	/	1	2.03931	/	2.039	Medium	0.765	1.052	0.122	0.432	0.643	0.779	10.414	13.35	4.604	8.725	5.81	7.816	0.322	0.486	0.073	0.109
KC*LPPPSIRV	O15269_C438	C438	O15269	SPTLC1	2.04105	/	/	/	/	1	2.04105	/	2.041	Medium	2.36	2.661	1.569	1.935	0.791	0.943	21.271	22.3	16.29	18.58	4.981	5.62	0.61	0.908	0.828	0.96
KAQC*PIVERL	P46782_C66	C66	P46782	RPS5	2.39646	2.36605	/	1.36325	/	3	2.04192	0.587945	2.042	Medium	4.214	4.515	3.79	4.068	0.423	0.547	28.1	31	26.614	28.7	1.486	2.6	0.983	0.991	0.96	0.983
RKQVEVDAQQC*MLEILDTAGTEQFTAMRD	P61224_C51	C51	P61224	RAP1B	/	/	/	2.15285	1.93449	2	2.04367	0.154404	2.044	Medium	4.258	4.641	3.694	3.988	0.564	0.816	28.814	33	26.229	27.9	2.586	5.3	0.989	0.998	0.989	0.996
KC*AMTALSSKL	Q99832_C158	C158	Q99832	CCT7	2.13953	3.20493	/	/	0.78749	3	2.04398	1.21155	2.044	Medium	4.152	4.472	3.582	3.929	0.57	0.694	27.943	31	25.757	27.3	2.186	3.7	0.993	0.997	0.958	0.976
RRVDDFEAGAAAGAAPGEEDLC*AAFNVICDNVGKD	Q13158_C98	C98	Q13158	FADD	/	2.0496	/	/	/	1	2.0496	/	2.05	Medium	0.836	1.322	0.096	0.536	0.74	1.178	11.01	15.1	4.927	9.714	6.083	11.091	0.609	0.948	0.085	0.187
RNSAEAIIHGLSSLTAC*QLRT	P54274_C118	C118	P54274	TERF1	2.5408	/	1.37157	/	2.24741	3	2.05326	0.608314	2.053	Medium	2.683	3.206	1.547	2.108	1.137	1.287	22.3	23.4	16.324	20.4	5.976	7.38	0.748	0.907	0.321	0.419
KGVVTC*MRK	Q15024_C238	C238	Q15024	EXOSC7	/	1.93273	/	/	2.17806	2	2.05539	0.173475	2.055	Medium	3.432	4.235	3.01	3.605	0.422	0.849	24.443	28	23.843	25.5	0.6	2.5	0.944	0.994	0.924	0.953
RIFLIDC*PGVVYPSEDSETDIVLKG	Q13823_C362	C362	Q13823	GNL2	/	2.05551	/	/	/	1	2.05551	/	2.056	Medium	4.03	4.418	3.969	4.322	0.061	0.296	26.971	29.6	28.929	32	-1.957	0.4	0.994	0.998	0.947	0.972
KGAFC*DLVWSDPEDVDTWAISPRG	O00743_C192	C192	O00743	PPP6C	2.05674	/	/	/	/	1	2.05674	/	2.057	Medium	4.342	4.653	3.888	4.101	0.454	0.65	29.471	33	27.171	29.1	2.3	4.4	0.994	0.998	0.977	0.989
KTFMC*TGRPGWLTVSLRV	Q15392_C91	C91	Q15392	DHCR24	2.05925	/	/	/	/	1	2.05925	/	2.059	Medium	4.244	4.474	4.108	4.259	0.137	0.421	28.257	31	29.443	32	-1.186	1.7	0.994	0.998	0.945	0.958
KHSLSTLGSANC*FLDSLYEGQDFDCNVSRA	Q0VDF9_C280	C280	Q0VDF9	HSPA14	/	2.05975	/	/	/	1	2.05975	/	2.06	Medium	4.363	4.64	3.981	4.22	0.382	0.665	29.557	33	28.271	31	1.286	3	0.994	0.998	0.976	0.994
KIGNC*PFSQRL	O00299_C24	C24	O00299	CLIC1	2.38146	2.13484	1.92815	1.90081	1.95557	5	2.06017	0.201601	2.06	Medium	4.097	4.472	3.963	4.197	0.134	0.387	27.457	31	28.1	31	-0.643	1.3	0.992	0.997	0.97	0.981
KFEQSDLEAFYNVITVC*GTNEVRH	Q5JPI3_C308	C308	Q5JPI3	C3orf38	/	/	1.97651	2.08338	2.13014	3	2.06334	0.0787505	2.063	Medium	2.559	3.045	2.115	2.844	0.445	0.88	21.88	23.1	19.921	23.3	1.959	5.54	0.964	0.99	0.707	0.861
RSCFGFEGLLGAEDLSGVSPVVC*SKL	Q96FF9_C185	C185	Q96FF9	CDCA5	/	/	2.25657	2.1595	1.78457	3	2.06688	0.249259	2.067	Medium	0.773	1.977	0.105	1.554	0.669	1.143	9.889	19.53	3.383	16.05	6.506	11.753	0.72	0.952	0.07	0.131
RATDYPC*LLILDPQNEFETLRK	Q9NVG8_C145	C145	Q9NVG8	TBC1D13	1.94928	1.97416	/	2.29691	/	3	2.07345	0.193921	2.073	Medium	4.32	4.73	3.651	4.096	0.669	0.872	29.414	33	25.971	29	3.443	6.2	0.993	0.998	0.988	0.996
KMETYC*SSGSTDTSPVIDAVTHALTATTPYTRY	Q02338_C288	C288	Q02338	BDH1	/	/	/	2.16627	2.00279	2	2.08453	0.115598	2.085	Medium	3.661	4.331	3.226	4.065	0.435	0.98	25.329	28.8	24.714	28.7	0.614	2.6	0.968	0.997	0.902	0.937
KDLGTSC*LIRH	O75132_C326	C326	O75132	ZBED4	/	/	2.13297	/	2.03704	2	2.085	0.0678328	2.085	Medium	4.362	4.702	3.931	4.221	0.431	0.666	29.829	33	28.257	31	1.571	5.1	0.994	0.998	0.969	0.987
KIC*EQFEAETPTDSETTQKA	P40855_C229	C229	P40855	PEX19	4.72707	1.90713	/	0.55852	1.15066	4	2.08584	1.84529	2.086	Medium	3.916	4.007	4.074	4.283	-0.158	0.091	25.943	26.4	29.129	32	-3.186	-0.5	0.994	0.998	0.969	0.988
KLLAPDC*EIIQEVGKL	Q9NQT5_C215	C215	Q9NQT5	EXOSC3	2.51563	2.26288	1.83911	1.76822	/	4	2.09646	0.354669	2.096	Medium	3.609	4.369	3.339	3.943	0.269	0.614	25.243	29.1	25.043	27.5	0.2	2.9	0.934	0.996	0.932	0.963
RMTSQEAAC*FPDIISGPQQTQKV	O60341_C195	C195	O60341	KDM1A	2.09703	/	/	/	/	1	2.09703	/	2.097	Medium	4.258	4.427	3.981	4.197	0.277	0.363	28.329	29.7	28.2	31	0.129	1.1	0.994	0.998	0.882	0.942
RAC*GLNFADLMARQ	Q99536_C86	C86	Q99536	VAT1	/	/	0.52705	3.60823	2.16889	3	2.10139	1.5417	2.101	Medium	3.981	4.812	3.489	4.204	0.492	0.81	27.471	34	26.129	31	1.343	5.7	0.976	0.996	0.917	0.948
KIIGVHQEDELLEC*LSPATSRT	Q93009_C961	C961	Q93009	USP7	/	/	2.10475	/	/	1	2.10475	/	2.105	Medium	3.303	4.125	2.82	3.339	0.482	0.842	23.957	27.1	23.286	24.5	0.671	2.6	0.881	0.993	0.966	0.977
RGPNGASAGVAAQHSQCFAAWYGHC*PGLKV	P11177_C169	C169	P11177	PDHB	/	/	2.48657	1.73978	/	2	2.11318	0.52806	2.113	Medium	3.978	4.429	3.905	4.297	0.073	0.349	26.843	29.7	28.229	32	-1.386	0.7	0.989	0.997	0.99	0.997
KLVVECVMNNVTC*TRI	Q01469_C127	C127	Q01469	FABP5	1.74081	2.31743	2.28284	/	/	3	2.11369	0.323389	2.114	Medium	3.681	4.125	3.618	4.137	0.063	0.245	25.143	27.1	26.086	29.5	-0.943	-0.1	0.977	0.997	0.871	0.981
RTLETANC*MSSQTKN	P50416_C96	C96	P50416	CPT1A	1.31274	/	0.88655	4.14344	/	3	2.11424	1.77021	2.114	Medium	1.596	2.604	0.219	2.177	1.377	1.882	16.677	22.2	7.337	21.1	9.34	13.917	0.566	0.927	0.682	0.972
KLHYC*VSCAIHSKV	P62854_C74	C74	P62854	RPS26	/	2.11774	/	/	/	1	2.11774	/	2.118	Medium	4.471	4.686	3.713	4.068	0.759	1.45	30.6	33	26.471	28.7	4.129	5.5	0.992	0.997	0.958	0.99
KC*QGITAPIEAQVRL	P52756_C766	C766	P52756	RBM5	3.12601	/	1.68396	1.55993	/	3	2.1233	0.870584	2.123	Medium	3.628	4.137	2.792	3.697	0.835	1.276	25.043	27.2	23.3	25.9	1.743	3.9	0.907	0.991	0.907	0.959
KEC*MAGTSGSEEVKV	Q86UP2_C1105	C1105	Q86UP2	KTN1	2.2265	/	/	/	2.02563	2	2.12607	0.142037	2.126	Medium	2.904	3.423	0.755	1.583	2.149	2.275	22.814	24	11.111	16.18	11.703	14.518	0.567	0.979	0.742	0.897
RC*LHNFLTDGVPAEGAFTEDFQGLRA	P57764_C268	C268	P57764	GSDMD	2.51293	2.32015	2.01059	2.13823	1.65813	5	2.12801	0.323945	2.128	Medium	0.679	2.021	0.08	1.287	0.599	0.769	8.789	19.84	4.535	14.86	4.254	5.75	0.698	0.909	0.02	0.038
KLVQTTYEC*LMQAIDAVKPGVRY	P53582_C255	C255	P53582	METAP1	/	/	2.36866	/	1.8908	2	2.12973	0.337898	2.13	Medium	3.895	4.394	3.51	4.088	0.385	0.498	26.671	29.3	25.957	28.9	0.714	2	0.978	0.998	0.975	0.991
RRREGGAHAEDC*GTAPLKD	Q86WS5_C64	C64	Q86WS5	TMPRSS12	/	2.66569	1.90044	2.09349	1.87072	4	2.13258	0.368869	2.133	Medium	3.863	4.019	3.199	3.383	0.664	0.818	25.7	26.5	24.143	24.7	1.557	2.2	0.988	0.995	0.912	0.95
KGIAFPTSISVNNCVC*HFSPLKS	Q9UQ80_C87	C87	Q9UQ80	PA2G4	2.13406	/	/	/	/	1	2.13406	/	2.134	Medium	4.5	4.82	3.997	4.151	0.504	0.724	30.914	34	28.129	29.7	2.786	5.7	0.993	0.998	0.979	0.993
KGC*WDSIHVVEVQEKS	P47756_C147	C147	P47756	CAPZB	/	2.08495	/	2.19607	/	2	2.14051	0.0785737	2.141	Medium	3.401	4.359	3.599	4.26	-0.198	0.448	24.686	29	26.229	32	-1.543	1.8	0.985	0.998	0.982	0.987
KIGAAIQEELGYNC*QTGGVIAEILRG	O00567_C112	C112	O00567	NOP56	/	/	/	1.85777	2.42587	2	2.14182	0.401707	2.142	Medium	4.683	4.813	3.819	3.973	0.864	1.011	32.657	34	26.643	27.7	6.014	7.1	0.993	0.998	0.973	0.989
RYC*VSWMVSSGMPDFLEKL	Q9NQZ5_C302	C302	Q9NQZ5	STARD7	2.18393	2.35596	2.05787	1.96965	/	4	2.14185	0.16765	2.142	Medium	4.07	4.371	4.076	4.302	-0.006	0.225	26.957	29.1	29.6	32	-2.643	0	0.994	0.998	0.957	0.978
RYLHLLDGNENYPC*LVDADGDVISFPPITNSEKT	Q8N1G4_C450	C450	Q8N1G4	LRRC47	/	/	/	2.14282	/	1	2.14282	/	2.143	Medium	4.043	4.208	3.885	4.038	0.159	0.276	26.714	27.7	27.1	28.4	-0.386	0.4	0.989	0.997	0.943	0.972
KC*ELENCQPFVVETLHGKI	Q06203_C100	C100	Q06203	PPAT	2.08091	2.66199	/	/	1.69278	3	2.14522	0.487793	2.145	Medium	2.503	3.016	2.496	3.001	0.007	0.138	21.206	23	21.639	23.6	-0.433	0.43	0.699	0.996	0.889	0.985
RC*GLSNSTLNYLRL	Q86U70_C233	C233	Q86U70	LDB1	2.4991	/	/	1.79517	/	2	2.14714	0.497754	2.147	Medium	3.735	4.11	3.183	3.536	0.552	0.681	25.186	27	24.157	25.2	1.029	1.8	0.97	0.994	0.952	0.964
KAVGYSC*MPSNKDEDGLVVLVFNKKE	Q7Z3B4_C180	C180	Q7Z3B4	NUP54	/	2.14898	/	/	/	1	2.14898	/	2.149	Medium	3	3.219	2.436	2.661	0.563	0.665	23	23.5	22.243	22.9	0.757	1.6	0.886	0.982	0.95	0.99
RC*EFEEVQGFLDQVAHKL	Q9NX20_C167	C167	Q9NX20	MRPL16	2.31493	2.44461	2.05299	2.03365	1.89953	5	2.14914	0.223426	2.149	Medium	3.937	4.114	3.867	4.063	0.07	0.256	26.1	27.1	27.029	28.6	-0.929	0.2	0.993	0.997	0.886	0.962
KC*SIPVLHSSAAMLKI	Q13895_C315	C315	Q13895	BYSL	/	/	/	2.1492	/	1	2.1492	/	2.149	Medium	3.496	4.648	3.144	4.086	0.352	0.798	25.186	33	24.757	28.9	0.429	4.1	0.961	0.995	0.96	0.973
KC*HPLANYHYAGSDKWTSLERK	Q96PN7_C876	C876	Q96PN7	TRERF1	/	/	2.15072	/	/	1	2.15072	/	2.151	Medium	2.38	2.747	2.288	2.687	0.092	0.546	21.403	22.5	21.23	23	0.173	2.55	0.942	0.993	0.865	0.95
KTGQPEELVSCSDC*GRS	Q92785_C298	C298	Q92785	DPF2	/	/	2.15114	/	/	1	2.15114	/	2.151	Medium	4.246	4.744	4.266	4.499	-0.021	0.444	28.857	33	31.5	33	-2.643	1.6	0.987	0.997	0.989	0.998
KICALDDNVC*MAFAGLTADARI	O14818_C70	C70	O14818	PSMA7	2.15143	/	/	/	/	1	2.15143	/	2.151	Medium	3.948	4.896	3.292	3.987	0.655	1.042	26.829	34	24.729	27.9	2.1	6.1	0.976	0.997	0.958	0.972
RELVVNC*CTEFIHLISSEANEICNKS	Q01658_C42	C42	Q01658	DR1	2.69774	1.89861	1.95908	/	2.05241	4	2.15196	0.369311	2.152	Medium	4.575	4.71	4.219	4.661	0.356	0.711	31.771	33	30.571	34	1.2	5.1	0.994	0.997	0.852	0.905
RSILCC*LRK	Q15185_C76	C76	Q15185	PTGES3	/	5.79623	/	0.30343	0.3601	3	2.15325	3.15504	2.153	Medium	3.596	4.317	3.021	3.497	0.575	1.33	25.114	28.6	23.743	25.1	1.371	5	0.952	0.997	0.975	0.995
RVLECLASGIVMPDGSGIYDPC*EKE	Q12906_C295	C295	Q12906	ILF3	3.02671	3.05816	1.33603	1.68906	1.66434	5	2.15486	0.822213	2.155	Medium	4.589	4.88	4.054	4.202	0.534	0.777	31.4	34	28.743	31	2.657	5.2	0.993	0.997	0.97	0.983
KFFSLSSVDKLEQIYEC*TDTEDVCIVERL	Q9Y4P8_C70	C70	Q9Y4P8	WIPI2	2.25441	3.04384	1.78127	1.5605	/	4	2.16	0.656484	2.16	Medium	3.098	3.363	2.926	3.659	0.173	0.521	23.229	23.8	23.571	25.7	-0.343	0.9	0.844	0.992	0.983	0.997
RNRPESGGGGGC*EEEFVSFANQLQALGLKL	Q5T2D3_C49	C49	Q5T2D3	OTUD3	/	/	2.08005	2.24081	/	2	2.16043	0.113674	2.16	Medium	3.554	3.854	2.567	3.417	0.987	1.486	24.443	25.6	21.871	24.8	2.571	5.08	0.919	0.992	0.464	0.662
KC*LLAASPENEAGGLKL	Q9NW13_C392	C392	Q9NW13	RBM28	/	/	2.16063	/	/	1	2.16063	/	2.161	Medium	3.98	4.244	4.055	4.272	-0.075	0.079	26.4	28	29.014	32	-2.614	-0.9	0.994	0.998	0.974	0.988
KLLEQFVC*AHTGIIFYAPYTGVCVKQ	Q9Y676_C128	C128	Q9Y676	MRPS18B	1.61272	1.89021	3.1367	1.86356	2.30303	5	2.16124	0.598868	2.161	Medium	3.333	4.302	2.763	3.707	0.57	0.942	24.6	28.5	22.376	25.9	2.224	4.26	0.972	0.996	0.827	0.966
KELDQWIEQLNEC*KQ	P67775_C20	C20	P67775	PPP2CA	2.16456	/	/	/	/	1	2.16456	/	2.165	Medium	3.776	4.773	3.696	4.314	0.08	0.487	26.2	34	27.614	32	-1.414	2	0.98	0.995	0.859	0.875
KFASC*VDASGGLKC	Q8IXT5_C204	C204	Q8IXT5	RBM12B	/	/	2.16474	/	/	1	2.16474	/	2.165	Medium	2.072	2.566	2	2.553	0.072	0.3	19.786	22.1	19.151	22.7	0.634	1.84	0.96	0.988	0.419	0.567
RVLDALFPC*VQGGTTAIPGAFGCGKT	P38606_C240	C240	P38606	ATP6V1A	2.8213	/	1.84822	1.82501	/	3	2.16484	0.568627	2.165	Medium	3.464	3.905	3.072	3.516	0.392	0.534	24.357	25.9	23.943	25.1	0.414	0.8	0.955	0.996	0.975	0.986
KSWC*PDCVQAEPVVRE	Q9BRA2_C43	C43	Q9BRA2	TXNDC17	2.0124	2.32287	/	/	/	2	2.16764	0.219532	2.168	Medium	4.876	5.198	4.335	4.709	0.541	0.674	33.514	35	31.329	34	2.186	4.2	0.991	0.997	0.819	0.904
KLC*VQGAALLYEYCQQKG	Q9H9P8_C113	C113	Q9H9P8	L2HGDH	2.35398	1.95847	/	2.19072	/	3	2.16772	0.198755	2.168	Medium	4.056	4.324	3.994	4.173	0.061	0.427	26.929	28.7	28.029	29.9	-1.1	1.6	0.99	0.997	0.976	0.989
KWGTLTDC*VVMRDPQTKR	P51991_C64	C64	P51991	HNRNPA3	/	/	2.1735	/	/	1	2.1735	/	2.174	Medium	4.33	4.536	3.607	3.848	0.723	0.839	29.743	32	25.729	26.7	4.014	5.4	0.992	0.997	0.943	0.969
KIQC*FCFEEQRL	Q9Y6N1_C217	C217	Q9Y6N1	COX11	/	/	/	2.17578	/	1	2.17578	/	2.176	Medium	4.71	4.969	4.515	4.864	0.195	0.614	32.457	34	32.529	34	-0.071	2.5	0.992	0.997	0.977	0.989
KAKFENLC*KL	P08238_C564	C564	P08238	HSP90AB1	/	/	2.17605	/	/	1	2.17605	/	2.176	Medium	4.536	4.769	4.07	4.407	0.466	0.678	31.243	33	29.114	33	2.129	5.3	0.993	0.997	0.986	0.992
RQQICNQQPPC*SRL	Q7Z2W4_C168	C168	Q7Z2W4	ZC3HAV1	/	/	/	2.1776	/	1	2.1776	/	2.178	Medium	3.305	3.494	2.429	2.687	0.876	0.997	23.743	24.2	21.874	23	1.869	5.38	0.972	0.989	0.689	0.826
RGPSLLFLDEMDALC*PQRG	Q9BVQ7_C309	C309	Q9BVQ7	SPATA5L1	/	/	2.3309	2.46331	1.74789	3	2.1807	0.380626	2.181	Medium	4.744	5.061	3.771	4.005	0.973	1.154	32.771	35	26.457	28	6.314	7.7	0.991	0.996	0.792	0.9
KMEAAGFTISGASHPIC*PVMLGDARL	O75600_C349	C349	O75600	GCAT	/	2.44502	1.92376	/	/	2	2.18439	0.368586	2.184	Medium	4.055	4.808	3.38	4.049	0.675	0.937	27.986	34	25.357	28.5	2.629	5.5	0.982	0.998	0.982	0.993
KVTSEDLILIGNELDLAC*GERI	Q7Z2W9_C124	C124	Q7Z2W9	MRPL21	/	/	2.18872	/	/	1	2.18872	/	2.189	Medium	3.689	4.015	3.046	3.375	0.642	1.515	25.014	26.5	23.629	24.7	1.386	4.2	0.956	0.988	0.955	0.977
KHIGSINPNC*NVLEVIKDGYENARR	Q15118_C223	C223	Q15118	PDK1	/	/	/	/	2.19021	1	2.19021	/	2.19	Medium	4.098	4.396	3.929	4.215	0.17	0.303	27.443	29.4	28.071	31	-0.629	0.5	0.993	0.996	0.954	0.998
RILTSWEENDRVQC*AGGPRK	Q9UPN7_C455	C455	Q9UPN7	PPP6R1	/	2.19097	/	/	/	1	2.19097	/	2.191	Medium	2.416	2.887	1.879	2.57	0.537	0.763	21.056	22.8	18.757	22.7	2.299	4.97	0.834	0.957	0.455	0.707
RTGDFLGETIGNELFNC*RQ	Q70CQ2_C741	C741	Q70CQ2	USP34	2.20253	/	/	/	/	1	2.20253	/	2.203	Medium	3.214	3.512	1.887	2.599	1.327	2.032	23.471	24.3	18.491	22.8	4.98	9.7	0.974	0.991	0.985	0.994
KTQCPTCC*VTVTEPDLKN	Q9NS91_C64	C64	Q9NS91	RAD18	/	/	2.16175	/	2.24385	2	2.2028	0.0580535	2.203	Medium	2.993	3.492	3.094	3.614	-0.101	0.008	23	24.2	23.971	25.5	-0.971	-0.6	0.974	0.991	0.835	0.926
KFCLDPQTEADC*INNINDFLKG	Q15052_C66	C66	Q15052	ARHGEF6	2.54438	1.86136	/	/	/	2	2.20287	0.482968	2.203	Medium	3.591	4.058	3.45	3.843	0.14	0.722	24.8	26.7	25.129	26.7	-0.329	2.2	0.992	0.998	0.943	0.958
KFSFQC*PGRM	Q13418_C346	C346	Q13418	ILK	/	2.20341	/	/	/	1	2.20341	/	2.203	Medium	3.413	4.065	2.678	3.418	0.735	0.987	24.214	26.8	22.929	24.8	1.286	2	0.942	0.993	0.956	0.979
RQTPQVNINPFTPDSLLLHSSGQC*RR	P30291_C251	C251	P30291	WEE1	/	/	2.20517	/	/	1	2.20517	/	2.205	Medium	3.22	3.41	2.243	2.74	0.977	1.245	23.486	24	20.9	23.1	2.586	4.63	0.888	0.98	0.812	0.93
KSNNEIILVLQHFDNC*VDKT	Q86XZ4_C61	C61	Q86XZ4	SPATS2	2.44632	2.23815	2.02957	2.11325	2.19889	5	2.20524	0.156975	2.205	Medium	3.428	4.007	3.1	3.949	0.328	0.625	24.429	26.4	24.343	27.5	0.086	0.9	0.947	0.992	0.866	0.925
RAPTFSYGPDGNGFSLGC*SKN	Q5W0Z9_C263	C263	Q5W0Z9	ZDHHC20	2.20676	/	/	/	/	1	2.20676	/	2.207	Medium	1.763	2.557	1.404	2.408	0.36	0.594	17.394	22.1	15.297	22.3	2.098	4.429	0.729	0.986	0.635	0.923
RVNAFSNFFSGPIVVHC*SAGVGRT	P08575_C853	C853	P08575	PTPRC	/	/	/	/	2.20787	1	2.20787	/	2.208	Medium	4.248	4.382	4.383	5.015	-0.134	0.095	28.114	29.2	31.929	35	-3.814	-1.7	0.994	0.998	0.986	0.992
REDVETGLDPLSLLATEC*TGGKT	Q5VZ89_C1211	C1211	Q5VZ89	DENND4C	/	2.20821	/	/	/	1	2.20821	/	2.208	Medium	1.533	2.023	0.852	1.509	0.681	0.946	16.394	19.86	11.656	15.85	4.739	6.13	0.531	0.86	0.263	0.384
RQQLYNLETLLQSSC*DFGKV	Q6ZRQ5_C111	C111	Q6ZRQ5	MMS22L	2.20909	/	/	/	/	1	2.20909	/	2.209	Medium	2.747	3.769	2.589	3.694	0.159	0.553	22.377	25.2	22.429	25.9	-0.051	1.4	0.91	0.996	0.917	0.968
KLSGGC*ELTVVIHDFTACNSNELTIRR	O75962_C1658	C1658	O75962	TRIO	2.21027	/	/	/	/	1	2.21027	/	2.21	Medium	4.224	4.56	3.585	4.065	0.639	0.966	28.314	32	25.871	28.7	2.443	5.1	0.952	0.977	0.964	0.988
KGC*YIGQELTART	Q5T440_C259	C259	Q5T440	IBA57	/	/	/	2.21229	/	1	2.21229	/	2.212	Medium	3.878	4.159	4.043	4.227	-0.165	0.032	26	27.4	28.6	31	-2.6	-1.4	0.994	0.998	0.989	0.997
KAAADLMAYC*EAHAKE	P59768_C41	C41	P59768	GNG2	1.79303	1.99156	/	2.86128	/	3	2.21529	0.568182	2.215	Medium	4.426	4.735	3.892	4.182	0.534	0.739	30.186	33	27.686	30	2.5	4.4	0.993	0.998	0.941	0.991
RNDTEGAC*NVLYAFDVNTHKW	Q9BQ90_C102	C102	Q9BQ90	KLHDC3	2.21858	/	/	/	/	1	2.21858	/	2.219	Medium	4.11	4.408	3.786	4.252	0.324	0.623	27.357	29.5	27.329	32	0.029	2.6	0.991	0.997	0.99	0.996
KKQNAPGEPGGRPLQHSLQPTPC*FGRG	Q9H8H2_C825	C825	Q9H8H2	DDX31	/	/	2.22074	/	/	1	2.22074	/	2.221	Medium	1.99	2.847	1.397	2.703	0.594	0.986	19.191	22.7	15.204	23	3.987	6.31	0.874	0.986	0.495	0.859
KVTHVALNPC*CDWFLATASVDQTVKI	Q92466_C253	C253	Q92466	DDB2	/	/	/	2.22134	/	1	2.22134	/	2.221	Medium	2.869	3.768	1.866	3.247	1.003	1.292	22.829	25.2	17.777	24.3	5.051	7.01	0.846	0.994	0.671	0.846
KALLAMYTNQAEQC*RK	O76094_C323	C323	O76094	SRP72	/	/	/	/	2.22253	1	2.22253	/	2.223	Medium	4.064	4.265	4.023	4.202	0.041	0.195	27.043	28.2	28.5	31	-1.457	-0.3	0.993	0.998	0.98	0.992
RVVQELDHGGEFIPVTSLQSSTGFQPYC*LVVRK	P57764_C38	C38	P57764	GSDMD	2.89625	1.90678	1.86604	/	/	3	2.22302	0.583387	2.223	Medium	1.17	2.544	0.528	2.111	0.641	0.818	13.149	22.1	7.925	20.5	5.224	7.946	0.52	0.946	0.081	0.38
KALIVDESC*RR	Q6NYC8_C611	C611	Q6NYC8	PPP1R18	2.70817	1.73839	/	/	/	2	2.22328	0.685738	2.223	Medium	4.158	4.34	3.999	4.285	0.159	0.313	27.429	28.8	28.243	32	-0.814	0.7	0.992	0.998	0.978	0.984
RLNPQEYLTSTAC*RR	Q8TAQ2_C486	C486	Q8TAQ2	SMARCC2	/	/	2.22711	/	/	1	2.22711	/	2.227	Medium	4.11	4.547	3.212	3.554	0.898	1.81	27.743	32	24.057	25.3	3.686	7	0.987	0.996	0.995	0.998
RKQSEEPFTTVLENGAGMVSSTSFNGGVSPHNWGDSGPPC*KKS	Q9UER7_C629	C629	Q9UER7	DAXX	/	/	/	/	2.2274	1	2.2274	/	2.227	Medium	2.004	3.277	1.385	3.009	0.618	0.844	18.961	23.6	15.19	23.6	3.771	5.18	0.772	0.992	0.36	0.83
RVLILDEATSALDVQC*EQALQDWNSRG	Q03519_C641	C641	Q03519	TAP2	/	/	2.2298	/	/	1	2.2298	/	2.23	Medium	2.887	3.507	3	3.8	-0.113	0.092	22.326	24.3	23.167	26.4	-0.841	0.9	0.792	0.997	0.352	0.584
RLNC*AAEDFYSRL	Q9H900_C7	C7	Q9H900	ZWILCH	/	2.23355	/	/	/	1	2.23355	/	2.234	Medium	0.622	1.129	0.544	0.905	0.077	1.135	8.798	13.9	9.374	12.63	-0.576	11.371	0.649	0.793	0.019	0.037
RLEC*VEPNCRS	Q969Q0_C72	C72	Q969Q0	RPL36AL	/	2.24644	/	/	/	1	2.24644	/	2.246	Medium	4.282	4.783	3.145	3.685	1.138	2.273	28.886	34	23.643	25.8	5.243	9.4	0.989	0.997	0.919	0.969
RGGPESPPSNRYAGDWSVC*GRD	Q6ZW31_C658	C658	Q6ZW31	SYDE1	/	/	/	2.24732	/	1	2.24732	/	2.247	Medium	4.405	4.695	4.033	4.252	0.372	0.542	30.2	33	29.171	32	1.029	3.7	0.993	0.997	0.94	0.982
KTHISSQNSELSSAALQALGFC*LYNPKI	Q5UIP0_C82	C82	Q5UIP0	RIF1	/	/	2.17338	2.32884	/	2	2.25111	0.109927	2.251	Medium	4.206	4.523	3.81	4.077	0.396	0.643	28.643	31	26.929	28.8	1.714	4.4	0.993	0.998	0.928	0.994
KSTC*VLEAFGNART	B0I1T2_C143	C143	B0I1T2	MYO1G	3.214	1.4453	1.17969	1.922	3.49566	5	2.25133	1.04662	2.251	Medium	3.379	3.915	3.476	4.067	-0.096	0.041	24.214	25.9	25.8	28.7	-1.586	-0.5	0.984	0.998	0.923	0.987
KLLAVNNVC*LEEVTHEEAVTALKN	Q12959_C378	C378	Q12959	DLG1	2.42106	2.77007	2.18327	2.02065	1.86476	5	2.25196	0.35538	2.252	Medium	2.651	3.377	2.808	3.601	-0.158	0.3	21.971	23.9	23.1	25.5	-1.129	1.4	0.777	0.99	0.937	0.974
KCEYPAAC*NALETLLIHRD	P54886_C612	C612	P54886	ALDH18A1	/	2.29974	2.361	/	2.09691	3	2.25255	0.138225	2.253	Medium	4.546	4.777	4.196	4.43	0.351	0.563	31.429	34	30.657	33	0.771	3.1	0.994	0.998	0.932	0.967
RVVNIEGVDSNMCC*GTHVSNLSDLQVIKI	Q9BTE6_C210	C210	Q9BTE6	AARSD1	/	2.25853	/	/	/	1	2.25853	/	2.259	Medium	4.377	4.788	4.072	4.289	0.305	0.705	29.686	34	29.157	32	0.529	4.6	0.994	0.998	0.989	0.996
RREGDVAAC*YANPSLAQEELGWTAALGLDRM	Q14376_C307	C307	Q14376	GALE	/	/	/	2.2609	/	1	2.2609	/	2.261	Medium	3.581	4.093	3.296	3.852	0.284	0.606	25	26.9	24.757	26.8	0.243	1.1	0.98	0.997	0.947	0.975
RRPYGVGLLIAGYDDMGPHIFQTC*PSANYFDCRA	P25786_C148	C148	P25786	PSMA1	2.94968	2.87282	1.7942	1.83002	1.86409	5	2.26216	0.593672	2.262	Medium	3.87	4.272	3.7	4.26	0.17	0.511	25.957	28.3	26.671	32	-0.714	2.1	0.991	0.997	0.959	0.976
RYQAEINDLENLGEMGSGTC*GQVWKM	O14733_C131	C131	O14733	MAP2K7	2.34861	1.97864	/	2.74736	1.98065	4	2.26382	0.366294	2.264	Medium	3.669	4.417	3.363	3.959	0.306	0.555	25.471	29.6	24.929	27.6	0.543	2.6	0.976	0.997	0.799	0.954
KTGYAFVDC*PDESWALKA	O00425_C44	C44	O00425	IGF2BP3	/	1.74625	/	/	2.78441	2	2.26533	0.73409	2.265	Medium	4.033	4.831	3.502	3.921	0.531	1.005	28.3	34	25.514	27.3	2.786	6.9	0.983	0.996	0.83	0.89
KHEFSVDMTC*GGCAEAVSRV	O00244_C12	C12	O00244	ATOX1	2.3362	2.69479	1.78597	/	/	3	2.27232	0.457765	2.272	Medium	3.82	3.984	3.828	4.073	-0.008	0.458	25.471	26.3	26.986	28.8	-1.514	0.6	0.992	0.997	0.897	0.933
KYFQDADGC*ELAENITYLGRK	Q69YN2_C87	C87	Q69YN2	CWF19L1	/	2.06917	/	/	2.47596	2	2.27257	0.287644	2.273	Medium	3.486	4.472	2.957	3.936	0.528	0.757	24.929	31	23.757	27.4	1.171	3.6	0.962	0.995	0.985	0.992
RDVEETLFQVAHDPDC*GDVVRL	Q96BW9_C285	C285	Q96BW9	TAMM41	/	/	/	/	2.27475	1	2.27475	/	2.275	Medium	3.974	4.376	3.897	4.126	0.077	0.37	26.429	29.2	27.486	29.4	-1.057	0.7	0.991	0.997	0.997	0.998
RVDC*DQHSDIAQRY	Q9BS26_C92	C92	Q9BS26	ERP44	2.03628	2.83163	2.27971	2.27289	1.98787	5	2.28168	0.335064	2.282	Medium	4.293	4.799	3.972	4.245	0.321	0.753	29.286	34	28.529	32	0.757	5	0.992	0.998	0.994	0.997
KHDIMIQENGNGLEC*FEKS	Q06203_C496	C496	Q06203	PPAT	/	2.28202	/	/	/	1	2.28202	/	2.282	Medium	1.14	1.478	0.449	0.779	0.691	0.792	13.866	16.03	8.744	11.71	5.122	5.843	0.4	0.638	0.223	0.395
KSSGTFLSGLSDC*TNVTFSKV	Q5JTH9_C102	C102	Q5JTH9	RRP12	/	/	/	/	2.2824	1	2.2824	/	2.282	Medium	4.498	4.692	4.037	4.198	0.46	0.739	30.771	33	28.543	31	2.229	5.5	0.992	0.997	0.705	0.745
RNAFATPTISLQESC*DYLDRG	Q7KZ85_C336	C336	Q7KZ85	SUPT6H	2.28293	/	/	/	/	1	2.28293	/	2.283	Medium	2.956	3.349	2.188	2.678	0.768	0.934	22.914	23.8	20.684	23	2.23	4.8	0.69	0.972	0.932	0.982
RNPVC*ANRR	Q14566_C185	C185	Q14566	MCM6	/	/	/	2.28303	/	1	2.28303	/	2.283	Medium	3.866	3.968	4.086	4.276	-0.219	0.014	25.686	26.2	29.186	32	-3.5	-1.2	0.994	0.998	0.995	0.998
RAVTDSINQLITMC*TQQAPGQKE	Q9Y490_C1353	C1353	Q9Y490	TLN1	3.08954	/	/	1.4881	/	2	2.28882	1.13239	2.289	Medium	3.967	4.867	3.655	4.279	0.312	0.753	27.7	34	27.071	32	0.629	4.7	0.993	0.998	0.991	0.996
REVWLLETPQADDFWC*EGEPYPGPKV	Q96SZ5_C258	C258	Q96SZ5	ADO	2.00183	/	1.97635	2.89483	/	3	2.291	0.523084	2.291	Medium	4.907	5.051	4.327	4.535	0.581	0.723	34	35	32.029	34	1.971	3.8	0.993	0.997	0.852	0.919
RLGC*GGVLTFRE	Q53GL7_C50	C50	Q53GL7	PARP10	2.17946	2.40275	/	/	/	2	2.2911	0.15789	2.291	Medium	0.833	1.468	0.989	1.151	-0.156	0.316	10.435	15.97	13.119	14.18	-2.683	1.79	0.831	0.888	0.029	0.047
KQFC*LQNAQHDPLLTGVSSSTNPFRPQKV	P63218_C39	C39	P63218	GNG5	2.29161	/	/	/	/	1	2.29161	/	2.292	Medium	3.994	4.379	3.94	4.249	0.055	0.304	26.629	29.2	27.943	32	-1.314	0.6	0.989	0.998	0.953	0.973
RC*SWLVPSPKV	Q3SXM5_C265	C265	Q3SXM5	HSDL1	2.29904	2.29285	/	/	/	2	2.29595	0.00437699	2.296	Medium	1.811	2.66	1.724	2.713	0.087	0.202	18.041	22.3	17.19	23	0.851	1.76	0.523	0.932	0.211	0.369
REPAPC*AALMAALAAAEPADSGLERL	Q9BTY7_C138	C138	Q9BTY7	HGH1	/	2.29634	/	/	/	1	2.29634	/	2.296	Medium	3.177	3.735	1.629	2.161	1.547	1.748	23.543	25.1	16.939	21	6.604	10.13	0.853	0.956	0.056	0.127
RVVNIEGVDSNMC*CGTHVSNLSDLQVIKI	Q9BTE6_C209	C209	Q9BTE6	AARSD1	2.29771	/	/	/	/	1	2.29771	/	2.298	Medium	4.432	4.851	4.089	4.287	0.342	0.778	30.2	34	29.243	32	0.957	5.6	0.994	0.998	0.993	0.996
RKVDHPLSEQVHQPLLEEQCSIDEPLFEDQC*SFDQPQPEEQCIKT	Q9P031_C139	C139	Q9P031	CCDC59	/	/	/	2.29943	/	1	2.29943	/	2.299	Medium	0.784	2.19	0.072	1.435	0.712	0.963	9.932	21	3.466	15.53	6.466	8.775	0.643	0.968	0.064	0.109
RVLDALFPCVQGGTTAIPGAFGC*GKT	P38606_C254	C254	P38606	ATP6V1A	2.86068	2.73285	1.8494	/	1.76132	4	2.30106	0.575886	2.301	Medium	3.971	4.387	3.739	4.185	0.232	0.372	26.629	29.3	26.986	30	-0.357	0.9	0.991	0.998	0.975	0.986
KSAFKHYQMSSEADDWC*IPSRE	Q16654_C396	C396	Q16654	PDK4	/	2.3058	/	/	/	1	2.3058	/	2.306	Medium	3.723	4.423	3.432	4.145	0.291	0.528	25.757	29.6	25.9	29.6	-0.143	1.4	0.958	0.998	0.931	0.968
KLTHNCLNFDFIGTSTDESSDDLC*TVQIPTSWRS	Q9UIA9_C244	C244	Q9UIA9	XPO7	/	2.31089	/	/	/	1	2.31089	/	2.311	Medium	3.09	3.27	2.801	3.027	0.288	0.391	23.186	23.6	23.214	23.7	-0.029	0.2	0.892	0.993	0.983	0.996
RLGEMIETAYGENFAC*SKI	Q8IYQ7_C324	C324	Q8IYQ7	THNSL1	1.53877	/	2.941	2.2926	2.47158	4	2.31099	0.582913	2.311	Medium	3.42	3.98	2.744	3.594	0.676	0.869	24.329	26.3	22.391	25.4	1.937	4.47	0.882	0.993	0.94	0.986
KVC*ATLPSTVAVTSVCWSPKG	P35658_C186	C186	P35658	NUP214	2.26612	2.30798	2.30695	1.99065	2.68588	5	2.31152	0.247587	2.312	Medium	2.506	2.789	2.241	2.521	0.266	0.523	21.871	22.6	21.329	22.6	0.543	1.5	0.959	0.992	0.765	0.829
KGAIENC*CRA	Q9NZI8_C336	C336	Q9NZI8	IGF2BP1	1.15625	/	/	3.48848	/	2	2.32237	1.64914	2.322	Medium	4.163	4.693	3.85	4.266	0.313	0.564	28.286	33	27.971	32	0.314	1.4	0.986	0.998	0.98	0.995
RELVVNCC*TEFIHLISSEANEICNKS	Q01658_C43	C43	Q01658	DR1	/	/	/	2.79166	1.86143	2	2.32654	0.657772	2.327	Medium	4.577	4.71	4.315	4.473	0.262	0.384	31.771	33	32	33	-0.229	1	0.994	0.998	0.859	0.905
RLLHHDDPEVLADTC*WAISYLTDGPNERI	P52292_C272	C272	P52292	KPNA2	/	/	/	2.3984	2.25489	2	2.32665	0.101477	2.327	Medium	4.606	4.831	3.924	4.128	0.681	0.892	32.014	34	27.529	29.4	4.486	7	0.993	0.998	0.945	0.971
KFQIYFDNC*PLLTIPGRT	O43143_C307	C307	O43143	DHX15	/	/	/	/	2.33014	1	2.33014	/	2.33	Medium	3.554	3.947	3.491	4.17	0.063	0.316	24.671	26.1	25.843	29.9	-1.171	0.3	0.98	0.997	0.976	0.991
KHTGPGLLSMANSGPNTNGSQFFLTC*DKTDWLDGKH	Q9UNP9_C252	C252	Q9UNP9	PPIE	/	/	2.33736	/	/	1	2.33736	/	2.337	Medium	3.328	4.37	3.607	4.163	-0.279	0.207	24.214	29.1	26.086	29.8	-1.871	-0.7	0.983	0.997	0.928	0.951
RELASAGLYYTGIGDQVQCFC*CGGKL	P98170_C202	C202	P98170	XIAP	2.09354	2.58299	/	/	/	2	2.33826	0.346093	2.338	Medium	4.138	4.423	3.648	4.04	0.49	0.709	27.529	29.6	26.029	28.4	1.5	3.4	0.991	0.997	0.97	0.99
KAGTDPSHMPTGPQAASC*LDLNLVTRV	Q9BQG0_C968	C968	Q9BQG0	MYBBP1A	/	/	2.34549	/	/	1	2.34549	/	2.345	Medium	2.93	3.868	2.321	3.157	0.61	0.804	23	25.7	20.399	24	2.601	5.4	0.831	0.985	0.818	0.905
KTNTAVRPYC*FIEFDNFIQRT	Q96IW7_C111	C111	Q96IW7	SEC22A	/	/	/	2.34566	/	1	2.34566	/	2.346	Medium	3.512	4.708	3.107	3.966	0.405	0.741	25.7	33	24.12	27.7	1.58	5.3	0.963	0.994	0.946	0.969
KNAC*DHLSGFNVCNRY	Q9Y3B4_C74	C74	Q9Y3B4	SF3B6	2.62248	2.07296	/	/	/	2	2.34772	0.388569	2.348	Medium	3.471	4.4	3.422	3.961	0.05	0.633	24.714	29.4	25.114	27.6	-0.4	3.2	0.981	0.994	0.978	0.99
KC*SVPFTPIEFHYENTRA	Q9UBU9_C143	C143	Q9UBU9	NXF1	/	/	2.35431	/	/	1	2.35431	/	2.354	Medium	3.946	4.287	3.524	3.925	0.422	0.546	26.486	28.4	25.514	27.3	0.971	2	0.976	0.997	0.961	0.972
RLAALTYKCTRDQWTVYC*RVIREKNLCQDMRW	Q8TE56_C1058	C1058	Q8TE56	ADAMTS17	/	/	/	/	2.35841	1	2.35841	/	2.358	Medium	4.285	4.627	4.004	4.279	0.282	0.73	29.143	32	28.329	32	0.814	4.9	0.995	0.998	0.977	0.985
KNQC*LFTNTQCKV	Q9UL40_C68	C68	Q9UL40	ZNF346	2.29987	2.91658	2.16351	2.12843	2.29391	5	2.36046	0.320154	2.36	Medium	3.585	3.95	2.776	3.617	0.809	1.512	24.6	26.1	23.2	25.5	1.4	3.4	0.972	0.993	0.894	0.957
KSTAPVMDLLGLDAPVAC*SIANSKT	Q8WU79_C196	C196	Q8WU79	SMAP2	/	1.86686	2.78231	2.44521	/	3	2.36479	0.462993	2.365	Medium	2.871	3.331	2.809	3.439	0.062	0.493	22.714	23.7	23.034	24.9	-0.32	2.16	0.914	0.989	0.825	0.933
RYTQQGFGNLPIC*MAKT	Q6UB35_C906	C906	Q6UB35	MTHFD1L	/	2.36684	/	/	/	1	2.36684	/	2.367	Medium	4.496	4.695	4.212	4.369	0.283	0.446	30.986	33	30.7	33	0.286	2.7	0.993	0.998	0.938	0.968
RC*SILAAANPAYGRY	P33993_C482	C482	P33993	MCM7	/	3.13159	/	/	1.60275	2	2.36717	1.08105	2.367	Medium	3.503	3.982	3.181	3.455	0.322	1.139	24.357	26.3	24.129	24.9	0.229	3	0.979	0.996	0.992	0.995
KVGVGTC*GIADKPMTQYQDTSKY	O75940_C214	C214	O75940	SMNDC1	2.74914	2.44821	2.06358	2.24633	2.33441	5	2.36834	0.2551	2.368	Medium	4.312	4.664	4.134	4.376	0.178	0.542	29.386	33	29.886	33	-0.5	4.1	0.992	0.997	0.991	0.993
KGEAGQNLLEMMAC*DRL	P49792_C348	C348	P49792	RANBP2	/	/	2.37087	/	/	1	2.37087	/	2.371	Medium	2.343	3.258	1.48	2.886	0.863	1.223	20.913	23.6	15.613	23.4	5.3	8.05	0.771	0.961	0.704	0.853
KGLLSELLHNC*DGQLKG	P40938_C303	C303	P40938	RFC3	/	/	/	2.37351	/	1	2.37351	/	2.374	Medium	4.062	4.418	3.574	4.141	0.489	0.781	27.429	29.6	25.986	29.5	1.443	3.5	0.982	0.997	0.971	0.992
KVEPC*SLTPGYTKL	Q96EB1_C218	C218	Q96EB1	ELP4	2.24201	2.50544	/	/	/	2	2.37372	0.186273	2.374	Medium	2.801	3.547	2.083	3.587	0.718	1.318	22.514	24.4	18.709	25.4	3.806	8.44	0.835	0.996	0.736	0.995
RKC*VPSVVVGVVGMGHVPGIEKN	Q9H4I3_C287	C287	Q9H4I3	TRABD	/	/	2.37785	/	/	1	2.37785	/	2.378	Medium	2.516	3.117	2.057	2.418	0.459	0.795	21.347	23.2	20.183	22.4	1.164	2.08	0.78	0.873	0.734	0.884
KTENATGPSSC*PQRS	Q96QT6_C613	C613	Q96QT6	PHF12	/	/	2.37802	/	/	1	2.37802	/	2.378	Medium	3.394	4.137	3.085	3.726	0.309	0.586	24.257	27.2	24.057	26	0.2	1.2	0.946	0.995	0.957	0.981
KAAGIIHLGATSC*YVGDNTDLIILRN	P30566_C113	C113	P30566	ADSL	/	2.80398	/	1.95525	/	2	2.37961	0.600143	2.38	Medium	4.277	4.679	4.078	4.377	0.199	0.402	29.029	33	29.114	33	-0.086	2.5	0.991	0.996	0.983	0.994
RELHSELDNLSDEYLSC*LRK	Q9Y228_C501	C501	Q9Y228	TRAF3IP3	2.38095	/	/	/	/	1	2.38095	/	2.381	Medium	3.97	4.182	3.689	4.029	0.282	0.562	26.329	27.5	26.2	28.3	0.129	1.7	0.993	0.998	0.855	0.875
KAC*IANVEPNQTVEINEQEALEEKLENVKA	Q9BU64_C76	C76	Q9BU64	CENPO	/	/	2.38211	/	/	1	2.38211	/	2.382	Medium	1.11	2.026	1.116	1.865	-0.006	0.418	13.134	19.88	13.701	17.96	-0.567	2.55	0.787	0.91	0.07	0.125
KC*AQYWPTDDQEMLFKE	P17706_C123	C123	P17706	PTPN2	2.5685	/	/	2.20553	/	2	2.38701	0.256659	2.387	Medium	4.301	4.601	3.879	4.149	0.422	0.821	29.129	32	27.157	29.6	1.971	5.2	0.992	0.997	0.99	0.993
RNKDTPAC*SRR	P42695_C1484	C1484	P42695	NCAPD3	/	/	2.388	/	/	1	2.388	/	2.388	Medium	1.469	2.118	0.635	1.538	0.834	1.077	16.06	20.6	9.958	15.98	6.102	8.144	0.73	0.888	0.23	0.638
KHEQVENC*LLTSPFEDIFKQ	Q14181_C392	C392	Q14181	POLA2	2.3913	/	/	/	/	1	2.3913	/	2.391	Medium	2.845	3.493	2.5	3.066	0.345	0.638	22.714	24.2	22.066	23.8	0.649	3.54	0.862	0.993	0.805	0.855
KIYHPNVDENGQICLPIISSENWKPC*TKT	O14933_C98	C98	O14933	UBE2L6	2.39965	2.38461	/	/	/	2	2.39213	0.0106349	2.392	Medium	1.914	3.285	1.399	3.031	0.515	0.801	18.367	23.6	15.234	23.7	3.133	5.11	0.87	0.988	0.095	0.323
RVSYPLC*FIFSSPVGCKPEQQMMYAGSKN	P60983_C87	C87	P60983	GMFB	2.39247	/	/	/	/	1	2.39247	/	2.392	Medium	4.236	4.727	4.019	4.348	0.217	0.958	28.757	33	28.914	32	-0.157	4.1	0.993	0.998	0.945	0.965
KIGLAVC*YDMRF	Q86X76_C203	C203	Q86X76	NIT1	2.46637	2.32027	/	/	/	2	2.39332	0.103308	2.393	Medium	4.315	4.495	4.063	4.254	0.252	0.371	28.9	31	29.057	32	-0.157	1.1	0.99	0.997	0.95	0.972
KCSAIWSEDGC*IYPATIASIDFKR	Q16637_C107	C107	Q16637	SMN1; SMN2	2.40093	/	/	/	/	1	2.40093	/	2.401	Medium	2.68	3.131	1.453	1.98	1.227	1.473	22.3	23.3	15.65	19.01	6.65	9.36	0.634	0.991	0.547	0.745
RSTC*SLTPALAAHFSENLIKH	Q9BTA9_C553	C553	Q9BTA9	WAC	2.95164	2.9681	2.06988	/	1.62291	4	2.40313	0.668295	2.403	Medium	3.727	4.061	2.984	3.49	0.743	0.975	25.229	26.7	23.671	25.1	1.557	2.5	0.928	0.995	0.985	0.995
KVEPNNNCLTPGLCSSIGSC*LSMKSSSENTLPLKG	Q6AHZ1_C1034	C1034	Q6AHZ1	ZNF518A	2.40446	/	/	/	/	1	2.40446	/	2.404	Medium	3.339	3.982	1.489	1.597	1.849	2.56	24.143	26.3	15.757	16.25	8.386	10.72	0.825	0.852	0.697	0.859
RLLQLETQGNQSC*YNYLYRM	Q9BWL3_C97	C97	Q9BWL3	C1orf43	/	/	/	2.40842	/	1	2.40842	/	2.408	Medium	3.572	4.499	3.269	4.204	0.303	0.548	25.086	31	25.071	31	0.014	0.6	0.946	0.993	0.995	0.997
RHVDVLNLC*FAQFEPDSTEYIKV	P82650_C231	C231	P82650	MRPS22	/	/	2.40856	/	/	1	2.40856	/	2.409	Medium	4.212	4.614	3.791	4.225	0.421	0.575	29.671	32	27.671	31	2	4.2	0.993	0.998	0.886	0.979
RTAC*TNFMMTPYVVTRY	P45984_C177	C177	P45984	MAPK9	3.02869	1.7902	/	/	/	2	2.40944	0.875745	2.409	Medium	2.606	3.695	2.478	3.124	0.127	0.633	22.057	24.9	21.439	23.9	0.619	4.87	0.857	0.987	0.965	0.988
KYFTQGNC*VNLTEALSLYEEQLGRL	P52788_C318	C318	P52788	SMS	2.6377	2.16164	/	2.28573	2.55535	4	2.4101	0.223681	2.41	Medium	3.802	4.566	3.055	3.989	0.747	1.077	26.786	32	23.97	27.9	2.816	4.1	0.886	0.996	0.884	0.944
KAAAGELQEDSGLC*VLARL	Q96C19_C172	C172	Q96C19	EFHD2	3.23424	2.71878	2.03038	2.04661	2.02676	5	2.41135	0.547207	2.411	Medium	2.045	2.526	1.861	2.167	0.184	0.359	19.817	22.1	18.207	21	1.61	2.46	0.9	0.99	0.146	0.203
KIADFLNSFDMSC*RS	Q8WUW1_C43	C43	Q8WUW1	BRK1	/	/	/	/	2.41177	1	2.41177	/	2.412	Medium	4.325	4.592	4.015	4.397	0.311	0.636	29.243	32	29.029	33	0.214	3.1	0.994	0.998	0.989	0.997
KSVSQGFC*FNILCVGETGLGKS	Q14141_C42	C42	Q14141	SEPTIN6	/	2.41601	/	/	/	1	2.41601	/	2.416	Medium	3.563	4.467	3.242	4.064	0.321	0.447	24.914	30	24.629	28.6	0.286	1.4	0.962	0.99	0.939	0.96
RGVVPVVMDC*ESTVQEKA	P42695_C631	C631	P42695	NCAPD3	2.42252	/	/	/	/	1	2.42252	/	2.423	Medium	1.61	1.961	1.189	1.747	0.421	0.741	16.814	19.41	13.848	17.07	2.967	4.88	0.687	0.97	0.18	0.232
RSC*PFADVAPLQLKV	O15304_C6	C6	O15304	SIVA1	2.9199	/	/	2.40674	1.94318	3	2.42327	0.48857	2.423	Medium	3	4.194	3.052	4.144	-0.051	0.21	23.286	27.6	24.414	29.6	-1.129	-0.2	0.947	0.995	0.65	0.823
KMWC*TVSWTCLQTIRF	Q6P2E9_C384	C384	Q6P2E9	EDC4	3.02232	2.41419	/	1.8371	/	3	2.42454	0.592678	2.425	Medium	3.831	4.46	3.305	3.949	0.526	0.678	26.143	30	24.886	27.5	1.257	2.5	0.981	0.997	0.985	0.997
RENGLEEC*AGEPLSADPEARR	Q92610_C1221	C1221	Q92610	ZNF592	/	/	/	/	2.42713	1	2.42713	/	2.427	Medium	1.595	1.918	0.592	1.055	1.003	1.316	16.81	19.09	9.787	13.63	7.023	10.15	0.54	0.749	0.133	0.181
KDGGELLCCDTCPSSYHIHC*LNPPLPEIPNGEWLCPRC	Q14839_C475	C475	Q14839	CHD4	/	/	/	2.43195	/	1	2.43195	/	2.432	Medium	4.395	4.824	3.825	4.023	0.57	0.999	30.014	34	26.743	28.2	3.271	7.7	0.984	0.994	0.971	0.981
KHSLSTLGSANCFLDSLYEGQDFDC*NVSRA	Q0VDF9_C293	C293	Q0VDF9	HSPA14	/	2.43668	/	/	/	1	2.43668	/	2.437	Medium	3.982	4.798	3.602	4.361	0.38	0.621	27.2	34	26.757	33	0.443	1.8	0.971	0.997	0.979	0.994
RLIC*DFPFDGLLEERA	Q96JC1_C681	C681	Q96JC1	VPS39	/	/	/	/	2.43966	1	2.43966	/	2.44	Medium	3.352	3.553	2.754	3.066	0.599	0.924	23.857	24.4	23.114	23.8	0.743	1.5	0.852	0.979	0.981	0.998
RC*TSAEEFVQRL	O60231_C37	C37	O60231	DHX16	2.3054	/	/	/	2.57996	2	2.44268	0.194143	2.443	Medium	2.768	3.111	2.216	2.806	0.552	0.844	22.343	23.2	20.553	23.2	1.79	5.17	0.861	0.989	0.457	0.706
RHLSSLDSLESC*YLSEFQTIRE	O95613_C974	C974	O95613	PCNT	/	2.4493	/	/	/	1	2.4493	/	2.449	Medium	1.494	2.105	0.584	1.308	0.911	1.261	16.259	20.5	8.929	14.96	7.33	11.849	0.446	0.94	0.094	0.141
RC*HGHFGLFPANYVKL	P14317_C470	C470	P14317	HCLS1	2.45691	/	/	/	/	1	2.45691	/	2.457	Medium	3.879	4.267	4.065	4.323	-0.186	0.816	25.9	28.2	29.429	32	-3.529	3.3	0.98	0.988	0.922	0.961
RLLHVFACAC*PGCSTGGARS	Q9BRP1_C82	C82	Q9BRP1	PDCD2L	2.428	2.48595	/	/	/	2	2.45697	0.0409768	2.457	Medium	1.425	1.779	1.073	1.493	0.352	0.579	15.73	18.04	13.646	15.78	2.084	3.37	0.857	0.958	0.034	0.056
RAQDVDATNPNYEIMC*MIRD	O00139_C199	C199	O00139	KIF2A	/	2.46947	/	/	/	1	2.46947	/	2.469	Medium	2.745	3.548	2.293	2.592	0.451	0.957	22.3	24.4	21.671	22.8	0.629	2.1	0.822	0.988	0.948	0.979
REDAMAMVDHC*LKKA	P43243_C552	C552	P43243	MATR3	/	/	/	2.47107	/	1	2.47107	/	2.471	Medium	3.764	4.314	3.421	3.995	0.343	0.418	25.571	28.6	25.1	27.9	0.471	1.4	0.969	0.997	0.984	0.992
KMIPC*DFLIPVQTQHPIRK	P06744_C404	C404	P06744	GPI	/	/	/	1.85275	3.10127	2	2.47701	0.882837	2.477	Medium	4.326	4.758	3.756	4.19	0.57	0.703	29.514	33	27.286	31	2.229	4.1	0.986	0.998	0.938	0.964
RFC*GGTFPDKTEATIGVDFRE	Q14088_C57	C57	Q14088	RAB33A	2.93863	2.02062	/	/	/	2	2.47962	0.649131	2.48	Medium	3.906	4.275	3.821	4.189	0.085	0.283	26.114	28.3	27.386	31	-1.271	0.4	0.992	0.997	0.823	0.858
KFDDLQFFENC*GGGSFGSVYRA	Q9NYL2_C22	C22	Q9NYL2	MAP3K20	2.565	2.49269	2.36473	2.49577	2.48017	5	2.47967	0.0723211	2.48	Medium	4.17	4.328	4.081	4.225	0.089	0.301	27.571	28.7	28.971	31	-1.4	0.5	0.994	0.998	0.941	0.969
KYFELFPDQKDPLWQNPC*DDKRHRD	O95803_C577	C577	O95803	NDST3	/	2.48344	/	/	/	1	2.48344	/	2.483	Medium	4.208	4.402	3.971	4.212	0.237	0.399	28.1	29.4	28.214	31	-0.114	1.4	0.993	0.998	0.959	0.99
KYQLNLPPYPDTEC*VYRL	Q8NCW5_C283	C283	Q8NCW5	NAXE	2.48728	/	/	/	/	1	2.48728	/	2.487	Medium	3.48	3.97	3.026	3.747	0.454	0.569	24.314	26.2	23.843	26.1	0.471	0.8	0.97	0.995	0.969	0.986
KFFGNLAVMDSPQQIC*ERY	Q16401_C290	C290	Q16401	PSMD5	2.4876	/	/	/	/	1	2.4876	/	2.488	Medium	3.996	4.494	3.853	4.123	0.143	0.497	27.2	31	27.3	29.3	-0.1	2.3	0.987	0.997	0.986	0.992
KIPSQPLDASASGDVSC*VDEILKE	Q9UHB7_C315	C315	Q9UHB7	AFF4	/	/	2.49388	/	/	1	2.49388	/	2.494	Medium	3.671	4.322	3.464	4.23	0.207	0.877	25.457	28.7	26.371	31	-0.914	3.3	0.984	0.996	0.984	0.994
RLATENLQYMVKAC*QVGSEEEPSSQLTSVFRQ	Q6ZRQ5_C1144	C1144	Q6ZRQ5	MMS22L	/	/	2.49439	/	/	1	2.49439	/	2.494	Medium	3.653	4.413	3.487	4.244	0.166	0.753	25.414	29.5	25.914	32	-0.5	2.6	0.973	0.997	0.952	0.979
KAVSSSPDEETGSPC*RL	Q0VDD7_C79	C79	Q0VDD7	C19orf57	1.61836	/	2.61001	2.72347	3.03243	4	2.49607	0.61176	2.496	Medium	1.112	1.861	0.405	1.256	0.707	0.91	12.845	18.65	8.225	14.71	4.62	6.246	0.72	0.977	0.031	0.053
KGLTEGLHGFHVHEFGDNTAGC*TSAGPHFNPLSRK	P00441_C58	C58	P00441	SOD1	/	1.86614	2.66373	2.99161	/	3	2.50716	0.57884	2.507	Medium	4.504	4.836	4.043	4.274	0.461	0.674	30.757	34	28.829	32	1.929	5	0.993	0.998	0.972	0.985
RLTGEEVNSC*VEVLLEEAKD	P49589_C182	C182	P49589	CARS1	/	2.50859	/	/	/	1	2.50859	/	2.509	Medium	0.804	1.5	0.194	0.767	0.61	1.131	10.525	16.16	5.295	11.61	5.23	11.772	0.741	0.856	0.138	0.183
KNAC*VSLVFSFLYKV	Q9BXS5_C76	C76	Q9BXS5	AP1M1	/	2.51019	/	/	/	1	2.51019	/	2.51	Medium	3.033	3.407	1.195	1.721	1.838	2.201	23.086	24	14.251	16.91	8.834	10.43	0.699	0.945	0.609	0.798
KITHSPLTIC*FPEYTGANKYDEAASYIQSKF	P04899_C287	C287	P04899	GNAI2	/	3.34513	/	1.6792	/	2	2.51216	1.17799	2.512	Medium	4.43	4.675	4.113	4.296	0.317	0.477	30.529	33	29.957	32	0.571	2.4	0.99	0.996	0.984	0.99
RAAWYTAGIVGGLSTVAMC*APSEKF	Q9H3K2_C235	C235	Q9H3K2	GHITM	/	/	2.51223	/	/	1	2.51223	/	2.512	Medium	4.108	4.87	2.834	3.718	1.275	1.906	28.043	34	22.89	26	5.153	10.2	0.968	0.994	0.962	0.98
RIEGDMIVC*AAYAHELPKY	P46777_C76	C76	P46777	RPL5	2.00291	3.03734	/	/	/	2	2.52013	0.731452	2.52	Medium	3.637	3.96	3.147	3.464	0.491	0.635	24.914	26.2	24.1	25	0.814	1.4	0.986	0.996	0.948	0.979
KDREGPTDHLESAC*PLNLPLQNNHTAADMYLSPVRS	P06400_C590	C590	P06400	RB1	3.01018	2.20345	2.90764	1.96157	/	4	2.52071	0.517232	2.521	Medium	2.997	3.498	2.708	3.64	0.289	0.489	23.014	24.2	22.309	25.6	0.706	3.09	0.899	0.993	0.669	0.764
KIC*DYLFNVSDSSALNLAKN	P55265_C304	C304	P55265	ADAR	/	/	2.92379	2.12094	/	2	2.52237	0.567701	2.522	Medium	3.878	4.467	3.356	3.778	0.522	0.847	26.571	30	24.44	26.3	2.131	4.52	0.992	0.997	0.829	0.975
KFSLDVC*EAMEYLEGNNFVHRD	P41240_C299	C299	P41240	CSK	/	2.52464	/	/	/	1	2.52464	/	2.525	Medium	3.418	4.354	3.038	3.831	0.381	0.656	24.643	29	23.821	26.6	0.821	2.75	0.961	0.996	0.884	0.979
KSMFIAC*AGKK	P09884_C141	C141	P09884	POLA1	/	3.90949	/	/	1.14041	2	2.52495	1.95804	2.525	Medium	2.627	3.192	2.352	3.04	0.275	0.68	22.2	23.4	20.993	23.7	1.207	4.63	0.86	0.99	0.84	0.975
KTLNGFYAEAEKIGGSSYLEGC*LACATAYFIFLCMETHYEKV	Q2TAP0_C78	C78	Q2TAP0	GOLGA7B	2.53879	/	/	/	/	1	2.53879	/	2.539	Medium	4.379	4.578	3.31	3.558	1.069	1.231	29.7	32	24.557	25.3	5.143	7	0.984	0.993	0.972	0.992
RNVTWVIVNLC*RN	O00505_C228	C228	O00505	KPNA3	/	/	/	2.54178	/	1	2.54178	/	2.542	Medium	4.519	5.073	4.116	4.259	0.403	0.859	30.986	35	29.643	32	1.343	6	0.994	0.998	0.987	0.99
KENFSLDWC*KQ	P23919_C117	C117	P23919	DTYMK	/	/	2.2356	2.7305	2.66248	3	2.54286	0.26826	2.543	Medium	3.944	4.303	3.143	3.381	0.8	1.051	26.471	28.5	24.057	24.7	2.414	3.9	0.981	0.988	0.969	0.99
KTDSEDNPQTLLFSATC*PQWVYKV	Q9BQ39_C329	C329	Q9BQ39	DDX50	/	/	/	/	2.54528	1	2.54528	/	2.545	Medium	4.401	4.678	3.91	4.053	0.49	0.726	29.9	33	27.314	28.5	2.586	4.6	0.993	0.997	0.981	0.993
RGDLC*ALAERL	Q6QNY0_C168	C168	Q6QNY0	BLOC1S3	2.63564	2.46141	/	/	/	2	2.54853	0.123199	2.549	Medium	2.866	3.467	2.219	3.165	0.647	0.895	22.757	24.1	19.99	24	2.767	5.77	0.804	0.953	0.141	0.289
KDSDVEGGEVLYLVHYC*GWNVRY	Q4LE39_C609	C609	Q4LE39	ARID4B	/	/	/	2.54971	/	1	2.54971	/	2.55	Medium	4.246	4.881	3.879	4.249	0.367	0.71	28.571	34	27.871	32	0.7	4.1	0.964	0.997	0.976	0.991
RC*QFTLKPISDSVGVFLRQ	Q8NE86_C97	C97	Q8NE86	MCU	/	/	/	2.5508	/	1	2.5508	/	2.551	Medium	4.29	4.616	3.924	4.181	0.366	0.558	29.014	32	27.743	30	1.271	3.6	0.994	0.998	0.974	0.994
KGILIPLCESGTC*TLRE	Q13895_C300	C300	Q13895	BYSL	/	/	/	2.55264	/	1	2.55264	/	2.553	Medium	4.178	4.429	3.673	4.06	0.504	0.713	27.871	29.7	26.229	28.6	1.643	3	0.993	0.998	0.949	0.975
RNLAVAMC*SRY	Q5JS54_C55	C55	Q5JS54	PSMG4	3.09807	2.02633	2.66538	2.72871	2.24485	5	2.55267	0.422179	2.553	Medium	3.455	4.065	2.86	3.487	0.595	0.708	24.329	26.8	23.4	25	0.929	1.8	0.986	0.995	0.532	0.74
RSQEVQAC*AQERQ	Q69YI7_C266	C266	Q69YI7	NAIF1	/	/	/	/	2.55364	1	2.55364	/	2.554	Medium	3.24	3.715	2.775	3.28	0.465	0.592	23.614	25	23.171	24.4	0.443	0.7	0.949	0.989	0.89	0.966
KIC*VNGDDAHPLWKW	P36969_C134	C134	P36969	GPX4	/	2.2896	/	2.81908	/	2	2.55434	0.374399	2.554	Medium	3.438	4.16	2.339	2.782	1.099	1.511	24.314	27.4	21.57	23.2	2.744	4.2	0.883	0.963	0.819	0.962
RHSDGNLC*VKV	P49458_C39	C39	P49458	SRP9	/	/	2.94226	2.35897	2.36555	3	2.55559	0.334879	2.556	Medium	3.436	3.901	2.92	3.639	0.516	0.646	24.157	25.9	23.586	25.6	0.571	0.8	0.968	0.993	0.913	0.934
KKPVIAAVNGYAFGGGC*ELAMMCDIIYAGEKA	P30084_C143	C143	P30084	ECHS1	/	/	/	2.5667	/	1	2.5667	/	2.567	Medium	4.465	4.774	4.14	4.451	0.326	0.806	30.543	34	29.786	33	0.757	5.8	0.993	0.998	0.971	0.985
KTLSPGDSFSTFDTPYC*RV	Q9NQR4_C146	C146	Q9NQR4	NIT2	2.99535	3.29811	1.41232	/	/	3	2.56859	1.01274	2.569	Medium	3.426	3.953	3.207	3.685	0.219	0.487	24.229	26.1	24.343	25.8	-0.114	0.5	0.979	0.997	0.979	0.993
KVILALGDYMGATCHAC*IGGTNVRN	Q14240_C135	C135	Q14240	EIF4A2	2.41678	2.58446	2.70732	/	/	3	2.56952	0.145845	2.57	Medium	4.564	4.735	3.807	3.998	0.756	0.849	31.557	33	26.643	28	4.914	6.3	0.988	0.999	0.977	0.988
KYLC*DAYQCADVIWQYGLLKK	O43813_C300	C300	O43813	LANCL1	/	/	2.57017	/	/	1	2.57017	/	2.57	Medium	1.41	2.001	0.78	1.673	0.631	1.353	15.647	19.7	11.261	16.63	4.386	9.363	0.796	0.964	0.071	0.11
RVFHFLVFQLNTTDLDC*NEGVKN	Q9BZE1_C366	C366	Q9BZE1	MRPL37	/	/	2.57696	/	/	1	2.57696	/	2.577	Medium	1.393	1.774	1.189	1.933	0.203	0.79	15.227	18	13.936	18.57	1.291	6.15	0.658	0.932	0.214	0.294
RVSC*LGVTDDGMAVATGSWDSFLKI	P62879_C317	C317	P62879	GNB2	2.30997	1.95663	3.4684	/	/	3	2.57833	0.790807	2.578	Medium	4.259	4.689	4.049	4.259	0.211	0.627	28.8	33	28.986	32	-0.186	4.4	0.992	0.996	0.982	0.992
KFVALIC*EASGGGAFLVLPLGKT	P31146_C51	C51	P31146	CORO1A	/	2.57875	/	/	/	1	2.57875	/	2.579	Medium	3.777	3.965	3.16	3.293	0.617	0.79	25.3	26.2	24.029	24.4	1.271	2	0.993	0.997	0.697	0.801
RIKGYALSYLSEDGC*KH	Q9H788_C391	C391	Q9H788	SH2D4A	/	/	/	2.57998	/	1	2.57998	/	2.58	Medium	3.611	3.966	2.579	3.161	1.033	2.45	24.871	26.2	21.746	24	3.126	10.33	0.924	0.986	0.656	0.738
RLLPDHTYSVVSGGDPLC*IPELTWEQLKQ	Q5JRX3_C241	C241	Q5JRX3	PITRM1	/	/	/	2.59062	/	1	2.59062	/	2.591	Medium	2.384	3.784	1.886	3.487	0.498	0.757	21.223	25.3	17.857	25	3.366	5.41	0.712	0.984	0.888	0.972
KECLTAYYNDPAFYEEC*KM	Q7Z7K0_C77	C77	Q7Z7K0	CMC1	/	/	2.75221	/	2.42966	2	2.59093	0.228077	2.591	Medium	4.048	4.251	3.961	4.111	0.086	0.239	26.829	28.1	27.7	29.2	-0.871	0.2	0.993	0.998	0.964	0.984
RGMATC*FAYGQTGSGKT	O00139_C309	C309	O00139	KIF2A	/	2.59269	/	/	/	1	2.59269	/	2.593	Medium	4.245	4.455	3.927	4.098	0.317	0.479	28.243	29.9	27.443	29	0.8	2	0.993	0.998	0.986	0.995
KLYNTC*AVFGPDGTLLAKY	Q9NQR4_C97	C97	Q9NQR4	NIT2	/	/	2.53212	2.65767	/	2	2.5949	0.0887773	2.595	Medium	3.835	4.317	3.602	4.045	0.232	0.666	26.057	28.6	25.886	28.4	0.171	2	0.985	0.997	0.974	0.991
RSESELIDELSEDFDRSEC*KE	P20810_C381	C381	P20810	CAST	/	2.59929	/	/	/	1	2.59929	/	2.599	Medium	1.438	2.575	-0.245	1.029	1.683	2.178	15.684	22.2	2.676	13.47	13.008	16.176	0.457	0.936	0.042	0.083
KGDMDQIMESVLC*VQYTEEPRI	Q8WXX5_C150	C150	Q8WXX5	DNAJC9	/	/	2.4935	2.70759	/	2	2.60054	0.151384	2.601	Medium	4.337	4.874	3.752	4.143	0.584	1.082	29.314	34	26.8	29.6	2.514	5.9	0.988	0.997	0.942	0.97
RNC*FASVFEKY	O15144_C120	C120	O15144	ARPC2	/	1.82996	3.38262	/	/	2	2.60629	1.0979	2.606	Medium	4.286	4.45	3.998	4.179	0.288	0.407	28.471	29.9	28.086	30	0.386	1.3	0.993	0.998	0.959	0.973
KFSC*FFHYAVDNLGADAIATGHYART	O75648_C109	C109	O75648	TRMU	/	/	/	2.60913	/	1	2.60913	/	2.609	Medium	2.504	2.756	1.81	2.226	0.694	0.834	21.943	22.5	17.754	21.5	4.189	5.06	0.92	0.993	0.865	0.915
RDC*WSTCTLSHDIHTPVNMQVLKS	Q96H79_C121	C121	Q96H79	ZC3HAV1L	2.32644	2.89669	/	/	/	2	2.61157	0.403228	2.612	Medium	1.993	3.369	2.671	4.434	-0.678	-0.408	18.809	23.8	23.29	33	-4.481	-2.05	0.954	0.993	0.043	0.08
RSPPTVLVICGPGNNGGDGLVC*ARH	Q8NCW5_C127	C127	Q8NCW5	NAXE	/	/	/	/	2.61419	1	2.61419	/	2.614	Medium	4.705	5.054	3.798	4.067	0.907	1.096	32.686	35	26.8	28.7	5.886	7.8	0.993	0.997	0.928	0.959
RWFQLQPSCLCYFGSEEC*KE	Q9H4E7_C253	C253	Q9H4E7	DEF6	/	1.77777	/	3.45689	/	2	2.61733	1.18732	2.617	Medium	3.306	3.948	2.751	3.609	0.555	0.851	23.914	26.1	22.849	25.5	1.066	3.66	0.938	0.994	0.8	0.908
KAESLIGVYPEQGDC*VISKV	Q14683_C1210	C1210	Q14683	SMC1A	/	2.61842	/	/	/	1	2.61842	/	2.618	Medium	4.125	4.547	3.996	4.187	0.129	0.404	27.629	32	28.314	31	-0.686	2.4	0.977	0.993	0.941	0.956
RGFQFVSSSLPDIC*YRC	P62633_C54	C54	P62633	CNBP	2.62487	/	/	/	/	1	2.62487	/	2.625	Medium	4.05	4.466	3.789	4.084	0.26	0.626	26.886	30	26.614	28.9	0.271	3.3	0.984	0.993	0.979	0.992
KSWMEGLTLQDYSEHC*KH	O00487_C238	C238	O00487	PSMD14	3.13581	2.95611	2.27221	2.15394	/	4	2.62952	0.488821	2.63	Medium	3.351	3.904	2.977	3.598	0.374	0.514	24.014	25.9	23.757	25.5	0.257	0.4	0.909	0.991	0.979	0.993
RLCGEVLATPTENEEIQFLCIVC*AKL	Q5W0V3_C159	C159	Q5W0V3	FAM160B1	2.63186	/	/	/	/	1	2.63186	/	2.632	Medium	4.482	4.82	3.954	4.117	0.528	0.812	30.686	34	27.729	29.3	2.957	5.6	0.994	0.998	0.982	0.992
KSSGQSAQLLSHEPGDPPC*LRR	Q8N1F7_C522	C522	Q8N1F7	NUP93	3.16756	3.28281	2.23974	2.18775	2.32256	5	2.64008	0.537827	2.64	Medium	3.331	3.746	2.759	3.349	0.572	0.836	23.857	25.1	23.057	24.6	0.8	1.5	0.933	0.991	0.928	0.955
RGPNGASAGVAAQHSQC*FAAWYGHCPGLKV	P11177_C161	C161	P11177	PDHB	/	3.10815	2.78859	2.0239	/	3	2.64021	0.557146	2.64	Medium	3.626	4.001	3.589	4.207	0.037	0.38	24.757	26.4	26	31	-1.243	0.3	0.964	0.995	0.988	0.993
RVVYGGGAAEISC*ALAVSQEADKCPTLEQYAMRA	P48643_C429	C429	P48643	CCT5	3.05518	/	/	2.26224	2.61139	3	2.64294	0.39741	2.643	Medium	4.612	4.931	3.71	4.01	0.901	1.191	32.086	34	26.314	28.1	5.771	8.2	0.987	0.997	0.962	0.984
KSQIHMPGVGDFAVSDISFLPDPC*ALPEQQKK	Q14692_C317	C317	Q14692	BMS1	/	/	/	2.64502	/	1	2.64502	/	2.645	Medium	4.003	4.472	3.68	4.098	0.323	0.549	27.029	31	26.2	29	0.829	2.1	0.993	0.998	0.961	0.983
KFQSIVIGC*ALEDQKK	O95816_C162	C162	O95816	BAG2	2.48211	/	/	/	2.82208	2	2.6521	0.240395	2.652	Medium	4.248	4.47	4.154	4.384	0.095	0.226	28.514	31	30.143	33	-1.629	-0.4	0.994	0.998	0.982	0.996
KETIGVGSYSEC*KRC	Q15418_C432	C432	Q15418	RPS6KA1	2.92476	2.38398	/	/	/	2	2.65437	0.382389	2.654	Medium	4.241	4.543	3.955	4.275	0.286	0.385	28.6	32	28.229	32	0.371	1.2	0.994	0.998	0.889	0.98
RIVGYFVSGC*DPSIMGIGPVPAISGALKK	P42765_C287	C287	P42765	ACAA2	/	/	/	/	2.65659	1	2.65659	/	2.657	Medium	4.335	4.659	4.025	4.325	0.31	1.219	29.286	33	29.3	32	-0.014	5.3	0.994	0.998	0.986	0.993
RC*SLSAEVRR	Q8N8R5_C43	C43	Q8N8R5	C2orf69	2.64585	2.67034	/	/	/	2	2.65809	0.017317	2.658	Medium	2.19	2.653	1.266	2.081	0.924	1.242	20.126	22.3	14.769	20.1	5.357	7.17	0.836	0.983	0.031	0.058
KWYAIC*LSDVGDYEGIKA	Q96DB5_C170	C170	Q96DB5	RMDN1	/	/	/	2.66192	/	1	2.66192	/	2.662	Medium	3.541	3.981	3.624	4.159	-0.083	0.174	24.586	26.3	26.171	29.7	-1.586	-0.2	0.99	0.997	0.974	0.99
KNDPPMEAAGFTAQVIILNHPGQISAGYAPVLDCHTAHIAC*KF	P68104_C370	C370	P68104	EEF1A1	/	/	2.48512	/	2.83953	2	2.66233	0.250606	2.662	Medium	4.118	4.396	3.857	4.183	0.262	0.355	27.386	29.4	27.4	30	-0.014	0.7	0.988	0.997	0.968	0.972
RQYPWGTVQVENEAHC*DFVKL	Q14141_C269	C269	Q14141	SEPTIN6	/	2.66241	/	/	/	1	2.66241	/	2.662	Medium	4.348	4.896	3.835	4.272	0.514	0.721	29.286	34	27.4	32	1.886	4.6	0.991	0.998	0.896	0.955
KTNHLVTVEGGWPQFGVGAEIC*ARI	P11177_C306	C306	P11177	PDHB	0.39162	/	/	4.93945	/	2	2.66553	3.2158	2.666	Medium	4.177	4.524	3.932	4.415	0.245	0.561	28.143	31	28.471	33	-0.329	3.4	0.957	0.996	0.901	0.933
KGDLPDC*EADQLLQMIRV	P54252_C172	C172	P54252	ATXN3	3.34444	2.47219	/	2.46656	2.38549	4	2.66717	0.453247	2.667	Medium	4.046	4.397	3.813	4.037	0.233	0.549	26.929	29.4	26.729	28.4	0.2	2.6	0.993	0.998	0.971	0.989
RNTYVC*SERT	P27448_C510	C510	P27448	MARK3	/	/	2.60779	2.48507	2.91188	3	2.66825	0.219734	2.668	Medium	3.903	4.166	3.21	3.572	0.693	0.821	26.086	27.4	24.229	25.4	1.857	2.8	0.969	0.997	0.992	0.997
KSSILLDVKPWDDETDMAQLEAC*VRS	P29692_C217	C217	P29692	EEF1D	/	2.67422	/	/	/	1	2.67422	/	2.674	Medium	4.114	4.473	3.975	4.22	0.139	0.495	27.686	31	28.143	31	-0.457	2.3	0.993	0.998	0.882	0.97
RLHSCLYC*VFFGCFTKK	Q9UPT9_C79	C79	Q9UPT9	USP22	/	/	2.65023	2.7152	/	2	2.68271	0.0459407	2.683	Medium	4.219	4.643	3.886	4.22	0.332	1.053	28.514	33	28.043	31	0.471	4.3	0.977	0.998	0.961	0.984
RFFDC*DSLVCLCEFKA	Q9NWT1_C232	C232	Q9NWT1	PAK1IP1	/	/	/	2.69	/	1	2.69	/	2.69	Medium	3.001	3.738	2.706	3.764	0.294	0.537	23.086	25.1	22.9	26.2	0.186	1.9	0.95	0.993	0.88	0.966
RLHMTIFSQSVSPC*GKF	Q86W42_C35	C35	Q86W42	THOC6	3.52521	/	2.31992	2.23202	/	3	2.69238	0.722587	2.692	Medium	3.543	4.03	3.534	3.962	0.009	0.205	24.629	26.6	25.529	27.6	-0.9	-0.2	0.988	0.996	0.826	0.944
KMGAMAKPDCIITC*DGKN	Q01469_C47	C47	Q01469	FABP5	2.74658	2.72852	2.68077	2.5515	2.76746	5	2.69497	0.0863558	2.695	Medium	1.439	2.016	1.273	1.643	0.166	0.373	15.87	19.81	14.721	16.48	1.149	3.33	0.852	0.984	0.029	0.057
RLYIMTLGC*LAPYRR	Q9GZZ1_C79	C79	Q9GZZ1	NAA50	2.75272	2.96557	2.05356	3.01654	/	4	2.6971	0.44398	2.697	Medium	3.895	4.027	4.008	4.235	-0.114	0.28	25.843	26.5	28.314	31	-2.471	0.4	0.993	0.998	0.983	0.992
KLLDLVQQSC*NYKQ	P55769_C30	C30	P55769	SNU13	3.78949	3.62066	1.99875	2.02888	2.06909	5	2.70138	0.91853	2.701	Medium	2.905	3.224	2.343	2.677	0.562	0.769	22.771	23.5	21.69	22.9	1.081	2.4	0.924	0.982	0.9	0.934
RSGANVLICGPNGC*GKS	P28288_C477	C477	P28288	ABCD3	/	/	2.55009	/	2.8538	2	2.70194	0.214755	2.702	Medium	4.16	4.459	3.889	4.143	0.271	0.638	28	30	27.229	29.6	0.771	2.7	0.994	0.998	0.981	0.993
RPVC*GLHSVISPSDGRI	Q9UG56_C181	C181	Q9UG56	PISD	/	/	2.70329	/	/	1	2.70329	/	2.703	Medium	2.636	2.88	2.05	2.539	0.586	1.528	22.257	22.7	19.934	22.7	2.323	8.19	0.822	0.911	0.846	0.969
RAILQENGC*LSDSDMFSQAGLRS	P42704_C500	C500	P42704	LRPPRC	/	1.77703	2.77961	3.55443	/	3	2.70369	0.891129	2.704	Medium	3.234	3.664	2.827	3.254	0.407	0.896	23.614	24.8	23.229	24.3	0.386	1.4	0.904	0.973	0.925	0.974
KISGADINSIC*QESGMLAVRE	P43686_C379	C379	P43686	PSMC4	2.78814	/	/	2.41924	2.90478	3	2.70405	0.253457	2.704	Medium	4.675	4.92	4.221	4.393	0.454	0.628	32.471	34	30.657	33	1.814	4.1	0.993	0.998	0.965	0.982
RLSAMHGLIMGGLEVISITDNTPIPHNGC*RPRK	P82912_C186	C186	P82912	MRPS11	2.70858	/	/	/	/	1	2.70858	/	2.709	Medium	3.837	4.092	3.489	3.626	0.349	0.56	25.657	26.9	25.043	25.6	0.614	1.5	0.993	0.998	0.982	0.992
RGTGSGGQLQDLDC*SSSDDEGAAQNSTKPSATKG	P08240_C295	C295	P08240	SRPRA	2.83989	/	2.58158	/	/	2	2.71073	0.182653	2.711	Medium	2.752	3.017	2.439	2.891	0.314	0.544	22.5	23	22.314	23.4	0.186	0.5	0.901	0.99	0.894	0.971
KYKDC*DPQVVEEIRQ	Q9BWT6_C147	C147	Q9BWT6	MND1	/	/	/	/	2.71199	1	2.71199	/	2.712	Medium	3.369	4.2	2.816	3.607	0.553	0.723	24.243	27.7	23.286	25.5	0.957	2.2	0.79	0.992	0.968	0.983
KSLC*IGATYDVTDSRI	O00541_C361	C361	O00541	PES1	/	2.77308	2.46258	/	2.90172	3	2.71246	0.225759	2.712	Medium	3.228	4.098	3.08	3.686	0.148	0.514	23.929	27	24.114	25.8	-0.186	1.2	0.966	0.997	0.963	0.975
KLC*DFGISGQLVDSIAKT	P45985_C246	C246	P45985	MAP2K4	4.12531	3.82699	/	1.77081	1.14449	4	2.7169	1.48138	2.717	Medium	4.488	4.781	3.855	4.026	0.632	0.855	30.671	34	26.9	28.2	3.771	6.5	0.993	0.998	0.978	0.992
RVILITPTPLC*ETAWEEQCIIQGCKL	Q2TAA2_C137	C137	Q2TAA2	IAH1	2.50287	3.4698	2.90354	2.33589	2.39521	5	2.72146	0.4733	2.721	Medium	1.734	2.094	0.714	1.139	1.02	1.506	17.796	20.4	10.786	14.11	7.01	12.543	0.677	0.785	0.212	0.408
KIAPQYYDMSNFPQC*EAKR	O43143_C774	C774	O43143	DHX15	2.72187	/	/	/	/	1	2.72187	/	2.722	Medium	3.36	3.835	3.066	3.464	0.294	0.674	23.914	25.5	23.8	25	0.114	1.3	0.923	0.99	0.949	0.965
KYKDEDGDLITIFDSSDLSFAIQC*SRI	Q92734_C80	C80	Q92734	TFG	/	2.72323	/	/	/	1	2.72323	/	2.723	Medium	4.047	4.278	3.793	4.048	0.254	0.358	26.786	28.3	26.586	28.5	0.2	0.9	0.941	0.988	0.99	0.998
RC*DPVPAANGAIRF	Q9UPN9_C447	C447	Q9UPN9	TRIM33	/	2.72707	/	/	/	1	2.72707	/	2.727	Medium	3.49	4.307	3.239	3.788	0.25	0.519	24.686	28.6	24.5	26.4	0.186	2.2	0.989	0.997	0.91	0.964
KIEEFLEEVLC*PPKY	Q9Y696_C100	C100	Q9Y696	CLIC4	2.80507	2.65817	/	/	/	2	2.73162	0.103874	2.732	Medium	3.473	4.353	3.349	4.083	0.125	0.45	24.829	29	25.071	28.9	-0.243	0.8	0.965	0.995	0.89	0.922
RLAELTPGFSGADIANIC*NEAALHAARE	Q9UQ90_C525	C525	Q9UQ90	SPG7	/	/	/	/	2.73355	1	2.73355	/	2.734	Medium	4.366	4.702	3.639	3.979	0.727	0.971	30	33	26.086	27.8	3.914	5.7	0.992	0.996	0.919	0.993
RIWSVPNASC*VQVVRA	Q9UMS4_C298	C298	Q9UMS4	PRPF19	/	/	/	/	2.73578	1	2.73578	/	2.736	Medium	3.508	3.909	3.336	4.096	0.172	0.46	24.5	25.9	24.943	29	-0.443	0.8	0.974	0.993	0.871	0.962
RINIASC*SLGAAHASVILTRD	Q9UKU7_C283	C283	Q9UKU7	ACAD8	/	2.73749	/	/	/	1	2.73749	/	2.737	Medium	4.455	4.744	4.026	4.251	0.429	0.603	30.286	33	28.8	32	1.486	4.2	0.993	0.998	0.985	0.995
RLITETNC*QLWVVEEQSVSQIDGDFEDYKRE	Q8NE71_C807	C807	Q8NE71	ABCF1	/	/	/	/	2.73993	1	2.73993	/	2.74	Medium	3.857	4.536	3.711	4.358	0.146	0.378	26.929	32	27.6	33	-0.671	0.7	0.984	0.998	0.952	0.972
RC*PIQLNEGVSFQDLDTAKL	A6NDU8_C179	C179	A6NDU8	C5orf51	/	/	2.2673	3.34113	2.62061	3	2.74301	0.547279	2.743	Medium	3.043	3.917	2.851	3.619	0.193	0.579	23.243	25.9	23.013	25.5	0.23	3.21	0.922	0.997	0.927	0.959
KC*LELFTELAEDKENYKKF	P07900_C420	C420	P07900	HSP90AA1	/	/	/	2.74948	/	1	2.74948	/	2.749	Medium	3.577	4.282	3.305	3.879	0.272	0.685	25.114	28.3	24.8	26.9	0.314	1.9	0.989	0.997	0.972	0.982
KTPHC*FLTDQGAAQFAAAMGVPEIPGEKL	Q7L266_C115	C115	Q7L266	ASRGL1	2.58206	2.91922	/	/	/	2	2.75064	0.238408	2.751	Medium	2.841	3.209	2.482	2.933	0.359	0.518	22.671	23.4	22.429	23.5	0.243	0.7	0.87	0.991	0.699	0.8
RNAFAC*FDEEATGTIQEDYLRE	P19105_C108	C108	P19105	MYL12A	2.75138	/	/	/	/	1	2.75138	/	2.751	Medium	4.487	5.074	3.875	4.175	0.612	1.024	30.514	35	27.786	29.9	2.729	5.1	0.983	0.997	0.967	0.981
KTDPSLDLHSLSSAETQPAQEELREDPDFEIKEGEGLEEC*SKI	P11171_C179	C179	P11171	EPB41	/	/	2.75144	/	/	1	2.75144	/	2.751	Medium	2.54	2.776	1.862	2.782	0.678	1.146	22	22.5	18.25	23.2	3.75	6.68	0.873	0.991	0.82	0.942
KEQSTC*NFQAIVISLKEEFYTKA	Q14683_C1180	C1180	Q14683	SMC1A	/	2.753	/	/	/	1	2.753	/	2.753	Medium	2.645	3.317	2.736	3.295	-0.091	0.021	22.2	23.7	23.029	24.4	-0.829	-0.5	0.922	0.988	0.784	0.806
KIVNSFLC*LVPDDAKS	Q5W0V3_C574	C574	Q5W0V3	FAM160B1	/	2.75355	/	/	/	1	2.75355	/	2.754	Medium	3.822	4.321	3.272	3.654	0.55	0.756	25.957	28.7	24.529	25.7	1.429	3	0.972	0.998	0.983	0.994
RQEC*GEPALPSASEEQVAQDTEEVFRS	Q16611_C14	C14	Q16611	BAK1	/	/	2.18732	3.32214	/	2	2.75473	0.802439	2.755	Medium	1.712	1.996	0.744	1.574	0.968	1.469	17.671	19.66	10.783	16.14	6.888	11.034	0.762	0.943	0.262	0.356
RYTNLSYIGEGAYGMVC*SAYDNVNKV	P28482_C40	C40	P28482	MAPK1	2.27875	0.99581	3.27833	4.49717	/	4	2.76252	1.48665	2.763	Medium	3.93	4.426	3.083	4.229	0.847	1.438	26.371	29.6	24.443	31	1.929	4.1	0.932	0.993	0.744	0.929
RISNGGLEEGKPVDLVLSC*VDNFEARM	Q9GZZ9_C181	C181	Q9GZZ9	UBA5	/	3.4328	/	/	2.09295	2	2.76288	0.947417	2.763	Medium	4.248	4.422	4.033	4.213	0.216	0.341	28.214	29.6	28.529	31	-0.314	0.9	0.993	0.997	0.984	0.994
RFC*LGLLSNVNRN	Q15796_C312	C312	Q15796	SMAD2	/	/	/	/	2.76707	1	2.76707	/	2.767	Medium	4.292	4.821	3.959	4.309	0.333	0.719	29.143	34	28.643	32	0.5	5.4	0.994	0.998	0.983	0.992
KYSESLLC*SNLESATYSNRA	Q15785_C222	C222	Q15785	TOMM34	3.90307	3.67947	0.72477	/	/	3	2.7691	1.77397	2.769	Medium	2.904	3.706	1.881	2.839	1.024	1.23	22.729	25	18.459	23.3	4.27	8.01	0.804	0.977	0.45	0.705
KC*PNLTYLNLSGNKI	Q9BTT0_C87	C87	Q9BTT0	ANP32E	2.54259	/	2.76309	2.91535	2.87058	4	2.7729	0.166305	2.773	Medium	3.929	4.404	3.62	4.033	0.309	0.58	26.414	29.4	26.043	28.3	0.371	2.5	0.988	0.998	0.966	0.982
KAVLVTGC*DSGFGFSLAKH	Q02338_C63	C63	Q02338	BDH1	/	/	/	/	2.77441	1	2.77441	/	2.774	Medium	3.898	4.242	3.72	3.97	0.178	0.52	26.043	28	26.3	27.7	-0.257	1.5	0.993	0.998	0.9	0.953
RVVNALQTLC*ALIRG	Q5T2E6_C105	C105	Q5T2E6	ARMH3	2.77748	/	/	/	/	1	2.77748	/	2.777	Medium	3.168	4.057	3.355	4.2	-0.187	0.464	23.529	26.7	25.743	31	-2.214	0.7	0.974	0.997	0.979	0.993
REDGVFNISVDNTC*SLFRG	P49915_C137	C137	P49915	GMPS	/	/	2.77854	/	/	1	2.77854	/	2.779	Medium	3.94	4.471	3.611	4.225	0.329	0.443	26.871	31	26.671	31	0.2	0.8	0.977	0.997	0.903	0.992
RLENVLFGPHDC*SHAPPDGYPIIPTSGSVPVQKQ	Q01780_C612	C612	Q01780	EXOSC10	/	/	/	2.77969	/	1	2.77969	/	2.78	Medium	2.578	2.932	2.144	2.392	0.433	0.945	22.086	22.8	20.56	22.3	1.526	3.95	0.921	0.995	0.884	0.959
RVQDLFC*SVGLNVNNPHFLIMQGRI	O95347_C132	C132	O95347	SMC2	3.24835	/	2.3186	/	/	2	2.78348	0.657433	2.783	Medium	3.638	4.497	2.905	3.879	0.732	0.854	25.371	31	23.671	26.9	1.7	4.1	0.965	0.993	0.961	0.99
REHINLGC*DMDFDIAGPSIRG	P21796_C127	C127	P21796	VDAC1	/	1.41152	3.17044	3.11361	3.44007	4	2.78391	0.925942	2.784	Medium	3.572	4.29	3.587	4.172	-0.015	0.342	24.957	28.4	26.4	29.9	-1.443	0.4	0.99	0.998	0.91	0.993
KC*HDFQCALLANLFASEGQPGKV	Q9H0W9_C149	C149	Q9H0W9	C11orf54	/	2.78442	/	/	/	1	2.78442	/	2.784	Medium	0.973	2.078	0.665	0.981	0.307	1.097	12.014	20.3	10.773	13.15	1.241	7.15	0.654	0.867	0.188	0.319
KMDVVGTGQCHNIPC*EEGDKLQLFCFRL	Q16666_C356	C356	Q16666	IFI16	1.981	3.29407	2.83039	3.03502	/	4	2.78512	0.568666	2.785	Medium	3.753	3.894	2.17	2.334	1.583	1.987	25.186	25.8	20.881	22.1	4.304	7.53	0.924	0.98	0.361	0.486
KQLQAFMDESTQC*FQKV	Q9H410_C312	C312	Q9H410	DSN1	2.7858	/	/	/	/	1	2.7858	/	2.786	Medium	2.636	3.438	2.114	2.834	0.522	0.655	22.074	24	19.84	23.3	2.234	3.66	0.886	0.989	0.651	0.759
KDKPYPDC*PFLLLDVRD	Q9BYV8_C171	C171	Q9BYV8	CEP41	/	2.78818	/	/	/	1	2.78818	/	2.788	Medium	3.666	4.19	3.529	4.108	0.137	0.528	25.043	27.6	25.586	29.2	-0.543	1.1	0.992	0.997	0.988	0.993
REDLSLPELLDEEDVLQEC*KV	Q9UPN7_C37	C37	Q9UPN7	PPP6R1	2.28631	/	3.00995	3.11966	2.76221	4	2.79453	0.370337	2.795	Medium	4.284	4.676	3.756	4.024	0.527	0.84	29.071	33	26.371	28.2	2.7	5	0.993	0.998	0.95	0.969
KIC*ANHYITPMMELKPNAGSDRA	P43487_C99	C99	P43487	RANBP1	2.9948	2.69335	/	2.7001	/	3	2.79608	0.172127	2.796	Medium	4.752	5.077	4.033	4.49	0.719	1.139	32.714	35	29.429	33	3.286	7.5	0.992	0.997	0.948	0.979
RHTEVPTGTC*PVDPFEAQWAALENKS	P49757_C611	C611	P49757	NUMB	/	/	/	/	2.79722	1	2.79722	/	2.797	Medium	2.264	3.107	1.261	2.33	1.003	1.161	20.793	23.2	14.86	22.1	5.933	7.51	0.719	0.976	0.67	0.796
RC*NLEEISNYYGVSGFQTTEHFLTAVAHRL	Q9NVN8_C342	C342	Q9NVN8	GNL3L	/	/	2.79866	/	/	1	2.79866	/	2.799	Medium	4.049	4.543	3.623	3.997	0.426	0.686	27.171	32	25.814	28	1.357	4	0.988	0.997	0.939	0.96
REFVFC*NKT	Q9NZE8_C150	C150	Q9NZE8	MRPL35	/	/	/	2.6719	2.93445	2	2.80317	0.185651	2.803	Medium	4.451	4.605	4.13	4.37	0.322	0.508	30.586	32	30.057	33	0.529	1.7	0.994	0.998	0.981	0.994
RDNWVFC*GGKG	Q92520_C185	C185	Q92520	FAM3C	/	2.80423	/	/	/	1	2.80423	/	2.804	Medium	3.576	4	3.213	3.325	0.364	0.812	24.671	26.4	24.186	24.5	0.486	2.1	0.981	0.993	0.921	0.956
RAAMDAVC*AKV	Q86UY6_C26	C26	Q86UY6	NAA40	/	/	2.92688	2.68244	/	2	2.80466	0.172845	2.805	Medium	3.814	4.068	3.258	3.418	0.556	0.79	25.5	26.8	24.314	24.8	1.186	2.3	0.951	0.993	0.897	0.928
KGEC*IVSDFTIGRK	P52948_C760	C760	P52948	NUP98	/	2.80642	/	/	/	1	2.80642	/	2.806	Medium	4.099	4.342	3.894	4.114	0.205	0.519	27.114	28.9	27.329	29.2	-0.214	1.7	0.994	0.998	0.978	0.992
KNDPPMEAAGFTAQVIILNHPGQISAGYAPVLDC*HTAHIACKF	P68104_C363	C363	P68104	EEF1A1	3.19827	3.13796	2.35763	2.53364	/	4	2.80687	0.423983	2.807	Medium	4.072	4.427	3.764	4.048	0.308	0.625	27.114	29.7	26.6	28.5	0.514	2.8	0.986	0.996	0.93	0.974
RQLFALSC*TAEEQGVLPDDLSGVIRR	P04899_C112	C112	P04899	GNAI2	3.78993	/	/	1.82819	/	2	2.80906	1.38716	2.809	Medium	2.501	2.949	2.064	2.465	0.437	0.632	21.871	22.9	19.677	22.5	2.194	4.42	0.916	0.987	0.668	0.784
RSLIQGAFQGC*SVSGMTLKY	Q5VZL5_C1198	C1198	Q5VZL5	ZMYM4	/	/	2.80952	/	/	1	2.80952	/	2.81	Medium	3.082	3.309	2.715	3.075	0.367	0.681	23.171	23.7	23	23.8	0.171	0.8	0.984	0.997	0.972	0.993
KSTLSTYLEDC*KFDRE	Q9UBI1_C90	C90	Q9UBI1	COMMD3	/	/	2.81258	/	/	1	2.81258	/	2.813	Medium	4.073	4.648	3.389	4.103	0.684	0.831	28.157	33	25.4	29.1	2.757	5.4	0.958	0.992	0.879	0.92
RFAGQMAALC*SRD	Q9NXE4_C766	C766	Q9NXE4	SMPD4	/	/	2.81367	/	/	1	2.81367	/	2.814	Medium	3.5	3.689	3.09	3.453	0.41	1.056	24.271	24.9	23.914	24.9	0.357	1.8	0.96	0.988	0.954	0.981
RSGVDGPHFPLSLSTC*LFGRG	P46013_C27	C27	P46013	MKI67	/	/	/	2.8144	/	1	2.8144	/	2.814	Medium	4.494	4.878	3.447	3.648	1.046	1.357	30.786	34	24.957	25.7	5.829	9	0.986	0.991	0.816	0.862
RDSCPLDC*KV	P84103_C10	C10	P84103	SRSF3	/	3.29671	2.63649	2.41418	2.91185	4	2.81481	0.380327	2.815	Medium	4.021	4.757	3.447	4.216	0.574	0.718	27.471	33	25.957	31	1.514	3.4	0.978	0.997	0.946	0.975
KEVC*PVLDQFLCHVAKT	Q9NY27_C22	C22	Q9NY27	PPP4R2	2.66167	2.97261	/	/	/	2	2.81714	0.219871	2.817	Medium	4.016	4.598	3.495	3.981	0.521	0.833	27.571	32	25.714	27.8	1.857	4.9	0.994	0.997	0.859	0.897
RTSESLC*QNNMVILKL	O14980_C164	C164	O14980	XPO1	/	/	/	2.82093	/	1	2.82093	/	2.821	Medium	3.827	3.991	3.964	4.283	-0.138	0.096	25.514	26.3	28.271	32	-2.757	-0.5	0.994	0.997	0.985	0.992
KLC*LNICVGESGDRL	P62913_C21	C21	P62913	RPL11	3.338	/	2.62262	2.54974	2.79035	4	2.82518	0.356415	2.825	Medium	4.367	4.686	3.147	3.43	1.22	1.366	29.957	33	24.057	24.8	5.9	8.2	0.99	0.995	0.902	0.949
RLGC*TLPQLAIAWCLRN	Q13303_C301	C301	Q13303	KCNAB2	2.8274	/	/	/	/	1	2.8274	/	2.827	Medium	4.563	4.723	4.206	4.388	0.358	0.465	31.6	33	30.557	33	1.043	2.5	0.994	0.998	0.98	0.988
RFSSACDVGGC*TGALARE	O95671_C461	C461	O95671	ASMTL	3.08855	2.57327	/	/	/	2	2.83091	0.364358	2.831	Medium	3.383	3.621	2.645	2.823	0.739	0.949	23.914	24.6	22.757	23.2	1.157	2.2	0.936	0.986	0.58	0.647
RGHNC*PKPVLNFYEANFPANVMDVIARQ	P17844_C89	C89	P17844	DDX5	2.94108	2.74781	3.75023	3.67512	1.04916	5	2.83268	1.0899	2.833	Medium	3.86	4.31	3.384	4	0.476	0.671	25.857	28.6	24.929	28	0.929	2.2	0.903	0.953	0.957	0.979
KC*GSGPVHISGQHLVAVEEDAESEDEEEEDVKL	P06748_C104	C104	P06748	NPM1	/	/	2.71617	/	2.95179	2	2.83398	0.166608	2.834	Medium	3.331	3.817	2.622	3.489	0.709	1.166	23.886	25.4	22.224	25	1.661	5.03	0.939	0.992	0.881	0.903
RIVDDC*GGAFTMGTIGGGIFQAIKG	Q99595_C17	C17	Q99595	TIMM17A	/	2.24503	/	3.42486	/	2	2.83494	0.834266	2.835	Medium	4.167	4.376	3.962	4.183	0.205	0.33	27.729	29.2	27.943	30	-0.214	0.8	0.993	0.998	0.933	0.969
KSIQTIC*SGLLTDVEDQAAKG	Q6PCB5_C280	C280	Q6PCB5	RSBN1L	3.87853	2.7648	2.69338	2.41464	2.43076	5	2.83642	0.602918	2.836	Medium	4.028	4.317	3.875	4.153	0.153	0.309	27.071	28.6	27.443	29.7	-0.371	0.7	0.994	0.998	0.989	0.997
RGALWILGEYC*STKE	P53618_C466	C466	P53618	COPB1	/	/	/	/	2.83832	1	2.83832	/	2.838	Medium	4.016	4.771	3.642	4.282	0.374	0.907	28.171	34	27.443	32	0.729	5.6	0.963	0.998	0.985	0.994
KADC*TITMADSDFLALMTGKM	P22307_C495	C495	P22307	SCP2	/	/	2.83958	/	/	1	2.83958	/	2.84	Medium	4.694	4.903	4.536	4.686	0.158	0.347	32.514	34	33.571	34	-1.057	0	0.993	0.997	0.965	0.98
RLDEIEGNDC*TFEITGNTVERI	Q15052_C514	C514	Q15052	ARHGEF6	2.84039	/	/	/	/	1	2.84039	/	2.84	Medium	1.928	2.478	1.468	2.139	0.46	0.567	18.89	22	15.944	20.7	2.946	4.05	0.867	0.966	0.154	0.265
RC*QSGFAYHLFPRS	Q7L2E3_C786	C786	Q7L2E3	DHX30	/	/	/	/	2.84385	1	2.84385	/	2.844	Medium	3.999	4.461	3.839	4.327	0.16	0.311	26.9	30	27.786	32	-0.886	0.4	0.992	0.996	0.995	0.998
KSC*NQGPYPLVQAVKR	Q15782_C372	C372	Q15782	CHI3L2	/	3.67112	2.50761	2.66601	2.55391	4	2.84966	0.551661	2.85	Medium	4.071	4.416	3.383	3.576	0.688	0.967	27.457	29.6	24.757	25.4	2.7	4.3	0.99	0.997	0.763	0.864
KNENC*VEETFEDLLLKY	O60293_C220	C220	O60293	ZFC3H1	/	/	2.78235	2.84437	2.93427	3	2.85366	0.0763852	2.854	Medium	2.381	3.85	2.241	3.562	0.14	0.435	20.876	25.6	20.187	25.3	0.689	3.39	0.878	0.995	0.823	0.912
RC*MTNTPVVVRE	P32322_C120	C120	P32322	PYCR1	/	/	4.05979	/	1.65214	2	2.85596	1.70247	2.856	Medium	3.796	4.059	3.079	3.39	0.717	1.018	25.429	26.7	23.9	24.7	1.529	2.1	0.97	0.993	0.908	0.928
KIC*HQIEYYFGDFNLPRD	P05455_C18	C18	P05455	SSB	/	2.73311	/	2.76107	3.08549	3	2.85989	0.195875	2.86	Medium	4.239	4.556	3.655	3.944	0.585	0.717	28.514	32	25.871	27.5	2.643	4.8	0.99	0.997	0.95	0.974
RTGEGFLC*VFAINNTKS	P01112_C80	C80	P01112	HRAS	2.86047	/	/	/	/	1	2.86047	/	2.86	Medium	3.399	3.638	3.387	3.594	0.011	0.157	24.014	24.7	24.757	25.4	-0.743	-0.4	0.986	0.993	0.839	0.959
RC*DGDASPPSPARW	Q14493_C15	C15	Q14493	SLBP	/	/	2.74126	2.99585	/	2	2.86855	0.180022	2.869	Medium	1.689	1.855	1.691	2.33	-0.002	0.368	17.45	18.61	17.187	22.1	0.263	2.69	0.778	0.944	0.343	0.551
RVICVNYLVGFCPEGPSC*KF	O95639_C162	C162	O95639	CPSF4	/	/	/	2.87176	/	1	2.87176	/	2.872	Medium	4.327	4.537	3.981	4.254	0.346	0.449	29.229	32	28.457	32	0.771	1.8	0.991	0.997	0.991	0.997
RISASNAVC*APLTWVPGDPRR	Q9NPJ6_C162	C162	Q9NPJ6	MED4	/	/	/	2.87521	/	1	2.87521	/	2.875	Medium	3.768	4.239	3.307	3.887	0.462	0.608	25.9	28	24.9	27	1	2.4	0.988	0.998	0.976	0.982
RELVVNCCTEFIHLISSEANEIC*NKS	Q01658_C58	C58	Q01658	DR1	2.57659	/	2.61141	3.43959	/	3	2.87586	0.488512	2.876	Medium	4.497	4.711	4.042	4.325	0.455	0.702	31.214	33	28.771	32	2.443	5.2	0.992	0.998	0.83	0.903
KC*SGYPSYPALIIDPKM	O95696_C937	C937	O95696	BRD1	/	/	3.08535	2.66949	/	2	2.87742	0.294057	2.877	Medium	4.337	4.86	3.606	4.031	0.731	1.462	29.629	34	26.014	28.3	3.614	8.8	0.975	0.989	0.975	0.986
RVFAEC*NDESFWFRS	Q9NX40_C38	C38	Q9NX40	OCIAD1	/	/	2.57004	3.18944	/	2	2.87974	0.437982	2.88	Medium	3.77	3.947	3.739	3.915	0.032	0.201	25.386	26.1	26.186	27.2	-0.8	0	0.993	0.997	0.932	0.959
KEAQDAPGLDPQGAADC*AQGVLRQ	P39880_C802	C802	P39880	CUX1	/	/	/	/	2.88361	1	2.88361	/	2.884	Medium	0.689	1.099	0.339	1.02	0.35	0.889	9.49	13.68	6.944	13.41	2.545	9.366	0.549	0.927	0.127	0.281
KEMPFITC*DEFNGVPSYMKS	Q96BD8_C142	C142	Q96BD8	SKA1	3.31437	2.45471	/	/	/	2	2.88454	0.607871	2.885	Medium	2.728	3.511	2.465	3.375	0.263	0.527	22.217	24.3	21.399	24.7	0.819	4.12	0.939	0.987	0.318	0.577
KNFLYAWC*GKR	Q08211_C12	C12	Q08211	DHX9	/	1.92856	/	/	3.84693	2	2.88774	1.35649	2.888	Medium	4.281	4.394	3.713	3.85	0.567	0.686	28.371	29.3	26	26.7	2.371	3	0.993	0.997	0.914	0.953
KAATDAQDANQCCTSCEDNAPATSYCVEC*SEPLCETCVEAHQRV	Q13263_C169	C169	Q13263	TRIM28	/	2.88792	/	/	/	1	2.88792	/	2.888	Medium	4.721	5.025	3.942	4.175	0.779	0.978	32.7	35	27.871	29.9	4.829	6.5	0.994	0.997	0.972	0.992
KSPAESC*DLLGDIQTCIRK	Q9BQG0_C614	C614	Q9BQG0	MYBBP1A	/	/	2.82768	2.94899	/	2	2.88833	0.0857791	2.888	Medium	3.268	3.926	3.161	3.617	0.107	0.526	23.914	26	24.186	25.5	-0.271	1	0.956	0.995	0.289	0.483
RFC*LICNYLSKI	P40937_C152	C152	P40937	RFC5	/	/	/	2.89028	/	1	2.89028	/	2.89	Medium	4.482	4.846	3.874	4.141	0.608	0.816	30.571	34	27.357	29.5	3.214	5.8	0.994	0.998	0.961	0.981
KC*LPPSEAASDNHLKK	Q14241_C339	C339	Q14241	ELOA	/	/	/	/	2.89136	1	2.89136	/	2.891	Medium	0.535	1.149	0.075	0.725	0.46	0.733	7.599	14.03	4.239	11.29	3.36	6.775	0.606	0.714	0.051	0.087
KC*DPVFDFGTGPRN	Q9BY44_C306	C306	Q9BY44	EIF2A	/	2.84918	/	2.94028	2.89161	3	2.89369	0.0455856	2.894	Medium	4.119	4.429	3.995	4.31	0.124	0.303	27.557	29.7	28.829	32	-1.271	0.3	0.993	0.998	0.978	0.993
RSPFLC*FGDVLLGASRT	Q8IZT6_C51	C51	Q8IZT6	ASPM	3.34086	/	/	2.44759	/	2	2.89423	0.631637	2.894	Medium	2.67	3.331	2.414	3.043	0.257	0.506	21.824	23.7	21.069	23.7	0.756	3.93	0.932	0.991	0.72	0.851
RLRPLSYPDTDVILMC*FSIDSPDSLENIPEKW	P08134_C83	C83	P08134	RHOC	3.32498	2.9709	/	2.38798	/	3	2.89462	0.473134	2.895	Medium	4.245	4.655	3.981	4.382	0.264	0.505	28.786	33	28.929	33	-0.143	3.1	0.993	0.997	0.969	0.976
RNDC*PNWITEKI	Q99590_C1020	C1020	Q99590	SCAF11	/	/	/	2.89577	/	1	2.89577	/	2.896	Medium	3.456	4.05	2.996	3.56	0.46	0.661	24.414	26.7	23.729	25.3	0.686	2	0.949	0.994	0.928	0.978
KDIEDTLSGIQTAGC*GSTFFRD	Q8IYU8_C144	C144	Q8IYU8	MICU2	2.81843	3.34901	3.04653	2.82735	2.4398	5	2.89622	0.334188	2.896	Medium	1.638	2.683	0.977	2.013	0.66	0.781	16.9	22.4	12.902	19.34	3.998	4.74	0.604	0.975	0.079	0.354
RICNQVLVC*ERK	Q9P2R7_C158	C158	Q9P2R7	SUCLA2	/	/	2.74036	3.06002	/	2	2.90019	0.226034	2.9	Medium	3.974	4.63	3.546	4.01	0.428	0.826	27.429	32	26.043	28.1	1.386	5.3	0.977	0.997	0.975	0.985
KLGC*NITISEDITPRR	Q96FJ0_C38	C38	Q96FJ0	STAMBPL1	4.01559	/	/	2.65175	2.04041	3	2.90258	1.0112	2.903	Medium	2.802	3.411	0.622	1.194	2.18	2.372	22.514	24	9.68	14.4	12.834	19.917	0.538	0.934	0.693	0.9
RSHSC*SRS	Q8N5F7_C47	C47	Q8N5F7	NKAP	/	/	3.44028	2.36697	/	2	2.90362	0.758945	2.904	Medium	1.433	1.791	0.88	1.119	0.553	0.826	15.796	18.13	12.396	14	3.4	5.08	0.745	0.922	0.139	0.235
RELGGC*SQAGNRH	O95081_C39	C39	O95081	AGFG2	/	2.90541	/	/	/	1	2.90541	/	2.905	Medium	3.316	3.847	3.085	4.006	0.231	0.469	24.057	25.6	24.114	28	-0.057	1.6	0.949	0.99	0.875	0.931
KFQYEC*GNYSGAAEYLYFFRV	P60228_C141	C141	P60228	EIF3E	2.22971	2.34712	2.89428	2.97567	4.084	5	2.90616	0.735253	2.906	Medium	4.003	4.221	3.968	4.167	0.036	0.276	26.457	27.8	27.914	29.8	-1.457	0.4	0.993	0.997	0.987	0.993
KQKSPISFFQC*VYLDGYNGYGFQFPFTPADRP	Q13061_C691	C691	Q13061	TRDN	/	2.90932	/	/	/	1	2.90932	/	2.909	Medium	3.952	4.215	3.411	3.665	0.541	0.811	26.243	27.8	24.9	25.7	1.343	2.6	0.993	0.997	0.891	0.934
KAYPVSGC*FDYLSEDLPDTIHIGGRI	Q9BTC0_C1079	C1079	Q9BTC0	DIDO1	/	3.3843	/	/	2.43749	2	2.9109	0.669496	2.911	Medium	3.632	4.503	3.06	4.137	0.572	0.811	26.029	31	24.096	29.5	1.933	5.43	0.841	0.997	0.94	0.988
RLPFLDSQTGVAQSNC*YIWMEKR	Q92785_C53	C53	Q92785	DPF2	/	/	2.63731	3.19791	/	2	2.91761	0.396404	2.918	Medium	4.252	4.714	3.802	4.198	0.45	0.715	28.771	33	27.343	31	1.429	3.5	0.993	0.998	0.989	0.998
RDPVLAPAVGADLLDYC*LARR	O60287_C1222	C1222	O60287	URB1	/	/	2.91944	/	/	1	2.91944	/	2.919	Medium	4.213	4.528	3.843	3.987	0.37	0.728	28.714	32	26.771	27.9	1.943	5.3	0.995	0.998	0.976	0.984
RLC*GPCSVQAVVLNDKF	Q99549_C799	C799	Q99549	MPHOSPH8	/	/	2.61142	3.23216	/	2	2.92179	0.438929	2.922	Medium	4.435	4.819	3.935	4.23	0.5	0.724	30.271	34	28.014	31	2.257	4.2	0.993	0.998	0.941	0.967
RVEDAYILTC*NVSLEYEKT	P40227_C233	C233	P40227	CCT6A	2.26738	3.57646	/	/	/	2	2.92192	0.925659	2.922	Medium	3.23	3.681	2.853	3.328	0.377	0.497	23.586	24.9	23.371	24.5	0.214	0.4	0.982	0.993	0.982	0.995
RANPDPNCC*LGVFGLSLYTTERD	P62995_C119	C119	P62995	TRA2B	/	2.92194	/	/	/	1	2.92194	/	2.922	Medium	4.018	4.348	3.975	4.16	0.043	0.293	26.786	28.9	28	29.8	-1.214	0.5	0.992	0.997	0.97	0.981
KFGQFC*TVGILINSGSRY	Q10713_C88	C88	Q10713	PMPCA	/	/	/	2.77277	3.07119	2	2.92198	0.211015	2.922	Medium	4.314	4.727	3.872	4.219	0.442	0.669	29.343	33	27.829	31	1.514	3.5	0.989	0.997	0.927	0.966
RNQVFEPSC*LDAFPNLKDFISRF	P28161_C174	C174	P28161	GSTM2	2.77068	3.7948	2.21171	/	/	3	2.92573	0.802854	2.926	Medium	3.064	3.726	2.601	3.135	0.462	0.732	23.3	25	21.74	24	1.56	4.66	0.935	0.988	0.851	0.887
KC*WDPSPQAYFTLPRN	O14641_C354	C354	O14641	DVL2	/	3.53094	2.32725	/	/	2	2.92909	0.851137	2.929	Medium	4.064	4.487	3.476	3.923	0.588	0.901	27.3	31	25.343	27.3	1.957	3.7	0.993	0.997	0.976	0.987
RTSTTNGGILTVSIDNPGAVQC*PVTQKPRL	Q96QD9_C242	C242	Q96QD9	FYTTD1	/	/	/	2.99788	2.87256	2	2.93522	0.0886146	2.935	Medium	2.119	2.723	1.702	2.837	0.417	0.634	20.116	22.4	16.983	23.3	3.133	4.34	0.857	0.99	0.151	0.251
RTLLLTPVGAHLTNESVC*EIMQSCFRI	Q92538_C158	C158	Q92538	GBF1	/	2.93757	/	/	/	1	2.93757	/	2.938	Medium	4.276	4.68	3.815	4.033	0.461	0.746	29.057	33	26.657	28.3	2.4	5.6	0.993	0.997	0.973	0.978
RLDVGNFSWGSEC*CTRK	P62241_C71	C71	P62241	RPS8	3.28921	3.0872	3.44277	2.91322	1.97059	5	2.9406	0.578114	2.941	Medium	3.517	3.87	3.104	3.604	0.413	0.846	24.386	25.7	24.014	25.5	0.371	1.3	0.947	0.993	0.96	0.978
KTQTVC*NFTDGALVQHQEWDGKE	Q01469_C87	C87	Q01469	FABP5	2.23655	2.82997	3.15271	3.56986	2.91606	5	2.94103	0.487207	2.941	Medium	3.773	4.032	3.555	3.789	0.218	0.362	25.357	26.6	25.343	26.4	0.014	0.6	0.991	0.997	0.537	0.829
KYC*GLCDSIITIYRE	Q9Y6C9_C160	C160	Q9Y6C9	MTCH2	1.71505	/	4.17117	/	/	2	2.94311	1.73674	2.943	Medium	3.247	3.921	3.208	4.459	0.039	0.589	23.871	25.9	25.486	33	-1.614	4	0.801	0.996	0.966	0.993
RVGMGSGSIC*ITQEVLACGRPQATAVYKV	P12268_C331	C331	P12268	IMPDH2	4.065	3.662	1.97809	2.07794	/	4	2.94576	1.07319	2.946	Medium	4.261	4.532	4.328	4.499	-0.067	0.278	28.614	32	31.971	33	-3.357	0	0.991	0.998	0.992	0.994
RDQELYFFHELSPGSC*FFLPKG	P26639_C343	C343	P26639	TARS1	2.78634	2.98873	3.24407	3.22822	2.48823	5	2.94712	0.318339	2.947	Medium	4.332	4.558	4.223	4.419	0.109	0.291	29.257	32	30.857	33	-1.6	0.3	0.988	0.998	0.97	0.986
KGEQGQYLQQDANEC*WIQMMRV	P54578_C203	C203	P54578	USP14	/	/	2.99441	2.74267	3.1103	3	2.94913	0.187952	2.949	Medium	4.487	4.763	4.113	4.3	0.374	0.57	30.486	33	29.743	32	0.743	3.5	0.992	0.998	0.979	0.994
KC*LELFSELAEDKENYKKF	P08238_C412	C412	P08238	HSP90AB1	/	2.88931	3.24327	2.72036	/	3	2.95098	0.266854	2.951	Medium	3.968	4.404	3.526	4.179	0.442	0.931	26.643	29.4	25.757	30	0.886	4.4	0.989	0.997	0.964	0.981
RC*PAAMTVMHLRK	P35226_C166	C166	P35226	BMI1	/	/	/	2.95361	/	1	2.95361	/	2.954	Medium	4.523	4.848	3.989	4.136	0.534	0.812	30.886	34	27.986	29.5	2.9	5.8	0.993	0.998	0.991	0.997
KIIYEQEGVYIHSSC*GKT	Q8TC07_C24	C24	Q8TC07	TBC1D15	3.17567	3.77549	2.6126	2.39277	2.82161	5	2.95563	0.541533	2.956	Medium	2.679	3.72	2.255	3.302	0.424	0.579	22.286	25	20.359	24.4	1.927	4.07	0.924	0.992	0.807	0.875
RLQLLDGEYEVAMQEMEEC*PISKK	Q15022_C325	C325	Q15022	SUZ12	/	1.84088	3.45225	3.33238	3.20894	4	2.95861	0.751747	2.959	Medium	3.636	4.459	2.648	3.855	0.988	1.234	25.186	30	22.584	26.8	2.601	4.31	0.902	0.973	0.946	0.98
RVASDSPKPALTLQQGQEFSAGGQNAENLC*QFFKI	Q69YH5_C750	C750	Q69YH5	CDCA2	/	/	/	2.55119	3.36805	2	2.95962	0.577607	2.96	Medium	1.127	1.806	0.421	1.427	0.705	0.969	13.713	18.24	7.695	15.49	6.018	9.506	0.342	0.761	0.111	0.229
RVNNVFDHFSDC*EFLAALYNPFGNFKPHLQKL	O95379_C165	C165	O95379	TNFAIP8	/	/	2.9597	/	/	1	2.9597	/	2.96	Medium	3.491	4.106	2.929	3.352	0.562	0.96	24.557	27	23.529	24.6	1.029	3	0.947	0.993	0.908	0.977
KQPC*PSESDIITEEDKS	O75475_C204	C204	O75475	PSIP1	/	/	3.0237	/	2.9043	2	2.964	0.0844286	2.964	Medium	2.91	3.58	2.401	2.771	0.509	1.016	22.886	24.5	22.129	23.1	0.757	1.8	0.822	0.994	0.822	0.861
RYIPDEADFLLGMATVNNC*VSYRN	Q14790_C409	C409	Q14790	CASP8	/	2.96952	/	/	/	1	2.96952	/	2.97	Medium	2.617	3.556	2.643	3.944	-0.027	0.565	21.36	24.4	21.323	27.5	0.037	4.22	0.908	0.997	0.735	0.976
RTGSQGQC*TQVRV	P62857_C27	C27	P62857	RPS28	3.77135	3.63386	2.35824	2.66665	2.41761	5	2.96954	0.680859	2.97	Medium	4.672	5.217	3.955	4.536	0.717	0.815	31.871	35	28.357	34	3.514	6.1	0.989	0.997	0.866	0.918
KVTFSC*AAGFGQRH	Q14203_C1252	C1252	Q14203	DCTN1	3.12049	2.82057	/	/	/	2	2.97053	0.212075	2.971	Medium	3.926	4.103	3.728	4.014	0.198	0.567	26.043	27	26.329	28.1	-0.286	1.1	0.989	0.997	0.976	0.994
RGDGPIC*LVLAPTRE	Q92841_C247	C247	Q92841	DDX17	2.97191	/	/	/	/	1	2.97191	/	2.972	Medium	4.249	4.667	3.657	3.971	0.592	0.835	28.843	33	26.086	27.7	2.757	6.1	0.972	0.996	0.991	0.998
KHDAATC*FVDAGNAFKK	P54920_C84	C84	P54920	NAPA	2.97261	/	/	/	/	1	2.97261	/	2.973	Medium	2.6	3.377	1.756	2.672	0.844	1.555	21.939	23.9	17.57	22.9	4.369	7.6	0.642	0.989	0.838	0.906
RSQQEIC*EQLNINHMIQRI	Q14139_C79	C79	Q14139	UBE4A	/	2.97717	/	/	/	1	2.97717	/	2.977	Medium	3.342	4.128	2.918	3.708	0.424	0.638	24.271	27.2	23.629	25.9	0.643	1.3	0.979	0.996	0.996	0.999
KTC*ENFLALCASNYYNGCIFHRN	Q9H2H8_C25	C25	Q9H2H8	PPIL3	/	2.98128	/	/	/	1	2.98128	/	2.981	Medium	3.514	4.155	3.523	4.108	-0.01	0.244	24.857	27.4	26.186	29.2	-1.329	-0.1	0.971	0.987	0.979	0.989
RC*SLSEPLESDEADLAKK	Q03188_C612	C612	Q03188	CENPC	/	/	2.64752	3.09426	3.24116	3	2.99431	0.309183	2.994	Medium	1.349	2.54	1.172	2.642	0.177	0.395	14.486	22.1	13.358	22.9	1.129	2.429	0.73	0.983	0.054	0.159
RDC*TVEMPILKD	Q13363_C38	C38	Q13363	CTBP1	/	/	3.10647	2.8883	/	2	2.99738	0.154269	2.997	Medium	4.165	4.388	3.965	4.171	0.2	0.434	27.543	29.3	27.857	29.9	-0.314	1.7	0.993	0.997	0.952	0.968
KTC*TTVAFTQVNSEDKG	P62424_C199	C199	P62424	RPL7A	2.32667	3.04589	2.90701	3.45931	3.25568	5	2.99891	0.430249	2.999	Medium	3.502	3.813	3.353	3.572	0.149	0.354	24.357	25.4	24.629	25.4	-0.271	0.4	0.991	0.996	0.977	0.987
KFYNAGLAYC*HSKL	Q8TC12_C203	C203	Q8TC12	RDH11	2.99987	/	/	/	/	1	2.99987	/	3	Medium	3.689	4.016	3.4	3.987	0.288	0.672	25	26.5	24.971	27.9	0.029	1.6	0.937	0.995	0.941	0.962
RGADC*CVLVFDVTAPNTFKT	P51149_C83	C83	P51149	RAB7A	2.93796	/	2.19253	3.56993	3.30153	4	3.00049	0.597661	3	Medium	3.944	4.305	3.139	4.213	0.805	1.081	26.443	28.5	24.714	31	1.729	3.8	0.963	0.994	0.929	0.951
RLDGMGC*LEFDEERA	Q13951_C124	C124	Q13951	CBFB	/	/	/	3.00146	/	1	3.00146	/	3.001	Medium	3.799	4.471	3.206	3.817	0.592	0.69	26.043	31	24.429	26.5	1.614	4.5	0.906	0.963	0.962	0.98
KIDPENAEFLTALC*ELRL	Q13325_C476	C476	Q13325	IFIT5	3.14103	3.30224	1.86563	3.70476	/	4	3.00341	0.794706	3.003	Medium	2.751	3.541	1.93	2.088	0.821	1.453	22.543	24.4	18.693	20.2	3.85	4.9	0.657	0.87	0.594	0.833
KIGVGAMTWSPLAC*GIVSGKY	Q13303_C248	C248	Q13303	KCNAB2	3.92122	4.03681	2.33608	2.35617	2.37397	5	3.00485	0.890326	3.005	Medium	3.606	4.413	3.247	4.083	0.359	0.576	25.371	29.5	25.257	28.9	0.114	1.3	0.878	0.991	0.887	0.97
RIEC*LPTSGHLSSLDQDLLMLKA	Q9BXB4_C240	C240	Q9BXB4	OSBPL11	3.20503	2.80999	/	/	/	2	3.00751	0.279335	3.008	Medium	3.078	3.755	2.552	3.355	0.526	0.894	23.257	25.2	21.686	24.6	1.571	4.51	0.903	0.993	0.945	0.98
RFAAAYC*RS	P08559_C273	C273	P08559	PDHA1	/	/	2.9503	2.98555	3.09169	3	3.00918	0.0735973	3.009	Medium	4.365	4.664	4.103	4.318	0.262	0.446	29.657	33	29.4	32	0.257	3.2	0.99	0.997	0.96	0.983
RVAAC*LPIDDVLRI	Q96SW2_C287	C287	Q96SW2	CRBN	/	4.07891	1.9395	/	/	2	3.00921	1.51279	3.009	Medium	3.173	4.052	2.97	3.793	0.203	0.526	23.714	26.7	23.486	26.4	0.229	2.08	0.921	0.996	0.983	0.989
KGLNDLQPWPNQMAIAC*GSRA	Q9Y673_C194	C194	Q9Y673	ALG5	/	/	2.71302	3.30576	/	2	3.00939	0.41913	3.009	Medium	4.278	4.675	4.021	4.263	0.256	0.661	29.029	33	28.671	32	0.357	3.5	0.987	0.997	0.993	0.996
RYSGNQVLFC*SETIARC	Q8TEU7_C66	C66	Q8TEU7	RAPGEF6	4.07471	/	2.35353	2.606	/	3	3.01141	0.929454	3.011	Medium	2.808	3.263	2.519	3.062	0.289	0.447	22.614	23.6	22.177	23.8	0.437	1.86	0.873	0.989	0.838	0.93
RDHWVHVLVPMGFVIGC*YLDRK	O75438_C25	C25	O75438	NDUFB1	/	/	3.01346	/	/	1	3.01346	/	3.013	Medium	2.491	3.493	2.104	2.974	0.387	0.63	20.796	24.2	19.294	23.6	1.501	4.31	0.814	0.985	0.58	0.93
RDEQGAC*AVLAVHLNTLLGERPVQHRE	P40121_C77	C77	P40121	CAPG	3.27568	2.75706	/	/	/	2	3.01637	0.36672	3.016	Medium	2.509	2.872	3.315	3.71	-0.806	-0.661	21.483	22.7	24.657	25.9	-3.174	-2.4	0.948	0.996	0.294	0.398
RVTVRLNQQQHPDC*KTYHGKV	Q5T280_C239	C239	Q5T280	SPOUT1	/	3.01697	/	/	/	1	3.01697	/	3.017	Medium	2.822	4.108	2.629	3.587	0.193	0.521	22.7	27	22.054	25.4	0.646	1.61	0.894	0.993	0.836	0.952
KIC*DVYNAVMDVVKK	Q9Y5B9_C323	C323	Q9Y5B9	SUPT16H	/	/	3.27018	2.76392	/	2	3.01705	0.35798	3.017	Medium	3.362	4.303	2.964	4.035	0.398	0.64	24.571	28.5	23.824	28.3	0.747	3.13	0.776	0.996	0.973	0.992
RFC*IWTESAFRK	P36578_C250	C250	P36578	RPL4	3.34382	3.26145	2.58778	/	2.87553	4	3.01714	0.351577	3.017	Medium	4.603	5.136	3.9	4.179	0.703	1.29	31.257	35	27.686	30	3.571	8.7	0.993	0.997	0.965	0.971
RAEQLFSSALC*AARL	Q96GD0_C91	C91	Q96GD0	PDXP	3.30652	2.72931	/	/	/	2	3.01791	0.408149	3.018	Medium	4.226	4.601	3.375	3.741	0.851	1.237	28.186	32	24.814	26.1	3.371	6.9	0.974	0.991	0.973	0.98
KGVLFGVPGAFTPGC*SKT	P30044_C100	C100	P30044	PRDX5	3.61903	3.69745	2.59024	2.63655	2.55777	5	3.02021	0.583771	3.02	Medium	4.51	4.765	3.981	4.123	0.529	0.742	30.786	33	27.871	29.3	2.914	5.9	0.991	0.997	0.919	0.956
KC*PLDPYFIMPDKC	P33992_C207	C207	P33992	MCM5	/	/	3.02105	/	/	1	3.02105	/	3.021	Medium	4.401	4.686	4.009	4.209	0.392	0.577	29.886	33	28.286	31	1.6	4.2	0.994	0.998	0.968	0.989
KMVSGC*QTRS	Q8N1G4_C249	C249	Q8N1G4	LRRC47	/	3.62041	/	/	2.42188	2	3.02115	0.847489	3.021	Medium	3.976	4.301	3.622	3.866	0.354	0.602	26.371	28.5	25.671	26.9	0.7	1.9	0.989	0.997	0.889	0.913
KSEETNTEIVEC*ILKR	P46013_C903	C903	P46013	MKI67	/	/	2.50824	3.35436	3.20392	3	3.02217	0.451392	3.022	Medium	0.473	1.662	-0.757	1.364	1.23	1.808	6.619	17.2	2.217	15.21	4.402	8.292	0.387	0.886	0.069	0.274
KLFDDPDLGGAIPLGDSLLLPAAC*ESGGPTPSLSHRD	Q53T59_C287	C287	Q53T59	HS1BP3	/	3.02331	/	/	/	1	3.02331	/	3.023	Medium	0.69	1.316	-0.407	0.838	1.097	1.663	9.062	15.07	1.786	12.15	7.276	13.947	0.469	0.958	0.025	0.055
KC*TVVSETISSKN	Q68D10_C535	C535	Q68D10	SPTY2D1	2.98662	/	3.33042	2.63845	3.13942	4	3.02373	0.292835	3.024	Medium	3.795	4.211	3.935	4.21	-0.14	0.227	25.629	27.8	28.029	31	-2.4	0	0.993	0.997	0.983	0.992
RSPGVVISDDEPGYDLDLFC*IPNHYAEDLERV	P00492_C23	C23	P00492	HPRT1	3.48	2.57319	/	/	/	2	3.02659	0.641211	3.027	Medium	3.738	4.265	3.162	3.805	0.577	0.687	25.743	28.2	24.357	26.5	1.386	2.2	0.963	0.997	0.962	0.984
RC*FVSFPLNTGDLDCETCTITRS	Q9H061_C85	C85	Q9H061	TMEM126A	/	/	2.77473	3.04479	3.2739	3	3.03114	0.249865	3.031	Medium	1.327	2.847	0.508	2.203	0.82	0.966	14.027	22.7	8.481	21.3	5.546	9.618	0.41	0.861	0.168	0.735
RGVESQGMLLC*ASIEGINRQ	P54577_C442	C442	P54577	YARS1	/	3.03144	/	/	/	1	3.03144	/	3.031	Medium	4.117	4.281	4.186	4.427	-0.069	0.039	27.2	28.3	30.529	33	-3.329	-0.8	0.992	0.997	0.957	0.985
KGDPQVYEELFSYSC*PKF	Q9Y262_C417	C417	Q9Y262	EIF3L	2.90568	3.22426	/	/	2.96922	3	3.03305	0.16861	3.033	Medium	4.498	5.009	3.803	4.167	0.695	0.993	30.786	35	27.171	29.8	3.614	5.2	0.993	0.998	0.986	0.995
KTDGFGIDTC*RS	P04632_C144	C144	P04632	CAPNS1	3.0115	3.05642	/	/	/	2	3.03396	0.0317632	3.034	Medium	4.382	4.651	3.991	4.213	0.391	0.538	29.829	33	28.214	31	1.614	4.1	0.994	0.998	0.984	0.996
KVTDETSGC*SLTCAQFHPDGLIFGTGTMDSQIKI	Q9UMS4_C351	C351	Q9UMS4	PRPF19	3.54208	/	3.71506	3.38012	1.51812	4	3.03884	1.023	3.039	Medium	3.225	4	2.829	3.323	0.396	0.72	23.671	26.4	23.314	24.5	0.357	1.9	0.887	0.986	0.967	0.979
RSAQGC*DLLQNLQNITQGAKI	Q9UK39_C302	C302	Q9UK39	NOCT	4.52245	/	2.71	2.65634	2.3125	4	3.05032	0.997093	3.05	Medium	2.907	3.385	2.493	3.098	0.414	0.646	22.829	23.9	22.253	23.9	0.576	2.43	0.909	0.991	0.738	0.845
RLCC*GLSMFEVILTRI	Q96F07_C1112	C1112	Q96F07	CYFIP2	3.05169	/	/	/	/	1	3.05169	/	3.052	Medium	4.126	4.617	3.577	4.332	0.549	1.057	28.243	32	26.829	32	1.414	3	0.99	0.998	0.875	0.989
RIC*NQVLVCERK	Q9P2R7_C152	C152	Q9P2R7	SUCLA2	2.55526	/	3.35236	3.25784	/	3	3.05515	0.435492	3.055	Medium	4.251	4.63	3.933	4.068	0.319	0.753	28.6	32	27.443	28.7	1.157	5.4	0.994	0.998	0.978	0.985
KMC*DFGISGYLVDSVAKT	P46734_C207	C207	P46734	MAP2K3	/	3.05635	/	/	/	1	3.05635	/	3.056	Medium	4.166	4.476	3.849	4.232	0.316	0.482	28.429	31	28.1	31	0.329	1.7	0.993	0.998	0.861	0.978
KVLC*LAVAVGHVKM	P62906_C164	C164	P62906	RPL10A	/	/	3.05604	2.95925	3.15861	3	3.05797	0.099694	3.058	Medium	4.248	4.852	3.585	3.965	0.663	0.914	28.343	34	25.786	27.6	2.557	6.4	0.982	0.996	0.989	0.992
RNYSWMDIITIC*KD	Q9BV57_C70	C70	Q9BV57	ADI1	3.37066	3.13266	2.49337	3.60012	2.69583	5	3.05853	0.460216	3.059	Medium	2.142	3.883	1.725	3.312	0.417	0.572	19.359	25.8	17.094	24.5	2.264	3.52	0.692	0.993	0.663	0.803
RDVAC*GANHTLVLDSQKR	Q9P258_C337	C337	Q9P258	RCC2	/	/	/	3.07983	3.04138	2	3.0606	0.0271883	3.061	Medium	4.191	4.345	4.157	4.45	0.034	0.568	27.714	28.9	30.614	33	-2.9	1.3	0.992	0.998	0.961	0.982
REC*ISIHVGQAGVQIGNACWELYCLEHGIQPDGQMPSDKT	P68363_C4	C4	P68363	TUBA1B	3.38745	3.24689	2.96558	2.83359	2.88689	5	3.06408	0.240941	3.064	Medium	4.467	4.94	3.763	4.057	0.705	1.112	30.243	34	26.586	28.6	3.657	7.6	0.968	0.98	0.985	0.99
RTVEIC*PFSFDSRD	Q9ULW0_C536	C536	Q9ULW0	TPX2	2.70383	4.05358	2.7659	2.82142	2.99545	5	3.06804	0.56154	3.068	Medium	4.472	4.712	3.667	4.091	0.805	0.981	30.771	33	26.214	29	4.557	6.4	0.977	0.995	0.973	0.993
KLANVQLLDTDGGFVHSDGAISC*HDMFDFLHLTGGGYAKI	P68402_C188	C188	P68402	PAFAH1B2	3.62024	2.51753	/	/	/	2	3.06888	0.779734	3.069	Medium	3.376	3.781	2.695	3.118	0.681	0.787	23.9	25.3	22.986	23.9	0.914	1.4	0.818	0.967	0.927	0.96
KEVLC*PESQSPNGVRF	Q14684_C155	C155	Q14684	RRP1B	3.65874	5.92949	1.91356	1.77215	2.0905	5	3.07289	1.76808	3.073	Medium	2.441	3.602	2.035	3.179	0.406	0.6	21.536	24.6	19.066	24.1	2.47	4.75	0.878	0.993	0.578	0.861
KC*GLFMCIAVNLCGKA	P13591_C749	C749	P13591	NCAM1	/	/	/	3.13101	3.02281	2	3.07691	0.076509	3.077	Medium	4.554	4.824	4.093	4.365	0.461	0.856	31.3	34	29.857	33	1.443	3.6	0.994	0.998	0.97	0.993
RAGAVVAVPTDTLYGLACAASC*SAALRA	Q86U90_C99	C99	Q86U90	YRDC	4.44057	4.48626	2.31382	2.25144	1.90075	5	3.07857	1.27406	3.079	Medium	2.84	4.204	2.133	3.61	0.707	1.017	22.957	27.7	19.383	25.5	3.574	6.02	0.82	0.988	0.576	0.661
KTC*YPLESRPSLSLGTITDEEMKT	Q14980_C1937	C1937	Q14980	NUMA1	/	/	/	3.07882	/	1	3.07882	/	3.079	Medium	3.5	4.516	2.908	3.902	0.592	0.752	25.014	31	23.066	27.1	1.949	4.14	0.937	0.981	0.949	0.971
RC*FVCPVEYNNDTNSFTVDCEPSDLFRL	O95674_C286	C286	O95674	CDS2	2.53127	3.65215	3.37287	3.0379	2.81242	5	3.08132	0.443733	3.081	Medium	3.62	4.138	2.833	3.348	0.787	0.887	25.043	27.2	22.873	24.6	2.17	4.49	0.905	0.989	0.969	0.992
KYTIVVSATASDAAPLQYLAPYSGC*SMGEYFRD	P25705_C294	C294	P25705	ATP5F1A	3.35507	3.53202	2.82463	2.80785	2.8887	5	3.08165	0.337584	3.082	Medium	4.431	4.794	3.968	4.205	0.463	0.82	30.329	34	28.043	31	2.286	6	0.994	0.998	0.983	0.993
RSPHQNVCEQAVWALGNIIGDGPQC*RD	O00505_C191	C191	O00505	KPNA3	2.19081	/	1.79941	/	5.27761	3	3.08928	1.90523	3.089	Medium	3.509	4.519	3.046	3.782	0.463	0.873	25.329	31	23.957	26.3	1.371	4.7	0.957	0.997	0.984	0.99
RTTTFFQFCNADSGTLLC*TDVAARG	Q9NVP1_C481	C481	Q9NVP1	DDX18	/	/	3.0894	/	/	1	3.0894	/	3.089	Medium	3.749	4.005	3.361	3.646	0.389	0.495	25.257	26.4	24.671	25.7	0.586	1	0.98	0.994	0.947	0.977
RSGGSGGC*SGAGGASNCGTGSGRS	Q15005_C17	C17	Q15005	SPCS2	3.90958	3.67222	2.39404	2.26771	3.22123	5	3.09296	0.73966	3.093	Medium	1.231	1.98	0.803	1.436	0.428	0.584	13.866	19.55	11.414	15.53	2.452	4.065	0.713	0.852	0.039	0.062
RSSNAYDPSQMC*AEKQ	Q9NRL2_C970	C970	Q9NRL2	BAZ1A	/	/	3.05118	3.13684	/	2	3.09401	0.0605708	3.094	Medium	3.074	3.701	2.577	3.183	0.497	0.72	23.214	24.9	21.647	24.1	1.567	5.32	0.797	0.991	0.837	0.981
KKLPVGFTFSFPC*QQSKI	P19367_C158	C158	P19367	HK1	/	/	3.09574	/	/	1	3.09574	/	3.096	Medium	3.964	4.355	3.638	3.897	0.326	0.553	26.671	29	25.886	27.1	0.786	2.1	0.993	0.997	0.943	0.999
KTSGSQDSQPSPLALLAATC*SKI	Q02446_C55	C55	Q02446	SP4	2.73563	/	3.30152	3.38296	2.96633	4	3.09661	0.300701	3.097	Medium	3.753	4.162	3.103	3.905	0.649	0.916	25.3	27.4	24.157	27.1	1.143	2.1	0.989	0.995	0.948	0.968
RC*KDDEFTHLYTLIVRPDNTYEVKI	P27797_C163	C163	P27797	CALR	/	3.2101	2.9949	/	/	2	3.1025	0.152169	3.102	Medium	4.558	4.931	3.931	4.283	0.627	0.857	31.286	34	28.314	32	2.971	4.3	0.989	0.997	0.994	0.997
RCPEALFQPSFLGMESC*GIHETTFNSIMKC	P60709_C272	C272	P60709	ACTB	3.10808	/	/	/	/	1	3.10808	/	3.108	Medium	3.294	3.96	2.869	3.676	0.425	0.789	23.829	26.2	23.471	25.8	0.357	1.2	0.971	0.983	0.939	0.951
KC*STVVCVICLEKPKY	Q15649_C6	C6	Q15649	ZNHIT3	/	3.11219	/	/	/	1	3.11219	/	3.112	Medium	1.541	2.047	0.953	1.64	0.587	0.885	16.554	20.1	12.625	16.46	3.93	6.021	0.722	0.903	0.034	0.07
RAQC*YMDTEQYEEAVRD	Q99615_C337	C337	Q99615	DNAJC7	/	3.11461	/	/	/	1	3.11461	/	3.115	Medium	4.556	5.26	4.357	5.03	0.199	0.556	31.257	35	31.257	35	0	1.1	0.977	0.998	0.964	0.97
RDSLLATVPDEQDC*VTQEVPDSRQ	Q96RS0_C602	C602	Q96RS0	TGS1	3.11834	/	/	/	/	1	3.11834	/	3.118	Medium	1.747	2.588	1.308	1.896	0.439	0.692	17.694	22.2	14.854	18.23	2.84	3.97	0.769	0.982	0.167	0.328
RSGGSGGCSGAGGASNC*GTGSGRS	Q15005_C26	C26	Q15005	SPCS2	3.97606	4.04872	2.23746	2.56236	2.77262	5	3.11944	0.837537	3.119	Medium	2.414	3.141	1.983	2.708	0.43	0.588	20.951	23.3	18.856	23	2.096	4.53	0.917	0.958	0.455	0.718
RLSC*QNLGAVLDDVPVQGFFKK	Q14690_C361	C361	Q14690	PDCD11	/	/	/	/	3.12119	1	3.12119	/	3.121	Medium	1.382	1.695	0.446	1.587	0.937	1.263	15.446	17.42	7.759	16.2	7.686	10.663	0.524	0.955	0.185	0.318
RGC*IPTMARA	Q02978_C184	C184	Q02978	SLC25A11	/	/	/	/	3.12332	1	3.12332	/	3.123	Medium	3.75	4.582	3.245	4.063	0.505	0.665	26.043	32	24.757	28.6	1.286	3.4	0.952	0.996	0.965	0.985
RQLVAQSGVAVIDC*SWARL	Q9UJK0_C124	C124	Q9UJK0	TSR3	/	/	/	3.12695	/	1	3.12695	/	3.127	Medium	4.625	5.018	3.434	3.664	1.191	1.45	31.586	35	24.871	25.7	6.714	9.3	0.987	0.993	0.956	0.974
KEDLELKCSTLGKDC*EMYKHRM	Q9BXL7_C358	C358	Q9BXL7	CARD11	/	/	/	3.12748	/	1	3.12748	/	3.127	Medium	4.217	4.501	3.784	4.078	0.432	0.599	28.814	31	26.9	28.8	1.914	3	0.994	0.998	0.834	0.958
KGIAVIVTGQGEQC*ERA	Q9UBP0_C171	C171	Q9UBP0	SPAST	2.98198	2.98504	/	3.41943	/	3	3.12882	0.251683	3.129	Medium	2.701	3.171	2.215	2.536	0.485	0.737	22.271	23.3	20.877	22.7	1.394	2.75	0.9	0.96	0.873	0.954
RFANSC*DSVYSACTDGTVKC	Q96FK6_C82	C82	Q96FK6	WDR89	/	/	2.90665	3.52012	2.96472	3	3.1305	0.338671	3.13	Medium	1.982	3.777	1.914	3.385	0.068	0.392	18.467	25.3	18.133	24.7	0.334	1.38	0.787	0.99	0.316	0.788
RECISIHVGQAGVQIGNAC*WELYCLEHGIQPDGQMPSDKT	P68363_C20	C20	P68363	TUBA1B	3.3634	/	2.99681	3.04122	/	3	3.13381	0.200066	3.134	Medium	4.529	5.041	3.944	4.242	0.585	0.966	31	35	27.843	32	3.157	7.5	0.973	0.987	0.988	0.99
KYGIIC*MEDLIHEIYTVGKRF	P18124_C186	C186	P18124	RPL7	3.31425	3.20748	3.10848	2.90857	/	4	3.13469	0.172586	3.135	Medium	3.842	4.658	3.555	4.264	0.287	0.843	26.371	33	26.157	32	0.214	6.5	0.989	0.997	0.988	0.991
RGHESEVFIC*AWNPVSDLLASGSGDSTARI	Q9BZK7_C175	C175	Q9BZK7	TBL1XR1	/	3.13877	/	/	/	1	3.13877	/	3.139	Medium	4.063	4.28	4.079	4.235	-0.017	0.261	26.843	28.3	28.929	31	-2.086	0.3	0.994	0.998	0.986	0.992
RAPIIC*VLGHVDTGKT	O60841_C635	C635	O60841	EIF5B	3.1428	/	/	/	/	1	3.1428	/	3.143	Medium	4.101	4.367	4	4.295	0.101	0.219	27.457	29.1	28.814	32	-1.357	-0.2	0.994	0.998	0.984	0.996
RAIYQC*FVWSGTAEARK	Q9UPT9_C44	C44	Q9UPT9	USP22	/	3.14381	/	/	/	1	3.14381	/	3.144	Medium	3.305	3.607	2.527	2.781	0.777	0.901	23.714	24.6	22.6	23.2	1.114	1.4	0.942	0.981	0.603	0.659
KETPLSNC*ERR	Q06265_C9	C9	Q06265	EXOSC9	/	4.45283	1.6761	2.91537	3.53188	4	3.14405	1.16483	3.144	Medium	3.891	4.606	3.525	4.523	0.366	0.699	26.786	32	26.714	34	0.071	1.5	0.98	0.997	0.855	0.937
RGHESEVFIC*AWNPVSDLLASGSGDSTARI	O60907_C238	C238	O60907	TBL1X	3.14625	/	/	/	/	1	3.14625	/	3.146	Medium	4.008	4.272	3.92	4.066	0.088	0.309	26.557	28.3	27.357	28.7	-0.8	0.6	0.994	0.998	0.968	0.989
KNC*TAGAVYTYHEKK	Q9Y314_C8	C8	Q9Y314	NOSIP	3.74958	3.98657	/	1.70675	/	3	3.14763	1.25346	3.148	Medium	3.686	4.095	3.161	4.032	0.525	1.058	25.3	26.9	24.6	28.3	0.7	2.8	0.957	0.997	0.942	0.956
RTGEPC*VAELTEENFQRL	Q8IUD2_C258	C258	Q8IUD2	ERC1	3.14904	/	/	/	/	1	3.14904	/	3.149	Medium	2.752	3.155	1.532	1.703	1.221	1.547	22.471	23.3	15.966	16.81	6.506	7.08	0.839	0.961	0.53	0.685
RLIGPNC*PGVINPGECKI	P53597_C172	C172	P53597	SUCLG1	/	/	3.24673	/	3.05826	2	3.1525	0.133268	3.152	Medium	4.326	4.598	4.148	4.376	0.178	0.424	29.1	32	30.057	33	-0.957	2.7	0.991	0.997	0.982	0.992
KIQSC*NSGVKS	Q92576_C561	C561	Q92576	PHF3	/	/	3.15592	/	/	1	3.15592	/	3.156	Medium	2.144	2.836	1.768	2.475	0.376	0.749	20.024	22.7	17.797	22.5	2.227	5.33	0.802	0.97	0.697	0.797
RSLSSLELFLSC*AQKQ	Q7Z6B0_C424	C424	Q7Z6B0	CCDC91	/	3.16186	/	/	/	1	3.16186	/	3.162	Medium	3.977	4.353	3.754	4.143	0.223	0.354	26.571	29	26.8	29.6	-0.229	0.4	0.987	0.998	0.945	0.974
KLGDGLFLQC*CEEVAELYPKI	O43837_C232	C232	O43837	IDH3B	3.29858	/	3.22913	3.06881	3.05133	4	3.16196	0.121234	3.162	Medium	3.875	4.869	3.308	4.106	0.566	1.153	26.871	34	25.214	29.1	1.657	8	0.96	0.997	0.936	0.969
RC*MPAPEEIVEELPASKK	P46013_C3014	C3014	P46013	MKI67	/	/	/	3.30311	3.02431	2	3.16371	0.197141	3.164	Medium	0.837	1.16	0.229	0.688	0.608	0.85	11.133	14.1	6.09	10.99	5.044	7.788	0.386	0.582	0.066	0.13
RETYC*PVIVDNLIQLCKS	Q9BZE1_C177	C177	Q9BZE1	MRPL37	/	2.64716	/	3.68451	/	2	3.16583	0.733517	3.166	Medium	3.369	3.882	3.938	4.858	-0.57	0.469	24.086	25.8	28.8	34	-4.714	0.4	0.975	0.998	0.933	0.977
KIITSIQNNYGAGVYYNSLIMC*NGRL	Q96BW9_C103	C103	Q96BW9	TAMM41	/	/	2.91645	2.122	4.46367	3	3.16737	1.19083	3.167	Medium	2.41	3.208	2.771	3.583	-0.361	0.217	21	23.4	23.214	25.4	-2.214	-0.2	0.887	0.993	0.961	0.985
RALC*ELESGIPAAESQIVYAERPLTDNHRS	Q5TDH0_C34	C34	Q5TDH0	DDI2	3.06958	3.28157	/	/	/	2	3.17557	0.1499	3.176	Medium	4.248	4.618	3.315	3.772	0.933	1.242	28.729	32	24.671	26.3	4.057	7	0.985	0.994	0.795	0.902
KKDDYEYC*MSEYLRM	P53611_C40	C40	P53611	RABGGTB	2.82365	3.53035	/	/	/	2	3.177	0.499712	3.177	Medium	3.011	3.574	1.984	2.154	1.027	1.55	23.1	24.5	19.097	20.9	4.003	5.84	0.892	0.978	0.957	0.984
RMVSEAGTGFC*FNTKR	O75394_C29	C29	O75394	MRPL33	/	/	/	3.17923	/	1	3.17923	/	3.179	Medium	1.603	2.673	0.429	2.588	1.174	1.478	16.661	22.4	6.524	22.8	10.137	13.927	0.49	0.989	0.476	0.928
KKGGVTENTSYYIFTQC*PDGAFEAFPVHNWYNFTPLARH	P35269_C130	C130	P35269	GTF2F1	3.05507	3.4831	2.79963	2.77763	3.78634	5	3.18035	0.442071	3.18	Medium	4.014	4.529	3.423	4.234	0.591	0.839	27.5	32	25.871	31	1.629	3.4	0.962	0.997	0.922	0.952
RSSHAPATC*KL	Q8ND24_C655	C655	Q8ND24	RNF214	/	3.18126	/	/	/	1	3.18126	/	3.181	Medium	3.757	4.039	3.314	3.732	0.442	0.632	25.271	26.6	24.643	26.1	0.629	1.3	0.986	0.997	0.944	0.99
RQCIRPAEIVASLLEGEENTC*GKQ	Q76FK4_C556	C556	Q76FK4	NOL8	/	/	3.21332	3.36297	2.98725	3	3.18785	0.189151	3.188	Medium	0.279	1.003	-0.366	0.802	0.646	0.871	5.604	12.97	2.78	11.88	2.825	6.855	0.372	0.61	0.043	0.093
KVELC*SFSGYKI	P83731_C6	C6	P83731	RPL24	4.11233	4.02168	3.09448	2.4977	2.21426	5	3.18809	0.863546	3.188	Medium	4.42	4.974	4.3	4.724	0.12	0.308	30.029	34	30.8	34	-0.771	0.6	0.993	0.998	0.579	0.627
KVTINDLNENSVTLIQENC*HLNKL	Q7Z2T5_C320	C320	Q7Z2T5	TRMT1L	3.5498	/	2.83609	/	/	2	3.19294	0.504669	3.193	Medium	4.078	4.298	4.004	4.158	0.074	0.313	26.971	28.5	28.143	29.7	-1.171	0.6	0.991	0.998	0.992	0.994
RKVDHPLSEQVHQPLLEEQC*SIDEPLFEDQCSFDQPQPEEQCIKT	Q9P031_C128	C128	Q9P031	CCDC59	/	/	3.19564	/	/	1	3.19564	/	3.196	Medium	1.192	2.08	0.146	1.182	1.046	1.215	14.17	20.3	4.1	14.34	10.07	12.135	0.764	0.978	0.065	0.104
KAGFFC*PICSLFYSGEKA	Q14966_C1930	C1930	Q14966	ZNF638	2.75149	2.59716	4.2466	/	/	3	3.19842	0.911027	3.198	Medium	4.432	4.551	4.166	4.329	0.266	0.418	30.057	32	30.071	32	-0.014	2.1	0.994	0.998	0.93	0.965
RECISIHVGQAGVQIGNACWELYC*LEHGIQPDGQMPSDKT	P68363_C25	C25	P68363	TUBA1B	3.27176	3.19825	3.126	3.13106	3.26753	5	3.19892	0.0705958	3.199	Medium	4.493	4.877	3.886	4.08	0.607	1.034	30.743	34	27.129	28.8	3.614	7.6	0.977	0.988	0.985	0.99
KEALVNWDPVDQTVLANEQVDEHGC*SWRS	Q15031_C225	C225	Q15031	LARS2	/	4.4465	/	1.51149	3.64256	3	3.20018	1.51669	3.2	Medium	2.795	4.178	2.757	4.091	0.039	0.715	22.704	27.5	22.23	29	0.474	4.03	0.933	0.997	0.927	0.984
RC*YVQPQWVFDSVNARL	O00541_C391	C391	O00541	PES1	2.12809	1.74509	5.73667	/	/	3	3.20328	2.20232	3.203	Medium	2.499	3.124	2.25	3.227	0.249	0.407	21.139	23.2	20.214	24.2	0.924	2.94	0.891	0.974	0.83	0.977
RC*FGFVTYSNVEEADAAMAASPHAVDGNTVELKR	Q13151_C49	C49	Q13151	HNRNPA0	/	/	3.04478	3.27595	3.30343	3	3.20805	0.142065	3.208	Medium	3.988	4.794	3.795	4.341	0.192	0.697	26.929	34	27.943	32	-1.014	4.8	0.975	0.995	0.802	0.942
RAGEMELKPFNGEDYTC*ITFQPDLSKF	P11388_C216	C216	P11388	TOP2A	/	/	2.8639	3.3028	3.45783	3	3.20818	0.308064	3.208	Medium	3.216	4.011	3.081	3.596	0.135	0.657	23.714	26.4	24	25.5	-0.286	1.8	0.936	0.995	0.972	0.989
KSFGSTC*QLSEKF	P11388_C392	C392	P11388	TOP2A	/	/	/	3.19385	3.22744	2	3.21064	0.0237517	3.211	Medium	3.595	4.248	3.242	3.652	0.353	0.989	25	28.1	24.343	25.7	0.657	3.7	0.983	0.997	0.972	0.99
KGLFYC*MWMQDKPLLQEELGRT	P56182_C62	C62	P56182	RRP1	2.20255	/	/	3.91212	3.52544	3	3.21337	0.89649	3.213	Medium	4.234	4.457	3.71	3.844	0.524	0.711	28.071	29.9	25.986	26.7	2.086	3.6	0.993	0.997	0.935	0.97
KLMSSNSTDLPLNIEC*FMNDKDVSGKM	Q92598_C290	C290	Q92598	HSPH1	3.38695	3.04269	/	/	/	2	3.21482	0.243429	3.215	Medium	4.336	4.725	3.466	3.732	0.869	1.491	29.357	33	25.086	26.1	4.271	8	0.99	0.995	0.988	0.993
RVALLEQQMQAC*TLDFENEKLDRQ	Q53EZ4_C359	C359	Q53EZ4	CEP55	/	/	/	3.21592	/	1	3.21592	/	3.216	Medium	4.105	4.652	3.665	4.207	0.44	0.551	28.629	33	27.3	31	1.329	3.7	0.989	0.998	0.959	0.979
KKPVIAAVNGYAFGGGCELAMMC*DIIYAGEKA	P30084_C149	C149	P30084	ECHS1	/	/	3.21683	/	/	1	3.21683	/	3.217	Medium	4.232	4.486	4.127	4.404	0.105	0.563	28.2	31	30.086	33	-1.886	1.5	0.994	0.998	0.936	0.987
RDVAWAPSIGLPTSTIASC*SQDGRV	P55735_C234	C234	P55735	SEC13	3.0508	/	3.69579	2.90453	/	3	3.21704	0.421011	3.217	Medium	4.394	4.729	4.106	4.422	0.288	0.547	29.671	33	29.843	33	-0.171	2.6	0.993	0.998	0.98	0.987
RAECLEELGCLVESYGMNVC*QPTPGKA	Q14008_C1360	C1360	Q14008	CKAP5	5.55139	/	2.31535	2.58231	2.42485	4	3.21848	1.55913	3.218	Medium	4.45	4.605	4.152	4.336	0.297	0.579	30.157	32	29.929	32	0.229	3.8	0.993	0.997	0.991	0.995
KGIHFCHDLVSLC*NFHNYDNLRH	O94925_C525	C525	O94925	GLS	3.60152	3.38184	2.63498	3.27809	3.21532	5	3.22235	0.359639	3.222	Medium	4.21	4.706	3.661	4.328	0.548	0.784	29.629	33	27.4	32	2.229	5.4	0.955	0.997	0.969	0.993
KSQLSC*VVVDDIERL	P46459_C599	C599	P46459	NSF	3.46928	2.5671	/	3.63209	/	3	3.22282	0.573681	3.223	Medium	4.405	4.629	4.038	4.21	0.366	0.519	29.786	32	28.543	31	1.243	3.2	0.993	0.998	0.919	0.954
KGYDAPLC*NLLLFKK	O60488_C420	C420	O60488	ACSL4	/	/	3.39621	3.04955	/	2	3.22288	0.245126	3.223	Medium	4.23	4.598	3.863	4.123	0.367	0.812	28.571	32	27.129	29.3	1.443	4.9	0.991	0.997	0.995	0.998
RDRVWQIQSCSALTGEGVQDGMNWVC*KN	P36405_C174	C174	P36405	ARL3	/	3.22446	/	/	/	1	3.22446	/	3.224	Medium	4.089	4.712	3.756	4.327	0.333	0.721	28	33	27.9	32	0.1	5.1	0.977	0.996	0.992	0.995
RHSIPSEMEFDPNSNPPC*YKT	P62487_C127	C127	P62487	POLR2G	/	/	/	/	3.22504	1	3.22504	/	3.225	Medium	3.831	4.327	3.509	3.989	0.321	0.555	26.057	28.7	25.5	27.9	0.557	2.3	0.899	0.993	0.968	0.99
RHTSC*SSAGNDSKPVQEAPSVARI	Q9P246_C698	C698	Q9P246	STIM2	/	/	/	3.22573	/	1	3.22573	/	3.226	Medium	2.629	3.031	2.195	2.698	0.435	0.692	22.243	23	20.414	23	1.829	4.44	0.94	0.979	0.6	0.752
RSVDGSPTTAFTVLEC*EGSRR	Q8TBC3_C550	C550	Q8TBC3	SHKBP1	2.73629	2.91511	4.10315	3.16508	/	4	3.22991	0.608142	3.23	Medium	3.547	4.12	2.416	3.326	1.131	1.445	24.757	27.1	21.371	24.5	3.386	9.1	0.973	0.991	0.868	0.987
KVLFLLGADGGC*ITRQ	P28331_C554	C554	P28331	NDUFS1	/	/	/	/	3.23021	1	3.23021	/	3.23	Medium	3.485	4.544	3.046	3.957	0.439	0.674	25.1	32	24.271	27.6	0.829	5	0.896	0.996	0.964	0.974
KC*PFTGNVSIRG	P62280_C60	C60	P62280	RPS11	3.91007	3.67413	3.04223	2.90624	2.63163	5	3.23286	0.538014	3.233	Medium	4.585	4.873	4.192	4.32	0.393	0.659	31.743	34	30.357	32	1.386	4.2	0.994	0.997	0.962	0.979
KLLQFQDLTGIESMDQC*RH	Q96CS3_C32	C32	Q96CS3	FAF2	2.38505	2.40476	3.89025	4.25365	/	4	3.23343	0.979575	3.233	Medium	4.08	4.238	3.87	4.059	0.21	0.307	26.929	28	27.057	28.6	-0.129	0.6	0.994	0.998	0.985	0.992
RC*FSVSMLAGPNDRS	Q92890_C25	C25	Q92890	UFD1	3.21548	3.2616	/	/	/	2	3.23854	0.0326118	3.239	Medium	4.269	4.677	4.132	4.278	0.136	0.487	29	33	29.843	32	-0.843	2.8	0.994	0.998	0.989	0.992
KEHYC*LADLASLMDKT	Q92552_C49	C49	Q92552	MRPS27	2.58647	/	3.47931	3.0585	3.84417	4	3.24211	0.542315	3.242	Medium	1.627	2.268	0.969	1.537	0.658	1.228	16.907	21.3	12.408	15.97	4.499	8.15	0.65	0.859	0.242	0.437
KLTFSC*LGGSDNFKH	Q15185_C40	C40	Q15185	PTGES3	/	4.84238	/	/	1.64346	2	3.24292	2.26198	3.243	Medium	4.324	4.522	3.664	4.057	0.66	1.67	28.971	31	26.286	28.6	2.686	7.8	0.992	0.997	0.989	0.994
KENVLQYC*RK	P46013_C261	C261	P46013	MKI67	/	/	/	3.24396	/	1	3.24396	/	3.244	Medium	0.139	1.003	-0.528	0.532	0.667	1.081	3.64	12.97	1.935	9.673	1.705	3.297	0.387	0.861	0.09	0.196
RVFLMDPAWNPAAEDQC*FDRC	Q14527_C942	C942	Q14527	HLTF	3.24427	/	/	/	/	1	3.24427	/	3.244	Medium	3.838	4.132	3.722	4.206	0.116	0.351	25.743	27.2	26.771	31	-1.029	0.7	0.992	0.997	0.985	0.992
KFASPWASSPC*RPQDIDFHVPSEYLTNIHIRD	Q9NZN8_C408	C408	Q9NZN8	CNOT2	/	/	/	/	3.24438	1	3.24438	/	3.244	Medium	4.409	5.055	3.941	4.494	0.467	0.737	30.343	35	29.343	33	1	2	0.989	0.997	0.995	0.998
RYC*AYNIGDQSAINELMQMRL	Q9UHB9_C247	C247	Q9UHB9	SRP68	3.24632	/	/	/	/	1	3.24632	/	3.246	Medium	4.439	4.843	4.072	4.312	0.368	0.792	30.257	34	29.457	32	0.8	5.3	0.992	0.997	0.985	0.994
RLGCTLPQLAIAWC*LRN	Q13303_C311	C311	Q13303	KCNAB2	3.24701	/	/	/	/	1	3.24701	/	3.247	Medium	4.031	4.793	3.354	3.962	0.676	1.011	27.857	34	25.143	27.6	2.714	6.4	0.988	0.996	0.913	0.954
KITSAVWGPLGEC*IIAGHESGELNQYSAKS	Q13347_C160	C160	Q13347	EIF3I	3.24809	/	/	/	/	1	3.24809	/	3.248	Medium	2.943	3.175	2.3	2.732	0.643	1.077	22.9	23.4	21.447	23.1	1.453	3.17	0.912	0.976	0.842	0.919
KC*KFEPPLFHPNVYPSGTVCLSILEEDKDWRPAITIKQ	P63279_C75	C75	P63279	UBE2I	/	3.19087	3.30659	/	/	2	3.24873	0.0818264	3.249	Medium	4.518	4.783	3.702	4.656	0.816	1.521	31.057	34	28.043	34	3.014	7.3	0.872	0.997	0.938	0.973
KTAFQEALDAAGDKLVVVDFSATWCGPC*KM	P10599_C35	C35	P10599	TXN	3.24998	/	/	/	/	1	3.24998	/	3.25	Medium	4.229	4.442	3.983	4.125	0.246	0.507	28.086	29.8	27.914	29.4	0.171	2.3	0.994	0.998	0.93	0.941
RVVLLGEFLHPC*EDDIVCKC	Q9NY12_C80	C80	Q9NY12	GAR1	/	/	3.68763	2.84538	3.22273	3	3.25191	0.421883	3.252	Medium	4.071	4.372	3.824	4.123	0.247	0.398	27.114	29.1	27.243	29.3	-0.129	1.1	0.993	0.998	0.959	0.975
RAQHELHFQAATYLC*LLRS	Q96HJ9_C68	C68	Q96HJ9	FMC1	/	/	/	3.25207	/	1	3.25207	/	3.252	Medium	4.01	4.377	3.5	3.862	0.511	0.66	26.871	29.2	25.343	26.8	1.529	2.5	0.984	0.997	0.91	0.948
KQAIVGDINIAC*PGMLDLKG	Q8N6N7_C45	C45	Q8N6N7	ACBD7	4.48879	/	2.01568	/	/	2	3.25223	1.74875	3.252	Medium	1.648	2.493	1.918	3.112	-0.269	0.512	16.967	22	17.963	23.9	-0.996	4.29	0.901	0.986	0.48	0.712
KIPGLNSPIPESC*SFGYHAGGWGKPPVDETGKPLYGDVFGTNAAEFQTKT	Q13435_C661	C661	Q13435	SF3B2	/	3.07691	3.27856	3.21385	3.44527	4	3.25365	0.152927	3.254	Medium	3.753	4.011	3.318	3.578	0.435	0.622	25.286	26.4	24.543	25.4	0.743	1.6	0.979	0.991	0.988	0.997
KQIVLTGILEQVVNC*RD	Q96QK1_C253	C253	Q96QK1	VPS35	3.29655	2.88541	/	3.58019	/	3	3.25405	0.349334	3.254	Medium	4.245	4.489	3.93	4.181	0.315	0.639	28.257	31	27.8	30	0.457	2.5	0.993	0.998	0.975	0.992
KTSLTTC*FAQETFGKQ	P51157_C31	C31	P51157	RAB28	3.29695	3.21283	/	/	/	2	3.25489	0.0594818	3.255	Medium	2.906	4.19	2.216	3.174	0.69	1.016	23.114	27.6	20.494	24.1	2.62	5.6	0.786	0.989	0.913	0.973
KC*YLFGGLANDSEDPKN	P51610_C149	C149	P51610	HCFC1	/	/	/	/	3.25604	1	3.25604	/	3.256	Medium	4.094	4.398	3.816	4.048	0.278	0.764	27.143	29.4	26.843	28.5	0.3	2.4	0.994	0.998	0.944	0.964
RSGVIVLPC*GAGKS	P19447_C342	C342	P19447	ERCC3	/	/	4.14321	2.82273	2.80783	3	3.25792	0.766717	3.258	Medium	3.741	3.919	3.912	4.601	-0.172	0.556	25.2	25.9	28.7	34	-3.5	0.5	0.992	0.997	0.938	0.968
RTQIVDC*AAVANWIFSSELSRD	Q09161_C616	C616	Q09161	NCBP1	/	3.64671	3.46687	2.66975	/	3	3.26111	0.519967	3.261	Medium	4.376	4.809	3.898	4.268	0.478	0.686	30.014	34	28.129	32	1.886	3.9	0.993	0.998	0.976	0.991
RMSSFGDFVALSDVC*DVPTAKI	P31939_C325	C325	P31939	ATIC	/	3.26171	/	/	/	1	3.26171	/	3.262	Medium	4.303	4.47	4.168	4.367	0.135	0.236	28.771	31	30.257	33	-1.486	-0.2	0.994	0.998	0.992	0.997
RDPEAC*EKL	Q12788_C696	C696	Q12788	TBL3	/	/	3.26262	/	/	1	3.26262	/	3.263	Medium	2.147	2.505	1.625	1.748	0.522	0.986	20.331	22	16.414	17.09	3.917	6.11	0.807	0.849	0.203	0.324
RDMPLLSC*LESLRV	O60610_C164	C164	O60610	DIAPH1	3.26347	/	/	/	/	1	3.26347	/	3.263	Medium	3.878	4.196	3.774	4.099	0.104	0.5	25.914	27.6	26.686	29	-0.771	0.8	0.993	0.997	0.975	0.989
KIC*DQISDAVLDAHLQQDPDAKV	P31153_C34	C34	P31153	MAT2A	/	3.32153	/	3.2121	/	2	3.26681	0.0773787	3.267	Medium	4.675	4.819	4.159	4.397	0.516	0.669	32.714	34	30.043	33	2.671	4.8	0.991	0.997	0.995	0.998
RDGSDYEGWC*WPGSAGYPDFTNPTMRA	Q14697_C502	C502	Q14697	GANAB	3.47231	/	/	3.06194	/	2	3.26713	0.290175	3.267	Medium	4.537	4.994	4.107	4.318	0.431	0.872	30.943	34	29.5	32	1.443	6.7	0.993	0.998	0.998	0.999
KTFC*GTPDYIAPEIIAYQPYGKS	P05771_C502	C502	P05771	PRKCB	3.76349	4.87127	2.26775	2.80316	2.63054	5	3.26724	1.05344	3.267	Medium	4.304	4.685	3.991	4.401	0.313	0.418	29.457	33	29	33	0.457	1.5	0.994	0.998	0.888	0.992
RHRNWYIQATC*ATSGDGLYEGLDWLSNQLRN	P84077_C159	C159	P84077	ARF1	3.41506	3.30001	3.42809	2.92625	/	4	3.26735	0.234572	3.267	Medium	3.984	4.583	3.369	3.995	0.615	0.772	27.4	32	25.143	27.9	2.257	4.1	0.987	0.995	0.959	0.982
KNIGSNRPLSPHITIYSWSLPMAMSIC*HRG	Q99643_C70	C70	Q99643	SDHC	/	/	/	3.76919	2.77146	2	3.27033	0.705502	3.27	Medium	3.027	3.614	2.577	3.209	0.449	0.654	23.157	24.6	21.541	24.2	1.616	5.02	0.899	0.995	0.55	0.64
KLTAGEAC*AQGLVTEVFPDSTFQKE	O75521_C312	C312	O75521	ECI2	/	/	3.46273	3.07829	/	2	3.27051	0.27184	3.271	Medium	2.184	2.709	2.427	3.336	-0.242	0.153	20.419	22.4	21.366	24.5	-0.947	0.6	0.891	0.985	0.933	0.985
KGITEEC*LKQ	Q9UKV3_C546	C546	Q9UKV3	ACIN1	/	/	/	3.2717	/	1	3.2717	/	3.272	Medium	2.087	2.935	1.395	2.299	0.692	0.934	19.46	22.8	15.463	22	3.997	5.85	0.819	0.978	0.051	0.082
KSSILLDVKPWDDETDMAKLEEC*VRS	P24534_C161	C161	P24534	EEF1B2	/	3.27609	/	/	/	1	3.27609	/	3.276	Medium	3.486	3.766	2.63	2.969	0.856	1.131	24.271	25.2	22.843	23.6	1.429	2.2	0.901	0.977	0.911	0.991
RNC*WQNYLDFHRC	P14854_C30	C30	P14854	COX6B1	/	/	/	/	3.27865	1	3.27865	/	3.279	Medium	4.647	5.01	4.061	4.285	0.586	0.825	31.871	35	28.986	32	2.886	5.4	0.99	0.997	0.924	0.954
RNAVIPQYQALFSMDKC*ELNVTEDALKA	O76031_C538	C538	O76031	CLPX	/	/	3.59839	3.33569	2.90407	3	3.27938	0.350568	3.279	Medium	3.933	4.691	4.321	4.928	-0.388	0.407	27.114	33	31.157	35	-4.043	1	0.991	0.998	0.992	0.995
RGQIAFDDFIQGC*IVLQRL	O75340_C155	C155	O75340	PDCD6	/	3.2795	/	/	/	1	3.2795	/	3.28	Medium	4.679	4.791	4.566	4.734	0.113	0.292	32.857	34	33.571	34	-0.714	0	0.992	0.998	0.964	0.98
KC*GLPEIFDPPEELERK	Q8N6T7_C18	C18	Q8N6T7	SIRT6	/	/	3.2801	/	/	1	3.2801	/	3.28	Medium	4.565	5.105	4.141	4.483	0.424	0.773	31.057	35	30.043	33	1.014	3.7	0.99	0.997	0.86	0.922
KTVC*GTPGYCAPEILRG	Q16566_C202	C202	Q16566	CAMK4	3.62811	2.93586	/	/	/	2	3.28198	0.489495	3.282	Medium	4.169	4.33	3.808	3.987	0.361	0.467	27.571	28.8	26.6	27.9	0.971	1.6	0.993	0.998	0.963	0.986
KNPLC*PLGQTVQSELFRS	Q9Y5R8_C115	C115	Q9Y5R8	TRAPPC1	4.40224	4.63641	2.30703	2.56021	2.52066	5	3.28531	1.13363	3.285	Medium	2.944	3.668	2.25	3.088	0.694	1.354	22.957	24.8	20.904	23.8	2.053	7.82	0.861	0.977	0.89	0.971
RNQSFC*PTVNLDKL	P46776_C70	C70	P46776	RPL27A	3.08135	/	3.12043	3.39203	3.60448	4	3.29957	0.245786	3.3	Medium	3.769	4.293	3.19	3.874	0.579	1.011	25.729	28.4	24.343	26.9	1.386	3.6	0.984	0.997	0.986	0.993
KDVVIQDDDVEC*TMVEKR	P05771_C386	C386	P05771	PRKCB	/	/	/	/	3.29995	1	3.29995	/	3.3	Medium	4.553	4.918	4.091	4.382	0.463	0.708	31.114	34	29.614	33	1.5	4.8	0.994	0.998	0.982	0.993
RASTVNYC*GLNEISEETTIQKM	Q9C0F1_C355	C355	Q9C0F1	CEP44	3.77117	2.83104	/	/	/	2	3.30111	0.664772	3.301	Medium	2.269	3.097	1.823	2.637	0.446	0.547	20.65	23.2	17.92	22.9	2.73	4.36	0.7	0.987	0.707	0.816
KFAELVYTGFWHSPEC*EFVRH	P00966_C331	C331	P00966	ASS1	/	3.02578	/	/	3.58117	2	3.30348	0.39272	3.303	Medium	3.684	4.132	2.981	3.731	0.703	0.934	25.043	27.2	23.743	26	1.3	2.8	0.95	0.994	0.924	0.965
KKGAGNPQASTLALQSNITQC*LLGQPWPLNEAQVQASVVKV	Q13428_C1298	C1298	Q13428	TCOF1	/	/	3.16256	3.03415	3.7193	3	3.30534	0.364207	3.305	Medium	2.041	2.293	1.789	2.101	0.253	0.496	19.949	21.4	17.817	20.4	2.131	3.77	0.65	0.981	0.495	0.657
KLIGMNC*TLMKQ	P31350_C317	C317	P31350	RRM2	/	3.66385	/	2.9514	/	2	3.30762	0.503778	3.308	Medium	4.122	4.479	3.999	4.368	0.124	0.26	27.757	31	29.043	33	-1.286	0.2	0.961	0.993	0.989	0.995
RAIVDCGFEHPSEVQHEC*IPQAILGMDVLCQAKS	Q13838_C75	C75	Q13838	DDX39B	3.39398	3.31561	3.07032	3.47252	3.28697	5	3.30788	0.151204	3.308	Medium	4.24	4.691	3.779	4.302	0.461	0.703	28.643	33	27.457	32	1.186	4.7	0.985	0.996	0.938	0.957
RIC*SLQEEQQQLRE	Q96T51_C351	C351	Q96T51	RUFY1	4.34253	3.9254	3.20349	/	1.7665	4	3.30948	1.13116	3.309	Medium	2.505	2.81	1.918	2.612	0.587	0.915	21.914	22.6	18.929	22.8	2.986	6.13	0.899	0.992	0.833	0.926
KAGVQPGTFDGVLMDLGC*SSMQLDTPERG	A6NJ78_C172	C172	A6NJ78	METTL15	4.82008	2.46557	3.30168	2.74484	3.21886	5	3.31021	0.911206	3.31	Medium	4.399	4.674	4.043	4.203	0.355	0.571	29.9	33	28.586	31	1.314	4.2	0.994	0.998	0.974	0.991
RAVC*GFHLGYLDGEVELVSGVVARL	Q99536_C324	C324	Q99536	VAT1	/	/	/	3.21857	3.40487	2	3.31172	0.131734	3.312	Medium	3.71	4.655	3.062	3.913	0.648	0.926	25.786	33	24.114	27.2	1.671	5.8	0.933	0.996	0.926	0.986
KC*SGIGDNPGSETAAPRA	P50851_C2675	C2675	P50851	LRBA	4.55356	4.21514	/	1.18307	/	3	3.31726	1.85599	3.317	Medium	2.333	2.921	2.134	3.219	0.199	0.348	21.329	22.8	19.614	24.2	1.714	3.03	0.822	0.968	0.523	0.885
KC*ASQSGMTAYGTRR	Q99439_C175	C175	Q99439	CNN2	/	/	/	3.31893	/	1	3.31893	/	3.319	Medium	4.273	4.829	3.551	3.96	0.723	1.053	29.243	34	25.514	27.6	3.729	6.9	0.985	0.993	0.805	0.898
KGLYSDTELQQC*LAAAQAASQHVFRF	Q9NQT4_C209	C209	Q9NQT4	EXOSC5	3.61189	3.02639	/	/	/	2	3.31914	0.414011	3.319	Medium	4.101	4.646	3.799	4.195	0.302	0.645	27.886	33	27.314	31	0.571	4.8	0.992	0.998	0.793	0.848
RLQLEC*QRQ	Q14151_C672	C672	Q14151	SAFB2	/	/	3.32191	/	/	1	3.32191	/	3.322	Medium	1.711	2.755	0.979	2.103	0.731	0.868	17.304	22.5	12.886	20.4	4.419	5.981	0.919	0.994	0.219	0.71
KSIVFFSSC*KE	Q13206_C323	C323	Q13206	DDX10	/	/	3.74676	2.69798	3.53047	3	3.32507	0.553739	3.325	Medium	4.565	4.907	4.148	4.331	0.416	0.675	31.143	34	29.914	32	1.229	4.8	0.993	0.998	0.982	0.995
KLC*VQNSHQEARN	Q9H0L4_C150	C150	Q9H0L4	CSTF2T	3.65089	3.88659	2.87588	2.89987	3.31639	5	3.32592	0.44836	3.326	Medium	4.274	4.786	3.811	4.217	0.463	0.806	28.929	34	27.5	31	1.429	5.1	0.981	0.997	0.615	0.784
KHFADLLPGFLQAVNDSC*YQNDDSVLKS	O00410_C229	C229	O00410	IPO5	3.1389	4.17807	/	2.66102	/	3	3.326	0.775638	3.326	Medium	4.153	4.781	3.78	4.317	0.374	0.65	28.543	34	28.329	32	0.214	2	0.974	0.998	0.986	0.995
KSSFLVDC*SKA	O75369_C2537	C2537	O75369	FLNB	3.32837	/	/	/	/	1	3.32837	/	3.328	Medium	4.672	5.149	4.092	4.56	0.58	0.97	31.729	35	29.871	34	1.857	4.9	0.986	0.997	0.976	0.989
RNSLIELPDDYSC*LLNQASHFRC	Q8IWV7_C1603	C1603	Q8IWV7	UBR1	/	3.32924	/	/	/	1	3.32924	/	3.329	Medium	2.777	2.958	2.17	2.425	0.607	0.72	22.543	22.9	20.699	22.4	1.844	5.08	0.709	0.975	0.883	0.949
RVVVVDDLLATGGTMNAAC*ELLGRL	P07741_C140	C140	P07741	APRT	/	/	2.74959	3.59984	3.64031	3	3.32991	0.502982	3.33	Medium	3.967	4.392	3.247	3.76	0.721	1	26.629	29.3	24.443	26.2	2.186	3.3	0.873	0.984	0.965	0.976
RLDVGNFSWGSECC*TRK	P62241_C72	C72	P62241	RPS8	3.76553	2.97039	3.03395	3.87507	3.01092	5	3.33117	0.448764	3.331	Medium	3.475	3.963	2.911	3.835	0.563	0.719	24.257	26.2	23.614	26.6	0.643	0.9	0.961	0.994	0.955	0.978
RLPLC*SLPGEPGNGPDQQLQRS	Q96GX2_C75	C75	Q96GX2	ATXN7L3B	4.25768	2.41198	/	/	/	2	3.33483	1.30511	3.335	Medium	3.783	4.321	3.218	4.041	0.564	0.703	25.857	28.7	24.7	28.4	1.157	2.5	0.982	0.994	0.945	0.98
KTC*LSWEFSEKDDEPEEVVVKA	Q2NKX8_C998	C998	Q2NKX8	ERCC6L	2.80414	3.88338	/	/	/	2	3.34376	0.763134	3.344	Medium	0.837	1.695	-0.021	0.654	0.859	1.118	10.798	17.42	2.513	10.72	8.286	11.691	0.489	0.83	0.09	0.155
REVC*GFAPYERR	Q9Y3U8_C48	C48	Q9Y3U8	RPL36	/	2.73754	3.95197	/	/	2	3.34476	0.858732	3.345	Medium	3.865	4.244	2.608	3.149	1.257	1.414	26.043	28	22.216	24	3.827	5.49	0.941	0.989	0.948	0.99
RANPDPNTC*LGVFGLSLYTTERD	Q13595_C120	C120	Q13595	TRA2A	2.74134	/	4.04516	3.33937	3.25422	4	3.34502	0.536315	3.345	Medium	3.767	3.966	3.81	4.073	-0.044	0.133	25.314	26.2	26.871	28.7	-1.557	-0.4	0.992	0.997	0.958	0.979
KHSMNPFC*EIAVEEAVRL	P38117_C42	C42	P38117	ETFB	3.83207	2.7807	3.14425	3.62787	/	4	3.34622	0.474686	3.346	Medium	3.558	4.187	2.847	3.327	0.711	1.041	24.657	27.6	23.343	24.5	1.314	3.1	0.973	0.996	0.714	0.849
KWEALHAAECPC*GPSLIRF	P53701_C178	C178	P53701	HCCS	/	/	/	3.34623	/	1	3.34623	/	3.346	Medium	3.698	4.055	3.299	3.776	0.399	0.54	25.129	26.7	24.614	26.3	0.514	1	0.99	0.997	0.981	0.995
KSC*QAMFQQINDSFRL	Q6P2E9_C1130	C1130	Q6P2E9	EDC4	/	3.34633	/	/	/	1	3.34633	/	3.346	Medium	4.448	4.736	4.097	4.299	0.351	0.555	30.357	33	29.6	32	0.757	4.1	0.992	0.997	0.978	0.989
KALMNHC*GLLQLGLATAQTLKH	Q8WU76_C404	C404	Q8WU76	SCFD2	/	3.35009	/	/	/	1	3.35009	/	3.35	Medium	3.592	4.27	2.885	3.513	0.707	1.222	25.186	28.2	22.944	25.1	2.241	4.19	0.924	0.995	0.926	0.975
RVYQSLC*PTSWVTDWDEQRA	P14854_C65	C65	P14854	COX6B1	/	/	3.14875	3.55326	/	2	3.351	0.286032	3.351	Medium	4.563	4.832	4.266	4.463	0.297	0.468	31.443	34	31.514	33	-0.071	1	0.992	0.998	0.926	0.958
RILQPMLDSSC*SETPKT	P55347_C326	C326	P55347	PKNOX1	/	/	/	/	3.3525	1	3.3525	/	3.352	Medium	3.293	3.66	2.515	3.331	0.777	1.819	23.743	24.8	21.741	24.5	2.001	7.5	0.832	0.974	0.893	0.962
KALC*SFVTEDEVEWMRQ	P82933_C353	C353	P82933	MRPS9	/	/	/	3.35427	/	1	3.35427	/	3.354	Medium	3.771	4.33	3.123	3.76	0.649	0.907	25.557	28.8	24.129	26.2	1.429	2.6	0.973	0.994	0.911	0.974
RVC*LCQGSAGSGAIGPVEAAIRT	Q9Y3E2_C18	C18	Q9Y3E2	BOLA1	3.36213	/	/	/	/	1	3.36213	/	3.362	Medium	1.749	2.291	1.754	2.593	-0.004	0.191	17.789	21.4	17.284	22.8	0.504	1.67	0.867	0.99	0.079	0.134
KTIPC*FNPNTLLPDPLLRD	P35219_C200	C200	P35219	CA8	4.66531	3.18542	/	2.24043	/	3	3.36372	1.22223	3.364	Medium	2.843	3.279	2.98	3.519	-0.137	-0.025	22.671	23.6	23.729	25.2	-1.057	-0.7	0.954	0.995	0.986	0.994
RLMVNLTQPALLC*FGNLPKE	Q9UNS1_C96	C96	Q9UNS1	TIMELESS	/	3.36631	/	/	/	1	3.36631	/	3.366	Medium	4.258	4.383	3.829	4.022	0.429	0.645	28.171	29.2	26.8	28.2	1.371	2.4	0.993	0.997	0.959	0.982
RDNAAVDGISLHLQDICPLLYSTDDAIC*SKA	O75694_C874	C874	O75694	NUP155	/	3.50176	3.23359	/	/	2	3.36768	0.189625	3.368	Medium	3.574	3.998	3.565	4.118	0.009	0.274	24.9	26.4	26.071	29.3	-1.171	0.3	0.974	0.997	0.984	0.993
KLMC*PQEIVDYIADKK	O14561_C140	C140	O14561	NDUFAB1	/	/	2.16608	/	4.57029	2	3.36818	1.70003	3.368	Medium	3.34	3.745	2.695	3.273	0.646	0.762	23.9	25.1	22.9	24.3	1	1.5	0.907	0.994	0.848	0.908
KANAPC*VIFIDELDSVGGKR	Q96TA2_C433	C433	Q96TA2	YME1L1	2.37692	/	/	3.42603	4.30698	3	3.36998	0.96625	3.37	Medium	4.287	4.614	4.253	4.401	0.034	0.363	28.757	32	31.486	33	-2.729	0	0.994	0.998	0.987	0.992
RGVSINQFC*KE	Q9Y3B7_C50	C50	Q9Y3B7	MRPL11	/	1.62164	2.49028	/	5.99945	3	3.37046	2.31783	3.37	Medium	4.434	4.773	4.268	4.459	0.166	0.521	30.271	34	31.357	33	-1.086	2.5	0.993	0.997	0.888	0.919
RVLPGSSVLFLC*DMQEKF	Q96AB3_C21	C21	Q96AB3	ISOC2	/	/	3.27876	3.44699	3.39889	3	3.37488	0.0866469	3.375	Medium	3.699	4.107	3.692	3.885	0.007	0.42	25.186	27	25.929	27	-0.743	1.1	0.983	0.995	0.894	0.975
KC*SGPGLSPGMVRA	P21333_C1453	C1453	P21333	FLNA	3.37653	/	/	/	/	1	3.37653	/	3.377	Medium	3.63	3.961	3.506	3.717	0.125	0.349	24.743	26.2	25.157	26	-0.414	0.5	0.992	0.997	0.929	0.968
KFTNTQITEHYSTC*IKL	Q15003_C114	C114	Q15003	NCAPH	/	3.14531	3.61317	/	/	2	3.37924	0.330827	3.379	Medium	3.799	4.022	3.795	4.1	0.004	0.21	25.571	26.5	27.086	29.1	-1.514	-0.2	0.993	0.998	0.904	0.952
RKPC*NSQPSELSSETSGIARPEEGRPVVSGTGNDITTPPNKE	P27816_C654	C654	P27816	MAP4	/	3.87048	/	3.34067	2.92958	3	3.38024	0.471697	3.38	Medium	1.104	1.495	0.531	1.412	0.573	0.762	13.613	16.13	9.153	15.42	4.46	5.958	0.746	0.978	0.016	0.044
RAIVDCGFEHPSEVQHECIPQAILGMDVLC*QAKS	Q13838_C87	C87	Q13838	DDX39B	3.47989	3.70779	3.11924	3.31783	3.27963	5	3.38088	0.223245	3.381	Medium	4.274	4.378	4.029	4.276	0.245	0.791	28.3	29.2	28.871	32	-0.571	3.4	0.982	0.994	0.94	0.957
KTESVSDKEDKPPLAPSGGTEGPEQPPPPC*PSQTGSPPVGLIKG	Q8WWM7_C628	C628	Q8WWM7	ATXN2L	/	3.32389	3.32523	3.38625	3.51139	4	3.38669	0.0880747	3.387	Medium	2.807	3.012	2.181	2.574	0.625	0.848	22.6	23	20.633	22.7	1.967	3.38	0.914	0.992	0.772	0.914
RGADCC*VLVFDVTAPNTFKT	P51149_C84	C84	P51149	RAB7A	/	3.65589	3.11774	/	/	2	3.38681	0.38053	3.387	Medium	4.036	4.312	3.582	3.982	0.454	0.867	27.071	28.6	25.829	27.8	1.243	2	0.986	0.997	0.868	0.96
KNVEC*ARV	Q9HD42_C44	C44	Q9HD42	CHMP1A	/	3.1341	3.5889	/	3.44	3	3.38767	0.231872	3.388	Medium	3.083	3.666	2.59	3.113	0.494	0.655	23.229	24.8	22.757	23.9	0.471	0.9	0.979	0.993	0.849	0.879
RC*EDLPDLHEYASINRA	Q9H2F5_C22	C22	Q9H2F5	EPC1	1.96842	/	3.02211	4.41004	4.16267	4	3.39081	1.12453	3.391	Medium	3.906	4.654	3.461	4.234	0.445	0.643	27.543	33	26.429	31	1.114	4.9	0.97	0.993	0.312	0.491
RQQLSLTLCPANEGNC*GGSAPSTPGRPERA	Q5VUE5_C49	C49	Q5VUE5	C1orf53	/	/	/	/	3.39138	1	3.39138	/	3.391	Medium	1.102	2.019	1.149	2.517	-0.047	0.518	12.788	19.83	12.722	22.6	0.066	4.239	0.731	0.841	0.138	0.286
KC*DYENVPTTVFTPLEYGACGLSEEKA	Q16881_C515	C515	Q16881	TXNRD1	/	5.82875	/	/	0.9561	2	3.39242	3.44548	3.392	Medium	4.036	4.773	3.996	4.888	0.04	0.761	27.886	34	28.9	34	-1.014	1.2	0.991	0.997	0.979	0.993
KNHVLETFYPISPIIDLHEC*NIYDVKN	Q9BZE1_C268	C268	Q9BZE1	MRPL37	/	/	3.64584	/	3.14969	2	3.39777	0.350831	3.398	Medium	1.414	1.972	1.799	2.262	-0.385	0.212	15.639	19.49	18.403	21.8	-2.764	1.69	0.81	0.984	0.603	0.768
RRGSSQPESC*DVQSNEDYPRR	Q6PIJ6_C855	C855	Q6PIJ6	FBXO38	/	/	/	3.40001	/	1	3.40001	/	3.4	Medium	1.686	1.833	2.048	2.158	-0.362	-0.262	17.396	18.45	19.787	20.9	-2.391	-1.84	0.877	0.961	0.94	0.973
KEGTDSSQGIPQLVSNISAC*QVIAEAVRT	Q99832_C29	C29	Q99832	CCT7	3.76628	3.73366	3.17898	3.1035	3.2285	5	3.40219	0.320797	3.402	Medium	4.314	4.462	4.173	4.458	0.141	0.316	28.671	30	30.071	33	-1.4	0.6	0.993	0.997	0.98	0.986
KTFESTENPDDFLPSVMTC*VNYLKL	Q14669_C1959	C1959	Q14669	TRIP12	/	2.70374	/	4.1045	/	2	3.40412	0.990487	3.404	Medium	4.253	4.359	4.093	4.247	0.16	0.242	28.129	29	29.186	32	-1.057	0	0.993	0.997	0.987	0.992
KNC*TVYCGGIASGLTDQLMRQ	Q01085_C205	C205	Q01085	TIAL1	2.67566	/	/	4.1351	/	2	3.40538	1.03198	3.405	Medium	3.873	4.552	3.342	4.03	0.532	0.653	26.514	32	25.043	28.3	1.471	3.7	0.972	0.997	0.98	0.994
RELC*SLNQEDFFQRV	Q06546_C223	C223	Q06546	GABPA	4.42171	/	2.60531	3.19583	/	3	3.40762	0.926535	3.408	Medium	4.341	4.668	3.893	4.129	0.448	0.64	29.586	33	27.371	29.4	2.214	4.9	0.994	0.998	0.969	0.991
RSIYVGNVDYGATAEELEAHFHGC*GSVNRV	Q86U42_C195	C195	Q86U42	PABPN1	/	/	3.35381	3.47125	/	2	3.41253	0.0830426	3.413	Medium	4.522	4.794	3.951	4.194	0.571	0.85	30.971	34	28.143	31	2.829	5.4	0.993	0.997	0.92	0.959
RSGEWEAVEVLTEEPDTNQNLC*EALQRN	Q3B7J2_C377	C377	Q3B7J2	GFOD2	/	3.41465	/	/	/	1	3.41465	/	3.415	Medium	2.429	3.004	1.571	2.473	0.858	1.791	21.114	23	16.657	22.5	4.457	9.06	0.566	0.838	0.848	0.989
KSYVQGVTWDPLGQYVATLSC*DRV	Q13112_C191	C191	Q13112	CHAF1B	3.38189	/	3.61871	3.25059	/	3	3.41706	0.186564	3.417	Medium	3.951	4.635	3.506	4.083	0.446	0.756	27.286	32	25.929	28.9	1.357	3.8	0.952	0.997	0.966	0.988
KVNNTFSEC*LNLINEGCPKE	Q8WWK9_C430	C430	Q8WWK9	CKAP2	/	/	4.68124	/	2.16272	2	3.42198	1.78086	3.422	Medium	4.234	4.408	3.736	3.928	0.498	0.603	28.1	29.5	26.186	27.3	1.914	2.7	0.991	0.997	0.916	0.95
KLQPIALSCVLNIGAC*KL	Q08752_C282	C282	Q08752	PPID	3.42611	/	/	/	/	1	3.42611	/	3.426	Medium	3.931	4.302	3.733	4.174	0.198	0.784	26.243	28.5	26.614	29.9	-0.371	3.3	0.993	0.998	0.988	0.996
KSAVDYNTC*AGVWSQDKWKG	Q9Y5A9_C482	C482	Q9Y5A9	YTHDF2	3.16	3.18912	3.78058	3.57868	/	4	3.4271	0.303261	3.427	Medium	3.427	3.7	2.779	3.749	0.648	0.891	24.1	24.9	23.157	26.1	0.943	2	0.741	0.988	0.939	0.969
KIISNASCTTNC*LAPLAKV	P04406_C156	C156	P04406	GAPDH	2.27996	/	3.88096	3.1638	4.38634	4	3.42777	0.914947	3.428	Medium	4.629	5.068	3.884	4.167	0.745	1.015	32.2	35	27.629	29.8	4.571	6.8	0.992	0.998	0.994	0.997
RLWQADC*SSRPLLLAGYEDGSVVLWDVSEQKV	Q9BYB4_C175	C175	Q9BYB4	GNB1L	3.87038	3.59784	3.9363	2.77627	2.95831	5	3.42782	0.531101	3.428	Medium	2.439	3.671	1.413	2.631	1.026	1.13	21.19	24.8	15.387	22.9	5.803	7.514	0.718	0.978	0.675	0.823
KIC*DVGVSLPLDENMTVTDPEACYIGTEPWKPKE	Q96KB5_C185	C185	Q96KB5	PBK	3.12096	3.73526	/	/	/	2	3.42811	0.434376	3.428	Medium	4.275	4.631	4.15	4.308	0.125	0.496	28.514	32	30.029	32	-1.514	2.5	0.994	0.998	0.961	0.986
KVGLTNYAAAYC*TGLLLARR	P46777_C100	C100	P46777	RPL5	2.62799	3.22464	4.43619	/	/	3	3.42961	0.921361	3.43	Medium	4.039	4.614	3.159	3.628	0.881	1.209	27.271	32	24.129	25.6	3.143	7.2	0.984	0.996	0.951	0.966
KAWANQCKFEHNDC*LDKSYKC	Q6UWM5_C82	C82	Q6UWM5	GLIPR1L1	/	/	/	3.43233	/	1	3.43233	/	3.432	Medium	1.608	2.217	2.14	2.691	-0.532	-0.269	16.919	21.1	20.053	23	-3.134	-1.06	0.729	0.976	0.094	0.147
RIFC*GDLGNEVNDDILARA	Q9BTD8_C385	C385	Q9BTD8	RBM42	2.8792	2.93627	4.0728	3.66056	3.61951	5	3.43367	0.512188	3.434	Medium	4.818	5.105	4.272	4.532	0.546	0.915	33.429	35	31.686	34	1.743	6.2	0.977	0.989	0.994	0.999
KVEAAC*VRD	Q9P1Z2_C57	C57	Q9P1Z2	CALCOCO1	/	3.43493	/	/	/	1	3.43493	/	3.435	Medium	3.29	3.898	3.032	3.815	0.258	0.364	24.014	25.8	23.514	26.5	0.5	2.5	0.924	0.997	0.879	0.973
RATGHSGGGC*ISQGRS	Q9HA64_C24	C24	Q9HA64	FN3KRP	/	3.43782	/	/	/	1	3.43782	/	3.438	Medium	4.02	4.763	3.778	4.401	0.243	0.504	27.643	33	27.871	33	-0.229	1.5	0.978	0.988	0.888	0.939
RQEVC*QSYKS	P08133_C59	C59	P08133	ANXA6	/	3.71946	/	/	3.1563	2	3.43788	0.398214	3.438	Medium	2.456	2.78	1.728	2.612	0.729	1.052	21.567	22.6	17.254	22.8	4.313	6.21	0.854	0.992	0.707	0.865
KAAIVC*YDLTDSSSFERA	Q969Q5_C87	C87	Q969Q5	RAB24	/	/	3.43862	/	/	1	3.43862	/	3.439	Medium	4.117	4.216	4.193	4.38	-0.076	0.076	27.114	27.8	30.443	33	-3.329	-1.1	0.992	0.997	0.937	0.956
RDTGTVHLNELGNTQNFMLLC*PRL	Q2NL82_C126	C126	Q2NL82	TSR1	3.21266	2.95222	4.12383	/	3.46883	4	3.43939	0.50268	3.439	Medium	2.112	2.583	1.619	2.117	0.494	0.819	20.076	22.2	16.873	20.5	3.203	5.01	0.775	0.971	0.858	0.939
KTHFHDLPC*GASVILGNNGFIWIYPTPEHKE	Q13868_C191	C191	Q13868	EXOSC2	/	/	3.32679	3.55709	/	2	3.44194	0.162847	3.442	Medium	3.788	4.134	3.268	3.502	0.519	0.821	25.471	27.2	24.386	25.1	1.086	2.7	0.986	0.997	0.959	0.984
KLVAEDLSQDC*FWTKV	O60610_C796	C796	O60610	DIAPH1	3.03014	/	2.93153	4.36543	/	3	3.44237	0.800915	3.442	Medium	3.547	4.248	3.547	4.225	0	0.375	25.014	28.1	26.614	31	-1.6	0.4	0.959	0.991	0.956	0.994
KC*PSTHSEELHDCIQKT	P48507_C35	C35	P48507	GCLM	3.89159	2.99347	/	/	/	2	3.44253	0.635067	3.443	Medium	2.9	3.243	2.329	2.562	0.571	0.777	22.8	23.5	21.9	22.7	0.9	2	0.964	0.986	0.57	0.66
RTTTFFQFC*NADSGTLLCTDVAARG	Q9NVP1_C472	C472	Q9NVP1	DDX18	/	/	2.47333	/	4.41526	2	3.44429	1.37315	3.444	Medium	3.932	4.455	3.19	3.966	0.742	1.149	26.786	29.9	24.343	27.7	2.443	4.6	0.96	0.997	0.96	0.982
KIC*LSISGHHPETWQPSWSIRT	Q9Y385_C91	C91	Q9Y385	UBE2J1	/	3.44803	/	/	/	1	3.44803	/	3.448	Medium	4.118	4.361	4.091	4.258	0.027	0.312	27.214	29	29.286	32	-2.071	0.6	0.994	0.998	0.987	0.995
RNHIENQDEC*VLNVISHARL	Q9BZE1_C153	C153	Q9BZE1	MRPL37	/	3.45251	/	/	/	1	3.45251	/	3.453	Medium	0.71	1.15	0.739	0.966	-0.029	0.587	9.702	14.03	11.335	13.06	-1.632	4.117	0.389	0.481	0.277	0.422
KNDITAWQEC*VNNSMAQLEHQAVRI	O75934_C106	C106	O75934	BCAS2	3.67088	3.29826	3.4032	3.43544	3.45648	5	3.45285	0.136214	3.453	Medium	3.634	4.288	3.655	4.177	-0.021	0.317	25.371	28.4	27.014	30	-1.643	0	0.992	0.998	0.92	0.95
RLADLGYGC*GTAAFPYPMMHGRA	Q7Z6I8_C158	C158	Q7Z6I8	C5orf24	/	/	3.45938	/	/	1	3.45938	/	3.459	Medium	3.521	4.078	3.416	4.124	0.105	0.302	24.714	26.8	25.614	29.3	-0.9	0	0.959	0.991	0.961	0.989
KVRPVYNFFEC*ENPSEPFGASVTIDGVTYGSGTASSKK	Q8WYQ5_C535	C535	Q8WYQ5	DGCR8	/	/	3.65979	/	3.2598	2	3.45979	0.282836	3.46	Medium	4.473	4.854	3.959	4.28	0.514	0.787	30.757	34	28.357	32	2.4	5.3	0.989	0.997	0.984	0.989
RC*ATTPMAVHRV	O95071_C2267	C2267	O95071	UBR5	/	/	/	3.46077	/	1	3.46077	/	3.461	Medium	3.114	3.867	3.023	3.985	0.091	0.281	23.471	25.7	24.029	27.8	-0.557	0.7	0.965	0.994	0.966	0.978
KAIHTAPVATMAFDPTSTLLATGGC*DGAVRV	Q12788_C129	C129	Q12788	TBL3	/	/	3.48698	3.68544	3.21577	3	3.46273	0.235775	3.463	Medium	4.027	4.404	3.191	3.652	0.836	0.936	27.057	29.4	24.314	25.7	2.743	3.7	0.939	0.994	0.962	0.994
RHYYTGTQGLIFVVDC*ADRD	P62330_C90	C90	P62330	ARF6	3.63588	3.28089	3.28741	/	3.66356	4	3.46693	0.211381	3.467	Medium	4.297	5.187	3.043	3.932	1.254	1.515	29.371	35	23.506	27.4	5.866	8.1	0.968	0.992	0.914	0.956
RIC*LDILKDKWSPALQIRT	P61088_C87	C87	P61088	UBE2N	/	3.46796	/	/	/	1	3.46796	/	3.468	Medium	4.292	5.001	3.747	4.391	0.544	1.15	28.957	34	27.414	33	1.543	7.5	0.988	0.996	0.969	0.974
RLLQPDFQPVC*ASQLYPRH	Q9UJW0_C258	C258	Q9UJW0	DCTN4	4.41321	4.13051	2.64329	/	2.71488	4	3.47547	0.927264	3.475	Medium	2.289	2.693	2.193	2.332	0.096	0.362	20.937	22.4	20.99	22.1	-0.053	1.89	0.875	0.971	0.941	0.984
KNPGVWLNTTQPLC*KA	O95983_C215	C215	O95983	MBD3	/	/	/	/	3.47736	1	3.47736	/	3.477	Medium	4.385	4.887	3.951	4.076	0.434	0.811	29.457	34	27.629	28.8	1.829	5.2	0.994	0.997	0.978	0.985
KSC*DGNQELLNFLRS	Q9UIG0_C1045	C1045	Q9UIG0	BAZ1B	/	/	3.47924	/	/	1	3.47924	/	3.479	Medium	3.753	4.068	3.807	4.233	-0.054	0.081	25.486	26.8	27.529	31	-2.043	-0.6	0.986	0.998	0.982	0.992
KADTQDEWTPGTAVLTSPVLVPGC*PSKA	Q9UIS9_C525	C525	Q9UIS9	MBD1	3.64126	2.61203	3.75661	3.61939	3.7681	5	3.47948	0.489469	3.479	Medium	3.521	4.151	3.123	3.734	0.397	0.544	24.686	27.3	24.129	26.1	0.557	1.2	0.975	0.997	0.698	0.81
KC*LAQEVNIPDWIVDLRH	Q9Y4W2_C140	C140	Q9Y4W2	LAS1L	2.55006	3.42675	3.62648	4.32046	/	4	3.48094	0.729258	3.481	Medium	1.91	2.389	1.713	2.321	0.197	0.353	18.876	21.7	17.903	22.1	0.973	2.01	0.908	0.987	0.492	0.691
KGHSSDSNPAIC*RH	Q5JTH9_C31	C31	Q5JTH9	RRP12	/	/	3.41352	3.27866	3.76223	3	3.4848	0.249542	3.485	Medium	2.886	3.557	2.509	3.129	0.377	0.547	22.771	24.4	21.946	23.9	0.826	2.88	0.918	0.979	0.643	0.798
RGCITIIGGGDTATC*CAKW	P00558_C379	C379	P00558	PGK1	3.32415	3.30891	/	3.49963	3.81533	4	3.487	0.235369	3.487	Medium	4.324	4.653	3.778	4.143	0.546	0.662	29.386	33	26.943	29.6	2.443	4.8	0.991	0.997	0.965	0.973
RECPSDEC*GAGVFMASHFDRH	P62979_C126	C126	P62979	RPS27A	3.89803	4.0595	2.89567	2.83005	3.75512	5	3.48767	0.580914	3.488	Medium	3.862	4.043	3.298	3.487	0.564	0.679	25.714	26.6	24.429	25	1.286	1.7	0.981	0.987	0.98	0.991
KKVNIDFEPFKPINTSLYLC*DNKFHTEALTALLSDDSKF	P62495_C127	C127	P62495	ETF1	/	3.54988	/	3.42684	/	2	3.48836	0.087006	3.488	Medium	4.063	4.346	3.946	4.146	0.117	0.409	26.929	28.9	27.686	29.6	-0.757	1.4	0.994	0.998	0.952	0.974
KC*ESAFLSKR	P83731_C36	C36	P83731	RPL24	/	4.30283	3.10795	3.05701	/	3	3.48926	0.70503	3.489	Medium	3.878	4.678	3.321	4.128	0.557	0.892	26.771	33	25.057	29.4	1.714	6.7	0.955	0.993	0.981	0.99
RNIYYLC*APNRH	Q12931_C501	C501	Q12931	TRAP1	/	3.49176	/	/	/	1	3.49176	/	3.492	Medium	3.596	4.862	2.882	3.959	0.714	1.393	25.614	34	23.1	27.6	2.514	6.4	0.956	0.996	0.869	0.991
KGMQTQSAEC*LVIGQIACQKL	P57772_C130	C130	P57772	EEFSEC	4.87006	/	/	2.12179	/	2	3.49593	1.94332	3.496	Medium	4.217	4.409	3.838	3.988	0.379	0.536	28.014	29.5	26.743	27.9	1.271	2.2	0.994	0.998	0.985	0.994
KDSEDNPQTLLFSATC*PHWVFNVAKK	Q9NR30_C378	C378	Q9NR30	DDX21	3.43329	2.65589	4.10098	4.00871	3.28389	5	3.49655	0.588126	3.497	Medium	4.454	4.721	4.073	4.308	0.38	0.512	30.329	33	29.429	32	0.9	3.1	0.993	0.998	0.948	0.981
KVGLPIGQGGFGC*IYLADMNSSESVGSDAPCVVKV	Q99986_C50	C50	Q99986	VRK1	/	5.17855	3.49211	2.70173	2.62302	4	3.49885	1.18658	3.499	Medium	3.691	4.15	2.985	3.821	0.705	1.114	25.286	27.3	23.471	26.6	1.814	4.8	0.912	0.994	0.653	0.807
KTC*DISFSDPDDLLNFKL	P61081_C47	C47	P61081	UBE2M	/	3.50152	3.49698	/	/	2	3.49925	0.00321026	3.499	Medium	4.169	4.275	3.702	3.911	0.467	0.652	27.514	28.3	26	27.2	1.514	2.6	0.993	0.997	0.966	0.988
KEVFLSNLEETC*PMTCILGKC	Q86U86_C1224	C1224	Q86U86	PBRM1	/	/	3.64106	3.36941	/	2	3.50523	0.192086	3.505	Medium	3.468	3.71	3.246	3.529	0.222	0.566	24.2	25	24.314	25.2	-0.114	0.8	0.954	0.995	0.964	0.985
RSFTCDSCGFGFSC*EKL	Q9Y2K1_C227	C227	Q9Y2K1	ZBTB1	/	/	3.38556	2.8845	4.26156	3	3.51054	0.696985	3.511	Medium	4.228	4.67	3.79	4.175	0.438	0.64	28.786	33	27.043	29.9	1.743	3.7	0.991	0.996	0.986	0.995
KC*TTDENKVPYFNAPVYLENKE	Q9NY12_C88	C88	Q9NY12	GAR1	/	2.16863	4.48916	4.14358	3.24091	4	3.51057	1.03792	3.511	Medium	3.407	3.916	3.113	3.622	0.294	0.459	24.3	25.9	24.186	25.6	0.114	0.4	0.893	0.993	0.944	0.972
KDSVTC*SPGMVRL	Q96KC8_C380	C380	Q96KC8	DNAJC1	3.51066	/	/	/	/	1	3.51066	/	3.511	Medium	2.653	3.056	1.906	2.251	0.747	0.832	22.271	23.1	18.677	21.7	3.594	5.56	0.738	0.969	0.782	0.868
RC*LAPMMSEVIRI	P40939_C550	C550	P40939	HADHA	/	2.65123	3.76497	4.11735	/	3	3.51118	0.765299	3.511	Medium	4.164	4.592	3.968	4.304	0.197	0.547	28.243	32	29.114	32	-0.871	3.4	0.993	0.998	0.944	0.977
KVIEINPYLLGTMSGCAADC*QYWERL	P28062_C124	C124	P28062	PSMB8	3.53433	3.48872	/	/	/	2	3.51152	0.0322511	3.512	Medium	4.209	4.479	3.898	4.241	0.311	0.77	28.057	31	27.971	32	0.086	1.9	0.994	0.998	0.906	0.952
KLTDFGFC*AQITPEQSKR	Q13177_C390	C390	Q13177	PAK2	/	/	/	3.51263	/	1	3.51263	/	3.513	Medium	4.617	4.793	4.087	4.294	0.53	0.806	32.143	34	29.071	32	3.071	6.2	0.992	0.998	0.984	0.993
KFMADC*PHTIGVEFGTRI	P61106_C40	C40	P61106	RAB14	/	2.87641	/	4.15195	/	2	3.51418	0.901943	3.514	Medium	3.539	4.264	2.91	3.524	0.629	0.837	25.086	28.2	23.414	25.2	1.671	3	0.866	0.995	0.974	0.99
KLAHTYQSPLLYC*DLEVEGFRA	Q9NSP4_C131	C131	Q9NSP4	CENPM	/	/	/	3.62949	3.41042	2	3.51995	0.154906	3.52	Medium	3.772	4.262	3.634	4.196	0.138	0.473	25.643	28.2	26.686	31	-1.043	0.5	0.937	0.997	0.77	0.838
KSSNQLSWLSVSMDAALGC*RT	Q7Z6Z7_C3296	C3296	Q7Z6Z7	HUWE1	/	4.5126	2.53051	/	/	2	3.52156	1.40155	3.522	Medium	4.239	4.515	4.019	4.231	0.22	0.557	28.257	31	28.4	31	-0.143	2.6	0.981	0.991	0.977	0.985
KAC*MLTTATAHDGDVNVISWSRR	Q9BQ67_C299	C299	Q9BQ67	GRWD1	/	/	3.76316	5.2876	1.52148	3	3.52408	1.89441	3.524	Medium	4.251	4.617	3.589	4.007	0.662	0.8	28.714	32	25.729	28	2.986	4.8	0.992	0.997	0.938	0.977
RFQDTSQYVC*AELQALEQEQRQ	Q8N3D4_C1364	C1364	Q8N3D4	EHBP1L1	3.52482	/	/	/	/	1	3.52482	/	3.525	Medium	3.827	4.362	3.644	3.96	0.183	0.5	26.114	29.1	26.143	27.6	-0.029	2.1	0.989	0.997	0.599	0.802
RLYPLADSLQELSLAGC*PRI	Q9NW81_C184	C184	Q9NW81	DMAC2	/	/	/	/	3.52659	1	3.52659	/	3.527	Medium	3.289	3.537	2.91	3.211	0.379	0.639	23.7	24.3	23.074	24.2	0.626	3.48	0.979	0.991	0.817	0.888
RYFAGNLASGGAAGATSLC*FVYPLDFART	P12236_C129	C129	P12236	SLC25A6	2.35337	2.90795	/	4.22815	4.62313	4	3.52815	1.07296	3.528	Medium	3.977	4.586	3.181	3.752	0.795	0.964	27.157	32	24.343	26.2	2.814	5.9	0.972	0.994	0.932	0.953
KGVGC*LYEKE	Q76FK4_C578	C578	Q76FK4	NOL8	/	/	/	3.39175	3.66886	2	3.5303	0.195946	3.53	Medium	2.154	3.351	1.51	2.887	0.644	0.876	19.816	23.8	15.916	23.4	3.9	5.43	0.914	0.994	0.097	0.169
RYINENLIVNTDELGRDC*LINAAKT	P17987_C147	C147	P17987	TCP1	/	/	3.53153	/	/	1	3.53153	/	3.532	Medium	2.662	2.803	2.549	2.693	0.112	0.254	22.329	22.6	22.686	23	-0.357	0	0.905	0.972	0.96	0.977
RTGFSSSQAWSRPGPAQSDPGQC*PDQSHGPSPEHTSPTPAPDNPPQAPTVTFKT	Q6PII3_C424	C424	Q6PII3	CCDC174	/	/	3.54012	/	/	1	3.54012	/	3.54	Medium	0.48	1.291	0.715	1.287	-0.235	0.028	6.942	14.92	11.067	14.86	-4.126	0.06	0.855	0.988	0.072	0.163
REDLEC*LIQEQMKK	Q9UEY8_C73	C73	Q9UEY8	ADD3	/	3.54366	/	/	/	1	3.54366	/	3.544	Medium	3.067	3.599	2.607	3.421	0.46	0.743	23.243	24.6	21.866	24.8	1.377	4.57	0.846	0.993	0.895	0.977
KC*QSVSSAGELETENYERD	Q96RS0_C573	C573	Q96RS0	TGS1	/	/	/	3.55107	/	1	3.55107	/	3.551	Medium	0.794	1.086	0.202	0.886	0.592	0.889	10.643	13.6	5.77	12.49	4.873	8.939	0.473	0.945	0.111	0.298
KLLTSQC*GAAEEEFVQRF	P82933_C233	C233	P82933	MRPS9	2.12475	2.05345	2.93718	3.88463	6.7627	5	3.55254	1.94164	3.553	Medium	1.444	1.846	0.381	0.775	1.063	1.165	15.73	18.54	7.81	11.67	7.92	10.068	0.645	0.745	0.519	0.657
RGSLELCDFVTASSFC*RR	Q9NV31_C107	C107	Q9NV31	IMP3	/	/	3.44528	3.2588	3.96227	3	3.55545	0.364446	3.555	Medium	4.515	4.842	3.807	4.068	0.708	1.305	30.871	34	26.914	28.7	3.957	7.3	0.988	0.994	0.983	0.988
KDKENTGVLHAFPPC*EFSQQFLDSPAKA	Q96T37_C926	C926	Q96T37	RBM15	/	/	/	/	3.55804	1	3.55804	/	3.558	Medium	4.626	4.853	4.071	4.331	0.555	0.705	32.214	34	29.557	32	2.657	4.4	0.991	0.997	0.947	0.975
KEGGGGISCVLQDGC*VFEKA	P36551_C198	C198	P36551	CPOX	2.98213	4.3442	/	/	3.35005	3	3.55879	0.70462	3.559	Medium	1.296	2.277	0.649	1.675	0.647	1.083	14.717	21.3	8.844	16.65	5.873	10.92	0.533	0.956	0.146	0.344
KFC*MNGAALCALGKD	P14921_C99	C99	P14921	ETS1	4.10696	4.77045	2.21986	3.16484	/	4	3.56553	1.11301	3.566	Medium	2.726	3.307	2.224	2.504	0.502	0.803	22.443	23.7	20.996	22.6	1.447	3.34	0.913	0.99	0.925	0.954
KSSVNC*PFSSQDMKY	Q08211_C1029	C1029	Q08211	DHX9	3.13916	4.76509	3.94529	3.29754	2.68466	5	3.56635	0.808195	3.566	Medium	4.417	4.53	4.049	4.271	0.368	0.756	29.786	32	29	32	0.786	3.8	0.994	0.998	0.952	0.977
KTFTDCFNC*LPIAAIVDEKI	P62140_C157	C157	P62140	PPP1CB	3.47538	3.51893	/	/	3.70802	3	3.56744	0.123675	3.567	Medium	4.11	4.437	3.868	4.201	0.242	0.341	27.6	29.8	27.714	31	-0.114	0.9	0.994	0.998	0.978	0.994
RVSYPLCFIFSSPVGC*KPEQQMMYAGSKN	P60983_C96	C96	P60983	GMFB	3.57362	/	/	/	/	1	3.57362	/	3.574	Medium	3.732	4.366	3.474	4.124	0.258	0.584	25.857	29.1	25.971	29.3	-0.114	2.8	0.939	0.997	0.988	0.996
RNC*SSFLIKR	P46779_C13	C13	P46779	RPL28	/	3.57637	/	/	/	1	3.57637	/	3.576	Medium	4.117	4.818	3.434	4.558	0.684	0.9	28.214	34	25.914	34	2.3	4.5	0.956	0.992	0.906	0.947
KLYDVC*PHVSDSGLFFDDSYGFYPGQVLIGPAKI	Q9C0C9_C244	C244	Q9C0C9	UBE2O	4.18173	3.8625	/	/	2.68854	3	3.57759	0.786311	3.578	Medium	3.307	3.865	3.222	3.679	0.086	0.239	23.843	25.7	24.386	25.8	-0.543	-0.1	0.989	0.997	0.982	0.99
KLHLDEDYPC*SLVGNWNTWYGEQDQAVHLWRF	Q9BPW8_C106	C106	Q9BPW8	NIPSNAP1	2.00438	/	3.98036	4.14567	4.1839	4	3.57858	1.05318	3.579	Medium	3.665	4.453	3.442	4.069	0.224	0.501	25.643	29.9	25.829	28.7	-0.186	2.4	0.985	0.997	0.983	0.991
KESESCDC*LQGFQLTHSLGGGTGSGMGTLLISKI	Q13885_C129	C129	Q13885	TUBB2A	3.57878	/	/	/	/	1	3.57878	/	3.579	Medium	3.801	4.369	3.463	4.042	0.338	0.626	26.071	29.1	25.686	28.4	0.386	2.3	0.956	0.989	0.943	0.971
KKFYLC*LFSGPSTFIPEGLSENQDEVEPRE	O43709_C203	C203	O43709	BUD23	/	/	3.58039	/	/	1	3.58039	/	3.58	Medium	3.93	4.121	3.728	3.948	0.202	0.276	26.086	27.1	26.229	27.5	-0.143	0.4	0.99	0.997	0.931	0.965
KVPVLQLDSGNYLFSTSAIC*RY	P56192_C66	C66	P56192	MARS1	3.72543	/	/	3.66186	3.35867	3	3.58199	0.195992	3.582	Medium	3.592	4.428	3.193	3.948	0.399	0.609	25.043	29.7	24.429	27.5	0.614	2.2	0.991	0.997	0.95	0.972
KSVSGTDVQEEC*RE	P49321_C254	C254	P49321	NASP	/	5.11991	/	/	2.06004	2	3.58997	2.16365	3.59	Medium	0.342	0.912	0.086	0.976	0.256	0.495	6.088	12.17	4.933	13.13	1.155	3.669	0.335	0.675	0.256	0.37
KFSVCVLGDQQHC*DEAKA	P62906_C74	C74	P62906	RPL10A	2.80323	2.97927	4.23303	4.04035	3.92505	5	3.59619	0.655814	3.596	Medium	4.205	5.216	3.35	4.156	0.855	1.32	29.071	35	25.029	29.7	4.043	8.9	0.982	0.996	0.855	0.958
RAASVFVLYATSC*ANNFAMKG	Q9NRF9_C51	C51	Q9NRF9	POLE3	4.43683	4.13046	2.86642	2.95363	/	4	3.59684	0.803651	3.597	Medium	3.635	4.658	3.862	4.814	-0.227	0.548	26.171	33	28.529	34	-2.357	0.6	0.955	0.995	0.885	0.9
RLLGSTIPLC*SAQWERM	P50416_C304	C304	P50416	CPT1A	/	/	/	/	3.59745	1	3.59745	/	3.597	Medium	3.894	4.179	3.388	3.58	0.506	0.901	25.971	27.5	24.729	25.4	1.243	2.8	0.991	0.994	0.995	0.998
KSC*AEWVSLSKA	O75947_C101	C101	O75947	ATP5PD	/	/	/	3.45194	3.74461	2	3.59828	0.206949	3.598	Medium	3.207	4.08	3.316	4.093	-0.109	0.248	23.743	26.9	25.014	29	-1.271	0	0.989	0.997	0.841	0.965
RHSAPGLLSMANSGPSTNGC*QFFITCSKC	O43447_C122	C122	O43447	PPIH	3.20255	3.12916	3.51453	3.56182	4.58613	5	3.59884	0.583281	3.599	Medium	4.061	4.454	3.763	4.194	0.298	0.455	27.314	29.9	27.243	31	0.071	1.4	0.979	0.998	0.939	0.972
RVLGLGLGC*LRL	Q9BRJ7_C88	C88	Q9BRJ7	NUDT16L1	4.60711	4.1666	/	2.03347	/	3	3.60239	1.37646	3.602	Medium	2.935	3.037	2.189	2.618	0.746	0.968	22.857	23.1	20.723	22.8	2.134	4.62	0.946	0.976	0.851	0.922
RAGDWQC*PNPGCGNQNFAWRT	Q01844_C524	C524	Q01844	EWSR1	/	/	3.50276	3.90051	3.41906	3	3.60744	0.25723	3.607	Medium	4.722	4.97	4.14	4.322	0.582	0.744	32.714	34	29.971	32	2.743	4.8	0.992	0.998	0.968	0.986
RNMGLSPPASSTSTSSTC*RA	Q9HC52_C142	C142	Q9HC52	CBX8	/	/	/	3.56634	3.65026	2	3.6083	0.0593404	3.608	Medium	2.834	3.53	2.104	3.117	0.73	1.084	22.657	24.3	19.689	23.9	2.969	6.13	0.911	0.993	0.863	0.923
RC*KHFELGGDKK	Q969Q0_C88	C88	Q969Q0	RPL36AL	3.46395	3.75508	/	/	/	2	3.60952	0.20586	3.61	Medium	4.315	5.154	3.658	4.188	0.657	1.007	29.029	35	26.414	31	2.614	5.9	0.986	0.997	0.964	0.97
KITAFVPNDGC*LNFIEENDEVLVAGFGRKG	P62266_C90	C90	P62266	RPS23	3.76687	4.08944	3.45446	3.13624	3.60289	5	3.60998	0.35467	3.61	Medium	3.493	4.12	3.321	3.77	0.173	0.351	24.471	27.1	24.714	26.3	-0.243	0.8	0.992	0.997	0.984	0.995
KDHC*VQHLPDGSVTVESVLLQAAAPSEDPGTKV	Q5TA45_C542	C542	Q5TA45	INTS11	3.48507	/	/	2.31726	5.03407	3	3.61213	1.36285	3.612	Medium	2.567	3.191	1.915	2.358	0.651	0.929	21.857	23.4	18.8	22.2	3.057	5.14	0.882	0.956	0.801	0.915
RLCGEVLATPTENEEIQFLC*IVCAKL	Q5W0V3_C156	C156	Q5W0V3	FAM160B1	3.28987	/	/	3.45041	4.10938	3	3.61655	0.434283	3.617	Medium	3.914	4.46	3.369	3.995	0.545	0.875	26.443	30	25.043	27.9	1.4	2.7	0.986	0.997	0.964	0.992
RAIVDC*GFEHPSEVQHECIPQAILGMDVLCQAKS	Q13838_C63	C63	Q13838	DDX39B	3.61789	/	/	/	/	1	3.61789	/	3.618	Medium	4.239	4.589	3.774	4.322	0.465	0.996	28.571	32	27.329	32	1.243	6.7	0.991	0.997	0.976	0.984
RSLDQTSPC*PLVLVRI	Q6XZF7_C691	C691	Q6XZF7	DNMBP	3.9811	3.26877	/	/	/	2	3.62493	0.503693	3.625	Medium	2.551	3.158	1.815	2.245	0.736	0.945	21.886	23.3	17.956	21.7	3.93	6.05	0.905	0.992	0.5	0.741
KDFSHPC*TWQVLDGAEDTLRE	Q9BSH5_C109	C109	Q9BSH5	HDHD3	/	/	3.62535	/	/	1	3.62535	/	3.625	Medium	1.043	2.438	0.789	1.928	0.254	0.532	12.44	21.9	11.105	18.52	1.336	4.004	0.763	0.989	0.144	0.275
KAANGLEADNSC*PNSKA	Q86V48_C594	C594	Q86V48	LUZP1	/	/	/	3.62543	/	1	3.62543	/	3.625	Medium	0.936	1.427	0.775	1.072	0.161	0.382	11.953	15.72	11.542	13.73	0.411	2.16	0.74	0.872	0.128	0.195
KESESC*DCLQGFQLTHSLGGGTGSGMGTLLISKI	Q9BVA1_C127	C127	Q9BVA1	TUBB2B	/	5.42408	2.55418	2.90314	/	3	3.62713	1.56595	3.627	Medium	3.996	4.379	3.604	4.04	0.391	0.781	26.657	29.2	25.957	28.4	0.7	2.6	0.975	0.989	0.982	0.995
KDVSSLFPDVVNC*MQTDNLELKK	P63010_C57	C57	P63010	AP2B1	/	3.63403	/	/	/	1	3.63403	/	3.634	Medium	4.141	4.38	3.657	4.012	0.484	0.655	27.386	29.2	25.857	28.1	1.529	3.2	0.993	0.997	0.994	0.998
RSFPGFQAFC*ETQGDRL	Q01780_C73	C73	Q01780	EXOSC10	3.02452	/	2.75227	3.41644	5.34476	4	3.6345	1.17231	3.634	Medium	3.171	3.629	3.08	3.631	0.091	0.332	23.457	24.7	24	25.6	-0.543	0.3	0.966	0.995	0.962	0.987
KC*IAVGESDGSIWNPDGIDPKE	P00367_C327	C327	P00367	GLUD1	/	3.04812	4.22387	/	/	2	3.63599	0.831381	3.636	Medium	4.257	4.595	4.026	4.254	0.231	0.694	28.714	32	28.771	32	-0.057	4.1	0.994	0.998	0.984	0.993
KSHLMSLYSAC*SSEVPHGPVDQKF	O95816_C142	C142	O95816	BAG2	/	3.93815	/	3.3378	/	2	3.63797	0.424512	3.638	Medium	4.09	4.438	3.901	4.205	0.189	0.37	27.829	29.8	27.929	31	-0.1	1.1	0.993	0.998	0.894	0.996
KNNHLGLGATINNEDNWIAHQDDFNQLLAELNTC*HGQETTDSSDKKE	Q96BK5_C94	C94	Q96BK5	PINX1	/	/	3.68682	3.87566	3.35302	3	3.6385	0.264649	3.638	Medium	2.789	3.624	2.443	3.416	0.346	0.593	22.571	24.7	21.581	24.8	0.99	3.87	0.969	0.994	0.875	0.908
RGC*ALQCAILSPAFKV	Q92598_C376	C376	Q92598	HSPH1	/	6.37858	0.89894	/	/	2	3.63876	3.87469	3.639	Medium	4.141	4.408	3.62	3.823	0.522	1.089	27.457	29.5	25.686	26.6	1.771	3.5	0.991	0.996	0.937	0.969
RC*SDNTEVEVSNLENKQ	Q9NQW6_C71	C71	Q9NQW6	ANLN	/	/	/	5.33734	1.94746	2	3.6424	2.39701	3.642	Medium	3.831	4.049	3.527	3.735	0.303	0.467	25.614	26.7	25.243	26.1	0.371	1.1	0.993	0.997	0.954	0.973
KYGYEIPVDMLC*KR	P60900_C115	C115	P60900	PSMA6	3.64996	/	/	/	/	1	3.64996	/	3.65	Medium	4.275	4.72	3.457	4.148	0.818	1.197	29.671	33	25.643	29.6	4.029	7.2	0.975	0.997	0.977	0.992
KILHFLQDASIGELTLIPQC*SQKK	Q9H4L7_C407	C407	Q9H4L7	SMARCAD1	4.06301	/	/	3.23725	/	2	3.65013	0.5839	3.65	Medium	4.109	4.246	3.766	3.955	0.343	0.418	27.186	28	26.443	27.6	0.743	1.4	0.992	0.997	0.963	0.988
KDYIHINIGALELSANHNILQIVDVC*HDVEKDEKL	P17844_C320	C320	P17844	DDX5	3.35378	/	3.94716	/	/	2	3.65047	0.419583	3.65	Medium	4.171	4.451	4.137	4.291	0.034	0.236	27.6	29.9	30.014	32	-2.414	-0.1	0.922	0.966	0.951	0.967
KC*PNPTCENMNFSWRN	P35637_C428	C428	P35637	FUS	3.03737	3.70553	3.85353	4.18635	3.48204	5	3.65296	0.428854	3.653	Medium	4.567	4.827	3.656	3.792	0.91	1.134	31.514	34	25.729	26.4	5.786	7.7	0.987	0.996	0.985	0.992
RFEIINAIYEPTEEEC*EWKPDEEDEISEELKE	P55209_C132	C132	P55209	NAP1L1	/	2.73483	/	4.57268	/	2	3.65375	1.29956	3.654	Medium	3.994	4.552	3.429	4.067	0.565	0.733	27.3	32	25.543	28.7	1.757	5.1	0.953	0.995	0.997	0.999
KTPSSPC*PASKV	Q9NQS7_C483	C483	Q9NQS7	INCENP	/	4.41191	3.22106	3.22919	3.76498	4	3.65678	0.564096	3.657	Medium	3.171	3.794	3.345	3.933	-0.174	0.058	23.529	25.3	24.857	27.4	-1.329	-0.3	0.952	0.989	0.82	0.933
RDGTGMLYAFPPC*DFSQQYLQSALRT	Q8NDT2_C859	C859	Q8NDT2	RBM15B	/	/	/	3.10125	4.22021	2	3.66073	0.791224	3.661	Medium	3.989	4.615	3.824	4.44	0.165	0.707	26.943	32	28.3	33	-1.357	3.1	0.99	0.997	0.9	0.991
RTSGNVEDDLIIFPDDC*EFKR	Q16186_C80	C80	Q16186	ADRM1	4.33968	3.50797	4.14131	3.38655	2.93094	5	3.66129	0.575116	3.661	Medium	4.721	4.991	4.12	4.369	0.601	0.961	32.857	34	30.014	33	2.843	5.8	0.957	0.987	0.919	0.959
KSC*QSFISWTGDGWEFKL	P14921_C350	C350	P14921	ETS1	/	/	3.76114	3.75718	3.46692	3	3.66175	0.168736	3.662	Medium	4.555	4.716	4.049	4.251	0.506	0.679	31.486	33	28.943	32	2.543	5.1	0.993	0.998	0.983	0.992
RKAHEILPNLVCC*SAKN	P50990_C149	C149	P50990	CCT8	3.66289	/	/	/	/	1	3.66289	/	3.663	Medium	2.929	3.586	2.36	2.914	0.569	0.726	22.886	24.5	21.739	23.4	1.147	2.83	0.836	0.977	0.954	0.971
RLLEEEGVSLPDLEPAPLDSLC*SGASAEEPTSHRG	Q9H6Q4_C300	C300	Q9H6Q4	CIAO3	4.26361	3.90882	/	2.82185	/	3	3.66476	0.751227	3.665	Medium	1.798	2.323	0.634	1.246	1.164	1.587	18.25	21.5	10.203	14.66	8.047	10.34	0.65	0.879	0.758	0.93
KC*SVLPLSQNQEFMPFVKE	P41250_C616	C616	P41250	GARS1	/	4.63336	3.12433	3.59155	3.31336	4	3.66565	0.673075	3.666	Medium	4.332	4.495	4.036	4.233	0.296	0.374	29.2	31	28.971	31	0.229	1.1	0.993	0.998	0.981	0.995
KAADETLC*QTKV	P49916_C929	C929	P49916	LIG3	/	/	3.57589	3.77858	3.65164	3	3.6687	0.102417	3.669	Medium	2.247	2.913	1.76	3.042	0.487	0.836	20.616	22.8	17.497	23.7	3.119	5.53	0.893	0.989	0.477	0.741
RSITFLC*GDAGPLAVAAVLYHKM	O43813_C108	C108	O43813	LANCL1	3.53778	3.80209	/	/	/	2	3.66993	0.186895	3.67	Medium	3.228	3.62	3.178	3.695	0.05	0.382	23.571	24.6	23.846	25.9	-0.274	3.38	0.988	0.997	0.883	0.991
KFMTPVIQDNPSGWGPC*AVPEQFRD	O15371_C19	C19	O15371	EIF3D	4.00656	3.33757	/	/	/	2	3.67206	0.473047	3.672	Medium	3.349	3.932	2.77	3.202	0.58	1.244	24.029	26	23.157	24.1	0.871	2.8	0.974	0.992	0.945	0.984
RHPSIIFIDELDALC*PKR	Q8NB90_C459	C459	Q8NB90	SPATA5	4.00413	4.11096	3.36389	3.40532	3.47697	5	3.67225	0.356049	3.672	Medium	4.083	4.35	2.833	3.007	1.25	1.441	27.243	28.9	23.271	23.6	3.971	5.3	0.976	0.991	0.954	0.978
KQGIPLC*ALINQHLSGLARK	Q9H2J4_C127	C127	Q9H2J4	PDCL3	3.67435	/	/	/	/	1	3.67435	/	3.674	Medium	4.042	4.448	3.785	4.169	0.257	0.425	27.143	29.9	27.086	29.9	0.057	1.2	0.991	0.997	0.997	0.999
RLNAIC*PGFVNTAILESIEKE	P15428_C182	C182	P15428	HPGD	4.04931	4.07017	4.02593	2.5536	/	4	3.67475	0.747653	3.675	Medium	3.839	3.977	3.844	4.108	-0.005	0.348	25.614	26.2	27.214	29.1	-1.6	0.2	0.993	0.998	0.958	0.989
RLQMEGEGGGETPEQPGLNGAAAAAAGAPDEAAEALGSADC*ELSAKL	Q96C19_C53	C53	Q96C19	EFHD2	3.41599	3.93545	/	/	/	2	3.67572	0.36731	3.676	Medium	0.998	1.462	0.727	1.079	0.271	0.608	12.269	15.93	11.056	13.77	1.213	4.214	0.589	0.874	0.13	0.267
KVIEC*SYTSADGQRH	Q9UBM7_C380	C380	Q9UBM7	DHCR7	4.07187	3.28232	/	/	/	2	3.67709	0.558296	3.677	Medium	3.725	4.211	3.163	3.575	0.561	1.061	25.243	27.8	24.114	25.4	1.129	2.7	0.849	0.957	0.86	0.951
KHAWC*GGNFLEVTEQILAKI	P51809_C21	C21	P51809	VAMP7	/	3.67729	/	/	/	1	3.67729	/	3.677	Medium	3.904	4.493	2.93	3.565	0.974	1.087	26.3	31	23.586	25.3	2.714	5.7	0.987	0.996	0.931	0.967
KKMSSELFTLTYGALVTQLC*KD	O43617_C31	C31	O43617	TRAPPC3	/	3.67929	/	/	/	1	3.67929	/	3.679	Medium	3.659	3.794	3.519	4.016	0.14	0.407	24.814	25.3	25.486	28.1	-0.671	0.6	0.987	0.996	0.982	0.993
KTAGPQSQVLC*GVVMDRS	P35611_C525	C525	P35611	ADD1	3.68089	/	/	/	/	1	3.68089	/	3.681	Medium	3.372	4.487	2.764	3.803	0.607	0.788	24.557	31	22.843	26.4	1.714	4.6	0.948	0.99	0.893	0.925
RC*QLQQAAALNAQHKQ	Q96DF8_C263	C263	Q96DF8	ESS2	3.68161	/	/	/	/	1	3.68161	/	3.682	Medium	3.381	3.785	2.617	3.08	0.764	0.905	24.129	25.3	21.876	23.8	2.253	4.9	0.949	0.991	0.87	0.939
KTEGSDLC*DRV	P04843_C545	C545	P04843	RPN1	/	/	3.68404	/	/	1	3.68404	/	3.684	Medium	2.589	2.907	2.311	2.759	0.278	0.997	21.94	22.8	21.22	23.1	0.72	6.34	0.839	0.98	0.857	0.974
RVIGVELC*PEAVEDARV	Q8IZ69_C463	C463	Q8IZ69	TRMT2A	/	2.76309	/	4.60808	/	2	3.68558	1.3046	3.686	Medium	3.244	4.053	2.729	3.924	0.515	0.675	23.9	26.7	22.477	27.3	1.423	4.15	0.944	0.994	0.942	0.96
RC*GESMLCVVPDISAFRE	Q06330_C397	C397	Q06330	RBPJ	/	3.0163	3.85249	4.1961	/	3	3.6883	0.606796	3.688	Medium	3.769	4.519	3.444	4.209	0.325	0.578	26.4	31	26.157	31	0.243	1.1	0.937	0.998	0.995	0.998
KVGSFC*LSEAGAGSDSFALKT	P45954_C175	C175	P45954	ACADSB	3.69106	/	/	/	/	1	3.69106	/	3.691	Medium	4.407	4.787	3.974	4.238	0.433	0.651	30	34	28.4	32	1.6	4.2	0.992	0.997	0.987	0.996
RNC*TIVSPDAGGAKR	P60891_C165	C165	P60891	PRPS1	/	3.66788	/	/	3.7211	2	3.69449	0.0376322	3.694	Medium	3.338	4.023	2.818	3.711	0.52	0.778	24.114	26.5	23.214	26	0.9	1.6	0.939	0.993	0.964	0.988
KC*VHIWNTQTGALVHSYRG	Q9BZK7_C465	C465	Q9BZK7	TBL1XR1	/	3.69455	/	/	/	1	3.69455	/	3.695	Medium	3.204	3.848	2.97	3.328	0.234	0.52	23.543	25.6	23.614	24.5	-0.071	1.1	0.939	0.987	0.985	0.99
RALQLLQMYYEGRFPC*LEEKV	Q9H0A0_C658	C658	Q9H0A0	NAT10	/	/	/	/	3.69685	1	3.69685	/	3.697	Medium	2.894	3.432	2.497	3.256	0.397	0.647	22.8	24	21.889	24.3	0.911	4.28	0.815	0.99	0.75	0.874
KTKENVNATENC*ISAVGKI	O00410_C972	C972	O00410	IPO5	/	3.69855	/	/	/	1	3.69855	/	3.699	Medium	4.492	4.907	4.055	4.334	0.437	0.678	30.429	34	29.043	32	1.386	4.4	0.994	0.998	0.987	0.996
KDTGISC*DPALLPEPNHVMLNHLYALSIKD	Q9Y478_C223	C223	Q9Y478	PRKAB1	3.91288	4.27129	2.91278	/	/	3	3.69898	0.704061	3.699	Medium	4.527	4.782	4.657	5.037	-0.129	0.634	31.1	34	33.157	35	-2.057	3.1	0.993	0.998	0.98	0.991
RC*FQEMLEEEEEHEWFIPARD	Q9BPZ3_C60	C60	Q9BPZ3	PAIP2	3.8856	2.16471	/	5.04939	/	3	3.6999	1.45128	3.7	Medium	4.115	4.256	3.974	4.132	0.141	0.297	27.143	28.1	27.871	29.4	-0.729	0.6	0.993	0.997	0.977	0.99
RDLGGIVLANACGPC*IGQWDRKD	Q99798_C451	C451	Q99798	ACO2	/	/	/	/	3.70737	1	3.70737	/	3.707	Medium	4.608	4.913	4.345	4.55	0.263	0.465	31.657	34	32.086	34	-0.429	1	0.991	0.997	0.983	0.99
RWFLTC*INQPQFRA	P26641_C194	C194	P26641	EEF1G	/	/	/	/	3.7078	1	3.7078	/	3.708	Medium	4.023	4.479	3.635	4.047	0.389	0.846	27.229	31	26.071	28.5	1.157	4.7	0.994	0.998	0.96	0.973
RGGC*PGGEATLSQPPPRG	P20290_C22	C22	P20290	BTF3	3.66062	4.28046	3.45677	3.74299	3.41572	5	3.71131	0.346291	3.711	Medium	2.786	3.442	2.53	3.345	0.256	0.431	22.586	24.1	22.586	24.6	0	0.3	0.896	0.981	0.69	0.816
KDEVDGGPPC*APGGTAKT	Q9NV96_C17	C17	Q9NV96	TMEM30A	/	/	3.59189	3.83376	/	2	3.71283	0.171028	3.713	Medium	1.318	1.663	1.846	2.658	-0.528	0.353	15.041	17.2	18.181	22.9	-3.14	2.06	0.783	0.926	0.633	0.921
KYEDIC*PSTHNMDVPNIKR	P63241_C73	C73	P63241	EIF5A	3.71401	/	/	/	/	1	3.71401	/	3.714	Medium	4.323	4.813	3.766	4.114	0.557	0.87	29.271	34	26.929	29.2	2.343	4.8	0.99	0.998	0.958	0.978
RYFEC*QAKY	Q99426_C216	C216	Q99426	TBCB	/	3.71662	/	/	/	1	3.71662	/	3.717	Medium	4.54	4.847	4.188	4.466	0.352	0.48	31.157	34	30.443	33	0.714	1.2	0.994	0.998	0.949	0.973
KFC*LDPQTEADCINNINDFLKG	Q15052_C57	C57	Q15052	ARHGEF6	4.60666	4.20899	/	/	2.34354	3	3.71973	1.20829	3.72	Medium	2.732	3.554	2.424	3.195	0.308	0.482	22.236	24.4	21.474	24.1	0.761	1.88	0.893	0.994	0.888	0.951
RVLLISGFPVQVC*KA	Q9Y2W6_C109	C109	Q9Y2W6	TDRKH	/	/	3.71983	/	/	1	3.71983	/	3.72	Medium	3.692	4.402	3.501	4.15	0.191	0.381	25.257	29.4	25.529	29.6	-0.271	0.4	0.989	0.996	0.896	0.933
RQTFTGHESDINAIC*FFPNGNAFATGSDDATCRL	P62873_C233	C233	P62873	GNB1	3.72017	/	/	/	/	1	3.72017	/	3.72	Medium	3.182	4.407	2.822	4.256	0.36	0.499	24.1	29.5	23.914	32	0.186	1.8	0.752	0.994	0.924	0.996
KAC*FGTFLPEEKL	Q9NRP4_C80	C80	Q9NRP4	SDHAF3	3.60397	/	3.83789	/	/	2	3.72093	0.165406	3.721	Medium	2.09	3.653	2.052	3.474	0.038	0.178	19.374	24.8	19.061	25	0.313	1.75	0.854	0.993	0.125	0.212
KTFVDFFSQC*LHEEYRS	Q53GQ0_C215	C215	Q53GQ0	HSD17B12	/	3.30962	3.96135	3.8986	/	3	3.72319	0.359534	3.723	Medium	3.389	4.189	2.776	3.668	0.613	0.766	24.6	27.6	22.181	25.8	2.419	4.81	0.901	0.995	0.883	0.981
RNGSFGGQYSEC*RDPARE	O43823_C173	C173	O43823	AKAP8	/	2.17245	/	/	5.27697	2	3.72471	2.19523	3.725	Medium	2.182	2.607	1.34	2.34	0.841	1.304	20.511	22.2	15.329	22.1	5.183	8.14	0.674	0.988	0.701	0.778
RSAC*DTVDTWLDDTAKG	Q14204_C4216	C4216	Q14204	DYNC1H1	/	3.72501	/	/	/	1	3.72501	/	3.725	Medium	3.655	4.7	2.777	3.752	0.878	1.049	26.271	33	22.913	26.2	3.359	7	0.963	0.991	0.973	0.995
RTVSGTC*GPGQPASSSGGPGRPISGSVSSARP	Q68D10_C433	C433	Q68D10	SPTY2D1	/	/	4.12082	3.52344	3.53118	3	3.72515	0.342685	3.725	Medium	1.133	2.325	1.088	2.355	0.045	0.265	13.373	21.5	13.823	22.2	-0.45	1.48	0.776	0.973	0.25	0.496
RILPPC*TNASTGSALLNPSLPNQSDVVEAEGSHSNSPTNMAPSARL	Q01196_C405	C405	Q01196	RUNX1	/	/	/	3.73188	/	1	3.73188	/	3.732	Medium	4.184	4.486	3.793	4.116	0.391	0.501	27.971	31	26.943	29.2	1.029	2.3	0.991	0.996	0.966	0.984
RSTVLSLDWHPNNVLLAAGSC*DFKC	O15143_C162	C162	O15143	ARPC1B	/	3.73978	/	/	/	1	3.73978	/	3.74	Medium	4.104	4.896	3.639	4.421	0.465	0.808	28.986	34	27.614	33	1.371	5.4	0.978	0.998	0.924	0.993
KAEPSISYSC*NPLYFDFKL	Q9UKJ3_C569	C569	Q9UKJ3	GPATCH8	4.77322	/	2.70641	/	/	2	3.73982	1.46146	3.74	Medium	4.084	4.384	3.739	3.95	0.344	0.749	27.071	29.2	26.243	27.5	0.829	2.8	0.965	0.982	0.959	0.978
RQENMHFEIC*PWSSYLTGAWKPDTEHAVIRL	P00813_C262	C262	P00813	ADA	3.22104	3.5032	4.17478	3.94549	3.85801	5	3.7405	0.377683	3.741	Medium	4.308	4.57	2.987	3.161	1.321	1.629	28.9	32	23.614	24	5.286	8.3	0.983	0.993	0.933	0.952
KAQLNIGNVLPVGTMPEGTIVC*CLEEKPGDRG	P62917_C114	C114	P62917	RPL8	3.60223	3.51012	3.5761	3.5667	4.45459	5	3.74195	0.399794	3.742	Medium	3.84	4.403	3.647	4.294	0.193	0.41	26.1	29.4	26.7	32	-0.6	0.7	0.984	0.997	0.977	0.988
KEDFATFDYILC*MDESNLRD	P24666_C91	C91	P24666	ACP1	3.64532	3.84132	/	/	/	2	3.74332	0.138593	3.743	Medium	3.623	4.339	3.346	4.117	0.278	0.515	25.229	28.8	25.429	29.3	-0.2	0.7	0.979	0.998	0.983	0.994
KGC*TALHYAVLADDYRT	Q9H078_C267	C267	Q9H078	CLPB	/	/	/	3.74519	/	1	3.74519	/	3.745	Medium	3.867	4.457	3.567	3.912	0.301	0.641	26.5	29.9	25.6	27.2	0.9	3.3	0.979	0.997	0.914	0.933
RDFSSIIQTC*SGNIQRI	Q86Y82_C29	C29	Q86Y82	STX12	/	/	4.86645	/	2.62481	2	3.74563	1.58508	3.746	Medium	4.251	4.363	4.182	4.485	0.07	0.237	28.129	29.1	30.214	33	-2.086	-0.2	0.993	0.997	0.671	0.727
RGQTC*VVHYTGMLEDGKK	P62942_C23	C23	P62942	FKBP1A	3.34944	2.57468	/	5.32053	/	3	3.74822	1.41569	3.748	Medium	4.333	4.647	3.765	4.06	0.568	0.753	29.543	33	26.771	28.6	2.771	5.1	0.975	0.995	0.42	0.512
KNAGNC*LSPAVIVGLLKE	O43175_C369	C369	O43175	PHGDH	4.17472	3.89725	3.07762	3.79322	3.80215	5	3.74899	0.405816	3.749	Medium	2.133	2.531	1.884	2.587	0.249	0.628	20.399	22.1	18.683	22.8	1.716	4.79	0.663	0.969	0.744	0.931
RYASIC*QQNGIVPIVEPEILPDGDHDLKR	P04075_C178	C178	P04075	ALDOA	3.4287	4.07214	/	/	/	2	3.75042	0.454981	3.75	Medium	4.819	5.234	4.136	4.44	0.683	1.406	33.1	35	29.957	33	3.143	8.8	0.992	0.997	0.994	0.996
KTGEQDGLIGTALNC*VLQVPKY	Q7Z5K2_C964	C964	Q7Z5K2	WAPL	3.75175	/	/	/	/	1	3.75175	/	3.752	Medium	3.92	4.569	3.691	4.17	0.229	0.599	26.9	32	26.443	29.9	0.457	4	0.992	0.998	0.986	0.995
KICDVGVSLPLDENMTVTDPEAC*YIGTEPWKPKE	Q96KB5_C205	C205	Q96KB5	PBK	3.81752	4.81791	/	2.62389	/	3	3.75311	1.09843	3.753	Medium	1.831	2.278	2.02	2.578	-0.188	0.359	18.473	21.4	19.247	22.7	-0.774	2.97	0.833	0.94	0.219	0.27
KISEQIVIGTPGTVLDWC*SKL	Q9NUU7_C224	C224	Q9NUU7	DDX19A	3.7532	/	/	/	/	1	3.7532	/	3.753	Medium	4.058	4.642	3.573	3.983	0.485	0.809	27.186	33	25.571	27.8	1.614	5.2	0.991	0.997	0.987	0.993
RAFC*QEMLQEEPRL	Q9HBH5_C126	C126	Q9HBH5	RDH14	/	/	/	3.75454	/	1	3.75454	/	3.755	Medium	4.321	5.126	2.72	3.308	1.602	2.153	29.114	35	22.646	24.4	6.469	11.1	0.921	0.962	0.933	0.972
KEC*SPWMSDFKV	P78527_C3683	C3683	P78527	PRKDC	/	/	/	/	3.75532	1	3.75532	/	3.755	Medium	2.189	2.97	1.546	2.519	0.643	0.962	19.653	22.9	16.498	22.6	3.154	6.921	0.694	0.881	0.862	0.994
KTEGGGSEAPLC*PGPPAGEEPAISEAAPEAGAPTSASGLNGHPTLSGGGDQRE	P27816_C1098	C1098	P27816	MAP4	4.63226	4.26688	3.24954	3.28517	3.35828	5	3.75843	0.645206	3.758	Medium	3.044	3.835	2.838	3.528	0.207	0.471	23.229	25.5	22.876	25.2	0.353	1.71	0.971	0.995	0.393	0.561
KMALDGQNIYNAC*CTLRI	O95758_C248	C248	O95758	PTBP3	/	4.7413	/	2.77681	/	2	3.75906	1.3891	3.759	Medium	4.322	4.848	4.045	4.231	0.277	0.618	28.886	34	28.771	31	0.114	3	0.993	0.998	0.981	0.984
RAVC*MLSNTTAVAEAWARL	Q9BQE3_C376	C376	Q9BQE3	TUBA1C	4.3454	4.74015	3.97201	3.04524	2.69912	5	3.76038	0.863812	3.76	Medium	4.409	4.901	4.009	4.172	0.401	0.73	30	34	28.157	29.9	1.843	4.9	0.964	0.991	0.977	0.99
KNC*DKGQSFFIDAPDSPATLAYRS	P53384_C277	C277	P53384	NUBP1	/	3.7631	/	/	/	1	3.7631	/	3.763	Medium	4.442	4.894	3.954	4.369	0.488	0.663	30.243	34	28.657	33	1.586	3.3	0.988	0.998	0.976	0.992
RAWALGQGLEC*FETSVKE	Q9BW83_C149	C149	Q9BW83	IFT27	/	/	/	/	3.76338	1	3.76338	/	3.763	Medium	2.97	3.931	2.383	3.441	0.588	0.7	22.609	26	20.246	24.9	2.363	4.98	0.934	0.989	0.772	0.978
KVC*ALYIMAGTVDDVPKL	Q14165_C206	C206	Q14165	MLEC	3.4107	3.284	4.60159	/	/	3	3.76543	0.726902	3.765	Medium	4.243	4.707	3.746	4.253	0.498	0.664	28.286	33	26.886	32	1.4	2.2	0.991	0.998	0.997	0.999
RLGFSEYC*RI	Q14566_C721	C721	Q14566	MCM6	/	3.76632	/	/	/	1	3.76632	/	3.766	Medium	2.862	3.25	2.398	2.586	0.464	0.856	22.7	23.5	22.257	22.8	0.443	1.2	0.789	0.98	0.831	0.96
RVSALTQMESAC*VSIHEALKS	Q9Y3B3_C151	C151	Q9Y3B3	TMED7	/	/	3.76888	/	/	1	3.76888	/	3.769	Medium	3.926	4.27	3.953	4.409	-0.027	0.148	26.229	28.2	28.4	33	-2.171	-0.4	0.98	0.998	0.99	0.997
RGDVASC*NTQVAEKPVLTAVPGITRH	O75152_C588	C588	O75152	ZC3H11A	/	/	3.68734	3.73146	3.89542	3	3.77141	0.109641	3.771	Medium	1.18	1.386	0.995	1.581	0.186	0.375	14.18	15.48	13.037	16.18	1.143	2.33	0.697	0.968	0.064	0.114
KTIGGGDDSFTTFFC*ETGAGKH	P68366_C54	C54	P68366	TUBA4A	/	4.19221	3.35249	/	/	2	3.77235	0.593772	3.772	Medium	3.377	3.923	2.914	3.32	0.463	0.938	24.2	26	23.471	24.5	0.729	2.3	0.905	0.937	0.919	0.959
RLC*CPATAPQEAPAPEGRA	Q96B54_C114	C114	Q96B54	ZNF428	/	/	/	3.77238	/	1	3.77238	/	3.772	Medium	3.919	4.265	3.588	3.858	0.331	0.407	26.186	28.2	25.629	26.8	0.557	1.4	0.991	0.996	0.687	0.776
RAKSPQPPVEEEDEHFDDTVVCLDTYNC*DLHFKI	Q00839_C295	C295	Q00839	HNRNPU	/	3.46942	4.07793	/	/	2	3.77367	0.430282	3.774	Medium	4.33	4.992	3.669	4.299	0.662	1.151	30.029	34	27.457	32	2.571	7.9	0.949	0.997	0.956	0.978
RLFC*VGFTKK	P61247_C139	C139	P61247	RPS3A	/	3.77539	/	/	/	1	3.77539	/	3.775	Medium	4.203	4.522	3.75	4.043	0.453	0.591	28.029	31	26.4	28.4	1.629	2.9	0.992	0.997	0.967	0.986
RTYSHLNIAGLVGSIDNDFC*GTDMTIGTDSALHRI	P17858_C170	C170	P17858	PFKL	/	3.78149	/	/	/	1	3.78149	/	3.781	Medium	3.782	4.282	3.583	4.037	0.199	0.386	25.943	28.3	25.943	28.4	0	0.9	0.991	0.997	0.879	0.99
KDNDFSYRPNMIC*NFLHENEDEEVVASAPDKS	Q969F1_C141	C141	Q969F1	GTF3C6	4.75789	4.26809	3.53238	3.40509	2.94775	5	3.78224	0.722667	3.782	Medium	4.042	4.198	3.352	3.731	0.689	0.98	26.686	27.7	24.686	26.1	2	3.1	0.991	0.997	0.926	0.973
RLPPIPYPNAPC*FNNVAEYESFLRT	P83369_C52	C52	P83369	LSM11	3.95563	4.40925	3.02443	3.28442	4.2468	5	3.78411	0.604381	3.784	Medium	3.737	4.06	2.959	3.296	0.777	0.94	25.3	26.7	23.486	24.4	1.814	2.5	0.946	0.991	0.629	0.696
RFSLALEC*GNIEIALEAAKA	P53621_C655	C655	P53621	COPA	/	3.78623	/	/	/	1	3.78623	/	3.786	Medium	4.112	4.534	3.999	4.343	0.112	0.401	27.671	32	29.043	32	-1.371	1.4	0.983	0.997	0.986	0.994
KVFFIQAC*QGDNYQKG	Q14790_C360	C360	Q14790	CASP8	/	3.78659	/	/	/	1	3.78659	/	3.787	Medium	4.376	4.525	4.07	4.329	0.306	0.71	29.271	31	29.443	32	-0.171	2.6	0.994	0.998	0.987	0.997
RC*PGESLINPGFKS	Q9BUH6_C180	C180	Q9BUH6	PAXX	5.02248	/	2.64536	/	3.69399	3	3.78728	1.1913	3.787	Medium	3.177	3.646	3.069	3.51	0.108	0.303	23.471	24.7	23.9	25.1	-0.429	0.1	0.95	0.992	0.142	0.273
RYRPDMPC*FLLSNQNAVKA	Q15398_C129	C129	Q15398	DLGAP5	3.78946	/	/	/	/	1	3.78946	/	3.789	Medium	1.283	2.855	-0.026	1.83	1.309	1.513	14.433	22.7	2.884	17.68	11.549	13.564	0.678	0.989	0.046	0.129
KLQDAFSSIGQSC*HLDLPQIAVVGGQSAGKS	P50570_C27	C27	P50570	DNM2	5.08826	5.30033	2.83534	2.63055	3.10868	5	3.79263	1.29291	3.793	Medium	3.694	3.886	3.11	3.411	0.584	0.702	24.986	25.8	23.914	24.8	1.071	1.5	0.927	0.986	0.874	0.942
KKFIC*ISDLRA	Q6P2Q9_C2116	C2116	Q6P2Q9	PRPF8	/	3.94344	/	3.65607	/	2	3.79976	0.203201	3.8	Medium	3.67	4.836	3.2	3.982	0.47	0.863	25.7	34	24.6	27.8	1.1	6.2	0.942	0.989	0.979	0.982
KNVGTGLVGAPAC*GDVMKL	Q9H1K1_C69	C69	Q9H1K1	ISCU	4.56301	/	4.04101	3.35709	3.24949	4	3.80265	0.616299	3.803	Medium	4.542	4.802	4.166	4.345	0.376	0.556	31.186	34	30	32	1.186	3.7	0.994	0.998	0.928	0.961
KLYTVC*DVAMNIIMSKS	Q9NTI5_C1069	C1069	Q9NTI5	PDS5B	2.6265	/	4.73819	4.71472	3.14358	4	3.80575	1.08394	3.806	Medium	4.647	4.963	3.913	4.129	0.734	0.943	32.214	34	27.386	29.4	4.829	7.3	0.992	0.998	0.997	0.999
KFMC*EVQVEGYNYTGMGNSTNKKD	Q08211_C36	C36	Q08211	DHX9	3.86546	2.66482	2.86029	4.63529	5.00767	5	3.80671	1.04066	3.807	Medium	4.236	4.439	3.962	4.22	0.273	0.369	28.3	29.8	28.257	31	0.043	1.1	0.992	0.997	0.925	0.962
RTDFQQGC*AKT	O95571_C170	C170	O95571	ETHE1	4.93125	4.02252	3.31199	3.32814	3.45019	5	3.80882	0.69138	3.809	Medium	3.547	4.438	3.052	3.881	0.495	0.73	25.186	29.8	24.043	27	1.143	3	0.936	0.994	0.85	0.886
RFHINLC*SGNHIAFHLNPRF	O00182_C259	C259	O00182	LGALS9	/	/	3.80922	/	/	1	3.80922	/	3.809	Medium	2.137	3.078	2.249	3.472	-0.113	0.309	19.624	23.1	19.94	25	-0.316	2.73	0.916	0.994	0.241	0.601
KDGSC*NVYFKH	Q9NPI9_C43	C43	Q9NPI9	KCNJ16	/	/	/	/	3.81257	1	3.81257	/	3.813	Medium	4.002	4.454	3.044	3.857	0.959	1.529	27.057	29.9	23.623	26.8	3.434	4.94	0.985	0.997	0.897	0.996
RNAEAQQSLC*ESERA	Q6P5X5_C105	C105	Q6P5X5	C22orf39	/	/	3.26359	3.84885	4.33263	3	3.81502	0.535322	3.815	Medium	4.008	4.405	3.643	4.066	0.365	0.511	26.986	29.4	26.243	28.7	0.743	2.3	0.989	0.997	0.869	0.949
RSFLGLTC*LMQISTRT	Q01780_C327	C327	Q01780	EXOSC10	/	/	/	/	3.81548	1	3.81548	/	3.815	Medium	4.2	4.493	4.116	4.235	0.084	0.384	28.029	31	29.414	31	-1.386	1.3	0.995	0.998	0.991	0.997
KC*SDSTLLSNLLEEMKA	O14617_C1133	C1133	O14617	AP3D1	/	3.33141	4.31246	/	/	2	3.82193	0.693707	3.822	Medium	3.583	4.053	3.031	3.511	0.553	0.764	24.786	26.7	23.857	25.1	0.929	1.7	0.848	0.974	0.958	0.981
REQC*EQLEKC	P07919_C37	C37	P07919	UQCRH	3.82614	/	/	/	/	1	3.82614	/	3.826	Medium	4.183	4.408	3.965	4.206	0.218	0.337	27.929	29.5	28.186	31	-0.257	0.9	0.994	0.997	0.945	0.98
RC*SASCCEDSQASMKQ	Q96C01_C35	C35	Q96C01	FAM136A	/	/	/	3.82627	/	1	3.82627	/	3.826	Medium	4.179	4.581	4.174	4.595	0.005	0.304	28.657	32	30.6	34	-1.943	0.3	0.973	0.998	0.837	0.858
KFIDVPTLC*EMLSYTPSSSKD	P34949_C309	C309	P34949	MPI	/	3.82685	/	/	/	1	3.82685	/	3.827	Medium	4.254	4.606	3.755	4.057	0.5	0.673	28.614	32	26.543	28.6	2.071	3.5	0.992	0.998	0.96	0.982
KAGEGTYALDSESC*MEKL	O00541_C272	C272	O00541	PES1	3.4257	5.5176	3.31665	3.55889	3.31619	5	3.82701	0.950322	3.827	Medium	2.409	2.669	1.573	1.926	0.836	1.116	21.434	22.3	16.296	18.5	5.139	6.62	0.752	0.874	0.64	0.99
RVGIGRPAHPEAVQAHVLGC*FSPAEQELLPLLLDRA	Q86Y79_C179	C179	Q86Y79	PTRH1	/	/	/	3.8287	/	1	3.8287	/	3.829	Medium	1.735	2.416	1.68	2.263	0.055	0.422	17.754	21.8	16.994	21.8	0.76	3.62	0.844	0.991	0.154	0.251
RDC*HEEVYAGSHQYPGRG	Q9H3P7_C487	C487	Q9H3P7	ACBD3	3.29923	4.30774	/	/	3.88035	3	3.82911	0.506204	3.829	Medium	3.859	4.43	3.681	4.382	0.177	0.593	26.414	29.7	27.329	33	-0.914	2.7	0.984	0.998	0.983	0.991
RNAC*IECSVNQNSIRN	Q9UBB4_C92	C92	Q9UBB4	ATXN10	3.82954	/	/	/	/	1	3.82954	/	3.83	Medium	3.582	4.051	2.848	3.504	0.733	1.127	24.843	26.7	22.94	25.1	1.903	5.22	0.962	0.996	0.824	0.952
KLGIQGSYFC*SQECFKG	P53582_C36	C36	P53582	METAP1	/	/	3.48626	/	4.17534	2	3.8308	0.487253	3.831	Medium	4.322	4.824	4.225	4.424	0.097	0.555	29.514	34	30.729	33	-1.214	3.9	0.992	0.997	0.93	0.955
REGGVIVDYHGC*DFFPERW	Q9Y3D8_C81	C81	Q9Y3D8	AK6	3.37413	3.62232	4.22264	4.10423	/	4	3.83083	0.400131	3.831	Medium	3.597	4.004	3.74	4.203	-0.143	-0.034	24.986	26.4	27.471	31	-2.486	-0.7	0.991	0.998	0.982	0.989
RVFANAPDSAC*VIGLKK	P17858_C708	C708	P17858	PFKL	/	6.40745	1.25441	/	/	2	3.83093	3.64375	3.831	Medium	3.645	4.447	3.089	3.701	0.556	0.845	25.443	29.8	23.986	25.9	1.457	3.9	0.986	0.997	0.82	0.939
RSC*SLVLEHQPDNIKA	Q14318_C295	C295	Q14318	FKBP8	/	3.83138	/	/	/	1	3.83138	/	3.831	Medium	3.746	4.545	3.175	3.883	0.571	0.918	26	32	24.5	27	1.5	5.8	0.991	0.997	0.968	0.984
RGNEFFC*EVDEDYIQDKFNLTGLNEQVPHYRQ	P67870_C23	C23	P67870	CSNK2B	/	/	/	3.83255	/	1	3.83255	/	3.833	Medium	4.492	4.66	4.243	4.437	0.249	0.355	30.929	33	31.086	33	-0.157	1	0.993	0.998	0.944	0.969
KLC*YVGYNIEQEQKL	P61160_C221	C221	P61160	ACTR2	/	4.40478	/	3.26668	/	2	3.83573	0.804758	3.836	Medium	4.202	4.45	3.916	4.183	0.286	0.4	27.9	29.9	27.486	30	0.414	1.4	0.992	0.998	0.974	0.992
RKLADQC*TGLQGFLVFHSFGGGTGSGFTSLLMERL	P68363_C129	C129	P68363	TUBA1B	3.98892	4.00527	3.91198	3.68369	3.60936	5	3.83984	0.181864	3.84	Medium	3.757	4.504	3.176	3.686	0.581	1.054	25.757	31	24.271	25.8	1.486	5.6	0.956	0.977	0.989	0.992
RYYGGTEFIDELETLC*QKR	P34896_C96	C96	P34896	SHMT1	4.48327	3.70185	/	3.33698	/	3	3.8407	0.585623	3.841	Medium	3.995	4.173	4.1	4.307	-0.105	0.209	26.429	27.5	29.386	32	-2.957	-0.1	0.929	0.968	0.994	0.998
RYLLQYQEPIPC*EQLVTALCDIKQ	P25789_C107	C107	P25789	PSMA4	1.74943	4.68721	5.08633	/	/	3	3.84099	1.8223	3.841	Medium	4.502	4.815	3.847	4.172	0.655	0.763	31.214	34	27.571	29.9	3.643	5.1	0.991	0.998	0.992	0.995
RIIANALSSEPAC*LAEIEEDKARR	P78527_C3347	C3347	P78527	PRKDC	/	/	3.84156	/	/	1	3.84156	/	3.842	Medium	3.054	3.902	2.745	3.658	0.31	0.861	23.3	25.9	22.986	25.7	0.314	2.2	0.901	0.984	0.903	0.935
RHAVAATASGIVFQWGTGLASC*GRR	Q9UGK8_C184	C184	Q9UGK8	SERGEF	/	3.84384	/	/	/	1	3.84384	/	3.844	Medium	2.106	2.798	2.043	2.208	0.063	0.605	20.013	22.6	19.756	21.4	0.257	2.51	0.848	0.972	0.523	0.767
KGAELVEGC*DGILGDNFRPTQPLSDRV	P35219_C266	C266	P35219	CA8	6.20512	/	/	/	1.48668	2	3.8459	3.33644	3.846	Medium	3.124	3.792	3.047	3.947	0.077	0.386	23.414	25.3	24.186	27.5	-0.771	0.2	0.969	0.994	0.934	0.957
KFSGDLDDQTC*RE	P05455_C245	C245	P05455	SSB	/	4.6663	2.88766	3.99945	/	3	3.85114	0.898548	3.851	Medium	3.533	4.148	3.337	3.971	0.196	0.363	25.071	27.3	25.2	27.7	-0.129	0.2	0.989	0.997	0.952	0.985
KTFTDC*FNCLPIAAIVDEKI	P62140_C154	C154	P62140	PPP1CB	3.10019	4.02994	/	/	4.42485	3	3.85166	0.680087	3.852	Medium	4.313	4.519	4.077	4.327	0.237	0.339	28.9	31	29.414	32	-0.514	0.8	0.994	0.998	0.967	0.994
RC*WMDALELALKC	Q9BZF1_C255	C255	Q9BZF1	OSBPL8	2.70691	5.27807	4.34707	4.5555	2.38686	5	3.85488	1.24815	3.855	Medium	4.352	4.691	4.053	4.246	0.299	0.805	29.529	33	28.8	32	0.729	6	0.993	0.998	0.988	0.993
RLRDQELILFADLLC*QYHRL	Q14676_C128	C128	Q14676	MDC1	3.15317	2.77417	5.50481	/	4.00059	4	3.85818	1.21158	3.858	Medium	3.65	3.804	3.844	3.99	-0.194	-0.052	24.757	25.4	26.814	27.9	-2.057	-1.2	0.974	0.99	0.913	0.933
KTGVHHYSGNNIELGTAC*GKY	P62888_C85	C85	P62888	RPL30	2.74839	3.52842	4.96338	2.98136	5.10382	5	3.86508	1.10477	3.865	Medium	3.586	4.146	3.415	4.14	0.171	0.648	24.757	27.3	25.257	29.5	-0.5	1	0.989	0.996	0.969	0.988
RC*VQQTIETIEENIGWMDKN	Q9NZ08_C907	C907	Q9NZ08	ERAP1	/	/	3.86602	/	/	1	3.86602	/	3.866	Medium	3.559	4.012	3.617	4.175	-0.058	0.046	24.657	26.5	26.129	29.9	-1.471	-0.6	0.968	0.996	0.904	0.938
KMSSYAFFVQTC*RE	P26583_C23	C23	P26583	HMGB2	3.86633	/	/	/	/	1	3.86633	/	3.866	Medium	3.907	4.327	3.185	3.849	0.722	1.11	26.186	28.7	24.457	26.7	1.729	2.2	0.986	0.993	0.905	0.934
RREEAVSALC*WGTGGETQMLVGCADRT	Q6RFH5_C49	C49	Q6RFH5	WDR74	/	/	3.86846	/	/	1	3.86846	/	3.868	Medium	3.496	3.817	2.676	3.282	0.82	1.065	24.357	25.4	22.857	24.4	1.5	2.3	0.87	0.987	0.446	0.528
KIGEMPLTDSILCDGLTDAFHNC*HMGITAENVAKK	Q9BWD1_C158	C158	Q9BWD1	ACAT2	5.10314	/	3.22969	/	3.27384	3	3.86889	1.06912	3.869	Medium	2.429	3.312	2.565	3.598	-0.136	0.04	20.734	23.7	21.567	25.5	-0.833	0.68	0.85	0.996	0.779	0.969
KLCSLLDSEDYNTC*EGAFGALQKI	Q92973_C153	C153	Q92973	TNPO1	/	/	3.87473	/	/	1	3.87473	/	3.875	Medium	3.167	3.778	2.683	3.423	0.484	0.592	23.414	25.3	22.986	24.8	0.429	0.6	0.963	0.991	0.989	0.995
RGAIYLAEEAC*PGISDTMVAQLVQRL	Q9Y6E0_C415	C415	Q9Y6E0	STK24	3.88042	/	/	/	/	1	3.88042	/	3.88	Medium	3.345	3.805	3.019	3.424	0.326	0.656	23.943	25.4	23.743	24.8	0.2	1.4	0.971	0.986	0.975	0.983
KC*LDAFPNLKDFISRF	P09488_C174	C174	P09488	GSTM1	3.88255	/	/	/	/	1	3.88255	/	3.883	Medium	2.495	2.978	2.376	2.886	0.119	0.49	21.466	22.9	21.249	23.4	0.217	3.2	0.908	0.986	0.867	0.9
KDNLAIVTQWC*EGSSLYKH	P04049_C424	C424	P04049	RAF1	/	3.5812	/	4.18488	/	2	3.88304	0.426866	3.883	Medium	3.9	4.369	3.875	4.22	0.025	0.348	26.629	29.1	28.043	31	-1.414	0.9	0.993	0.998	0.884	0.968
RAADSIC*DGDLVDSQIRS	P35251_C916	C916	P35251	RFC1	3.40717	/	3.97447	3.83911	4.31775	4	3.88463	0.376698	3.885	Medium	3.368	4.115	3.397	4.002	-0.029	0.207	24.429	27.1	25.4	28	-0.971	0	0.954	0.998	0.958	0.98
KNETLGGTC*LNVGCIPSKA	P09622_C80	C80	P09622	DLD	/	/	/	/	3.88512	1	3.88512	/	3.885	Medium	4.065	4.236	4.044	4.235	0.02	0.164	26.886	28	28.586	31	-1.7	-0.5	0.994	0.998	0.979	0.993
KLDLVQSMMDC*LYAKC	Q9Y324_C93	C93	Q9Y324	FCF1	/	/	4.71708	3.05756	/	2	3.88732	1.17346	3.887	Medium	4.072	4.482	3.569	3.902	0.503	0.702	27.214	31	25.429	27.1	1.786	3.9	0.987	0.997	0.977	0.992
RSVVC*QESDLPDELLYGRA	Q9NS86_C187	C187	Q9NS86	LANCL2	6.67148	/	/	1.10799	/	2	3.88973	3.93398	3.89	Medium	1.876	2.213	2.083	2.581	-0.207	0.105	18.774	21.1	19.84	22.7	-1.066	1.52	0.79	0.996	0.819	0.976
RSPAESAAAGLTC*LPSVTRG	Q587I9_C67	C67	Q587I9	SFT2D3	4.3528	3.42795	/	/	/	2	3.89038	0.653968	3.89	Medium	3.468	3.995	2.875	3.106	0.593	0.988	24.414	26.4	23.214	23.9	1.2	2.5	0.947	0.988	0.615	0.816
KSGYAFVDC*PDEHWAMKA	Q9NZI8_C44	C44	Q9NZI8	IGF2BP1	2.42511	/	5.36336	/	/	2	3.89423	2.07766	3.894	Medium	4.341	4.731	3.784	4.355	0.558	0.833	30.057	33	27.414	33	2.643	6	0.98	0.996	0.846	0.904
KC*GFSELYSWQRE	Q9NSE4_C91	C91	Q9NSE4	IARS2	/	/	4.92377	2.87075	/	2	3.89726	1.4517	3.897	Medium	3.828	4.439	3.119	3.686	0.709	0.902	26.257	29.8	24.143	25.8	2.114	4	0.918	0.996	0.983	0.996
RDC*LADVDTKPAYQNLRQ	Q8NFC6_C74	C74	Q8NFC6	BOD1L1	/	/	3.90043	/	/	1	3.90043	/	3.9	Medium	4.136	4.311	3.703	3.825	0.434	0.615	27.286	28.6	25.986	26.6	1.3	2.4	0.971	0.986	0.854	0.897
KGC*TIVKPFNLSQGKK	Q9ULW0_C301	C301	Q9ULW0	TPX2	/	/	3.69464	3.82264	4.18407	3	3.90045	0.253818	3.9	Medium	2.905	3.398	2.404	2.879	0.502	0.651	22.814	23.9	22.114	23.4	0.7	1	0.817	0.992	0.906	0.955
KVHLC*AAQLLQLTNLEHDVYERL	Q9H0E3_C951	C951	Q9H0E3	SAP130	3.0326	3.28142	5.25055	4.0953	3.84318	5	3.90061	0.86608	3.901	Medium	4.168	4.339	4.079	4.351	0.089	0.639	27.5	28.8	29.671	33	-2.171	1.9	0.994	0.998	0.986	0.993
RGTDEC*AIESIAVAATPIPKL	P53634_C448	C448	P53634	CTSC	3.50682	3.49613	3.73332	4.61803	4.15055	5	3.90097	0.480578	3.901	Medium	4.331	4.708	4.191	4.432	0.141	0.504	29.357	33	30.514	33	-1.157	3.4	0.994	0.998	0.981	0.993
RNVVTIFSAPNYC*YRC	P62714_C266	C266	P62714	PPP2CB	3.90142	/	/	/	/	1	3.90142	/	3.901	Medium	4.179	4.788	3.868	4.022	0.31	0.864	28.629	34	26.971	28.2	1.657	6.1	0.993	0.998	0.969	0.988
KTLYDESC*SKE	Q969U7_C195	C195	Q969U7	PSMG2	/	/	3.90231	/	/	1	3.90231	/	3.902	Medium	3.842	4.405	3.453	4.113	0.39	0.6	25.886	29.4	25.371	29.2	0.514	1.2	0.978	0.996	0.975	0.988
KSC*STFEQWFNAPFAMTGEKV	P51532_C936	C936	P51532	SMARCA4	3.6006	/	3.92619	3.86269	4.23174	4	3.9053	0.259266	3.905	Medium	4.581	4.929	4.015	4.176	0.566	0.855	31.357	34	28.229	29.9	3.129	6.6	0.995	0.998	0.989	0.995
RLLHSPHQNVCEQAVWALGNIIGDGPQC*RD	O00629_C191	C191	O00629	KPNA4	4.35196	/	/	3.45886	/	2	3.90541	0.631517	3.905	Medium	3.416	4.243	2.768	3.645	0.649	0.786	24.3	28	23.229	25.7	1.071	2.3	0.894	0.99	0.981	0.991
RALALDC*EMVGVGPKG	Q9GZR2_C248	C248	Q9GZR2	REXO4	/	/	3.91307	/	/	1	3.91307	/	3.913	Medium	4.498	4.896	3.834	4.149	0.664	1.452	30.514	34	27.4	29.6	3.114	6.8	0.994	0.998	0.975	0.991
KIGLPILC*VGSVWKS	Q9UJ70_C268	C268	Q9UJ70	NAGK	/	/	/	3.91383	/	1	3.91383	/	3.914	Medium	3.959	4.219	3.895	4.142	0.065	0.225	26.5	27.8	27.429	29.5	-0.929	0	0.993	0.998	0.967	0.992
RISLGLPVGAVINC*ADNTGAKN	P62829_C28	C28	P62829	RPL23	4.55639	4.58426	3.4688	3.36244	3.59741	5	3.91386	0.605096	3.914	Medium	4.388	5.09	3.754	4.398	0.635	1.093	29.8	35	27.414	33	2.386	7.1	0.975	0.996	0.977	0.987
RGVVC*IDEFDKM	P25205_C407	C407	P25205	MCM3	3.91758	/	/	/	/	1	3.91758	/	3.918	Medium	4.134	4.248	4.145	4.349	-0.011	0.217	27.243	28.1	29.986	33	-2.743	0	0.995	0.998	0.964	0.973
RLIGPNCPGVINPGEC*KI	P53597_C181	C181	P53597	SUCLG1	6.01296	/	2.75006	2.99824	/	3	3.92042	1.81644	3.92	Medium	4.347	4.638	3.972	4.183	0.375	0.655	29.514	33	27.943	30	1.571	5.2	0.991	0.997	0.976	0.99
RAFLEPLGLAYTGPDNSSIDC*RL	Q96PV6_C790	C790	Q96PV6	LENG8	/	/	4.53077	/	3.31519	2	3.92298	0.859545	3.923	Medium	4.594	4.765	3.959	4.082	0.635	0.857	31.886	33	27.686	28.9	4.2	6.2	0.992	0.997	0.957	0.974
KSVVSQSVC*DYFFEAQEKA	Q9Y2T2_C29	C29	Q9Y2T2	AP3M1	3.92365	/	/	/	/	1	3.92365	/	3.924	Medium	3.981	4.398	3.86	4.027	0.121	0.485	26.757	29.4	27.043	28.3	-0.286	2.1	0.994	0.997	0.985	0.993
KGC*PVNTEPSGPTCEKK	P53701_C35	C35	P53701	HCCS	/	/	3.4058	3.61983	4.7504	3	3.92534	0.72249	3.925	Medium	3.099	3.393	2.629	2.893	0.47	0.599	23.229	23.9	22.714	23.4	0.514	1.1	0.962	0.99	0.939	0.954
KEGYGLSWNPNLSGHLLSASDDHTIC*LWDISAVPKE	Q09028_C203	C203	Q09028	RBBP4	2.90578	/	3.92904	4.45391	4.41869	4	3.92686	0.721639	3.927	Medium	3.661	4.056	3.545	4.107	0.116	0.445	24.929	26.7	25.529	29.1	-0.6	0.8	0.982	0.994	0.983	0.992
KHC*NLLGDELLECLSWRR	A6NDU8_C120	C120	A6NDU8	C5orf51	3.82945	4.03643	/	/	/	2	3.93294	0.146357	3.933	Medium	1.519	1.747	0.545	0.916	0.975	1.196	16.31	17.8	9.458	12.71	6.852	9.494	0.392	0.671	0.168	0.221
KVC*NVAPIAGETKV	Q13823_C336	C336	Q13823	GNL2	/	3.37344	3.29117	4.00525	5.0761	4	3.93649	0.823995	3.936	Medium	3.931	4.179	4.03	4.394	-0.098	0.45	26.214	27.5	29.286	33	-3.071	1.5	0.992	0.998	0.958	0.968
KHNTNTATPFC*NRQ	Q8NDI1_C849	C849	Q8NDI1	EHBP1	4.66278	/	/	3.21602	/	2	3.9394	1.02301	3.939	Medium	2.649	3.965	2.096	4.1	0.553	0.824	22.286	26.2	19.317	29.1	2.969	5.77	0.852	0.99	0.859	0.949
RDGQVHLFEHILNGYC*KK	Q15061_C307	C307	Q15061	WDR43	/	/	2.57007	/	5.31666	2	3.94337	1.94213	3.943	Medium	3.304	3.646	2.944	3.723	0.36	0.635	23.771	24.7	23.671	26	0.1	0.7	0.918	0.993	0.929	0.953
RGALVTVGQLSC*YDQAKQ	Q9UBX3_C181	C181	Q9UBX3	SLC25A10	/	/	4.27687	3.61562	/	2	3.94624	0.467574	3.946	Medium	3.884	4.76	3.129	3.958	0.755	0.973	27.057	33	24.643	27.6	2.414	5.4	0.979	0.997	0.992	0.998
RAENGLLMTPC*YTANFVAPEVLKRQ	P51812_C579	C579	P51812	RPS6KA3	3.94645	/	/	/	/	1	3.94645	/	3.946	Medium	4.128	4.3	4.005	4.25	0.123	0.618	27.257	28.5	28.643	32	-1.386	2.6	0.993	0.998	0.977	0.992
RESGC*SFVLALMQKH	P07384_C417	C417	P07384	CAPN1	/	/	4.32694	3.56713	/	2	3.94704	0.537267	3.947	Medium	4.803	5.128	4.131	4.415	0.672	1.002	33.086	35	29.557	33	3.529	6	0.993	0.997	0.613	0.68
KSLDLDSC*TLSEILRL	Q9NRL2_C547	C547	Q9NRL2	BAZ1A	/	/	/	3.44627	4.45265	2	3.94946	0.711618	3.949	Medium	4.211	4.68	3.696	3.9	0.515	0.932	28.8	33	26	27.1	2.8	6.1	0.992	0.997	0.992	0.994
KKFLSFMNLTC*AVGTTGQKS	Q7Z5K2_C1170	C1170	Q7Z5K2	WAPL	/	3.94951	/	/	/	1	3.94951	/	3.95	Medium	4.05	4.773	3.921	4.459	0.129	0.736	27.886	34	27.729	33	0.157	5.5	0.971	0.993	0.977	0.987
KVVYSGDTMPC*EALVRM	Q9BQ52_C670	C670	Q9BQ52	ELAC2	/	/	/	/	3.94958	1	3.94958	/	3.95	Medium	4.139	4.819	3.659	4.274	0.48	1.282	28.443	34	27.086	32	1.357	5.7	0.898	0.945	0.893	0.982
KQPLASPC*QASSTPGLNKG	Q8WV74_C224	C224	Q8WV74	NUDT8	3.77318	3.4122	3.97377	/	4.65103	4	3.95254	0.520409	3.953	Medium	1.348	1.763	0.929	1.582	0.419	0.989	15.064	17.92	11.926	16.18	3.139	9.251	0.729	0.93	0.023	0.06
KYYLCGFC*PAELFTNTRS	O95232_C43	C43	O95232	LUC7L3	3.0951	/	/	4.81062	/	2	3.95286	1.21306	3.953	Medium	4.339	4.633	3.906	4.18	0.433	0.703	29.314	32	27.686	30	1.629	3.5	0.994	0.998	0.984	0.996
RVVNSETPVVVDFHAQWC*GPCKI	Q99757_C90	C90	Q99757	TXN2	4.04265	3.86781	/	/	/	2	3.95523	0.123631	3.955	Medium	4.128	4.317	3.77	4.091	0.359	0.722	27.271	28.6	26.6	28.9	0.671	3	0.993	0.998	0.994	0.997
RADMGGAATIC*SAIVSAAKL	P28838_C313	C313	P28838	LAP3	/	3.95862	/	/	/	1	3.95862	/	3.959	Medium	4.018	4.421	3.432	3.854	0.586	0.7	27.414	29.6	25.086	26.8	2.329	3.4	0.99	0.997	0.9	0.976
RNGYSC*VPVALAEGLDIKL	O60341_C573	C573	O60341	KDM1A	/	/	/	/	3.95874	1	3.95874	/	3.959	Medium	4.064	4.566	3.729	4.3	0.336	0.462	27.114	32	26.557	32	0.557	1.2	0.993	0.998	0.981	0.994
KNC*FFEIIKPFDKY	Q8IX01_C417	C417	Q8IX01	SUGP2	4.86815	4.77722	3.31354	2.88542	/	4	3.96108	1.01081	3.961	Medium	3.735	4.108	3.378	3.778	0.357	0.504	25.329	27	24.886	26.3	0.443	1.5	0.991	0.997	0.872	0.91
KLQENPESC*LSIVRE	Q15361_C708	C708	Q15361	TTF1	/	/	3.62708	/	4.29775	2	3.96242	0.474235	3.962	Medium	1.767	2.897	1.19	2.094	0.577	1.141	17.666	22.8	13.722	20.3	3.943	6.325	0.659	0.986	0.243	0.605
KGVEGTWVDIC*NNPAMEAEILKE	O60488_C640	C640	O60488	ACSL4	/	/	/	3.96285	/	1	3.96285	/	3.963	Medium	4.286	4.658	3.888	4.139	0.398	1.104	29.129	33	27.471	29.5	1.657	5.1	0.994	0.998	0.995	0.998
RSAQFEHTLLVTDTGC*EILTRR	P53582_C368	C368	P53582	METAP1	/	/	5.22219	2.70652	/	2	3.96435	1.77885	3.964	Medium	3.621	4.348	2.706	3.429	0.915	1.051	25	28.9	23	24.8	2	4.1	0.915	0.981	0.971	0.994
RAGDELAYNSSSAC*ASSRG	Q86Y37_C362	C362	Q86Y37	CACUL1	/	/	3.96706	/	/	1	3.96706	/	3.967	Medium	3.607	4.158	3.214	3.888	0.394	0.632	24.743	27.4	24.371	27	0.371	0.9	0.99	0.997	0.97	0.98
RLTLAC*GGVALNSFDDLSPDCLGHAGLVYEYTLGEEKF	P40227_C328	C328	P40227	CCT6A	3.96787	/	/	/	/	1	3.96787	/	3.968	Medium	4.381	4.522	4.155	4.343	0.226	0.337	29.571	31	29.843	32	-0.271	1.2	0.992	0.997	0.983	0.991
RC*EGINISGNFYRN	P40429_C38	C38	P40429	RPL13A	2.01304	1.72927	5.54465	5.26455	5.29819	5	3.96994	1.92159	3.97	Medium	3.578	4.07	3.282	3.86	0.296	0.444	24.771	26.8	24.571	26.8	0.2	0.6	0.986	0.997	0.911	0.978
REDC*SPDEFIDVIVGNRV	P55039_C223	C223	P55039	DRG2	/	3.97216	/	/	/	1	3.97216	/	3.972	Medium	3.455	3.662	2.407	2.826	1.048	1.199	24.114	24.8	22.1	23.3	2.014	2.9	0.947	0.981	0.929	0.973
KLQHINPLLPAC*LNKE	Q9BTE3_C325	C325	Q9BTE3	MCMBP	4.01985	3.92769	/	/	/	2	3.97377	0.0651705	3.974	Medium	2.651	3.288	2.086	2.823	0.565	0.707	22.286	23.6	19.651	23.2	2.634	5.14	0.83	0.989	0.94	0.99
RGC*TATLGNFAKA	P15880_C229	C229	P15880	RPS2	4.31785	4.22329	3.75696	3.44656	4.12449	5	3.97383	0.36343	3.974	Medium	3.734	4.75	3.049	3.607	0.685	1.143	25.857	33	23.829	25.5	2.029	7.5	0.969	0.994	0.988	0.993
RLTFPLPC*VVLYATHQENKR	Q9UKG1_C570	C570	Q9UKG1	APPL1	/	3.97384	/	/	/	1	3.97384	/	3.974	Medium	2.585	4.044	1.911	3.058	0.675	1.124	21.873	26.6	18.436	23.8	3.437	7.28	0.773	0.988	0.8	0.902
RGC*SKPLCCSCALLDSSHSELKC	P29590_C207	C207	P29590	PML	/	/	3.97463	/	/	1	3.97463	/	3.975	Medium	4.069	4.281	3.62	3.806	0.449	0.582	27.071	28.3	25.629	26.5	1.443	2.1	0.991	0.997	0.845	0.976
KC*SDFTEEICRR	P50213_C351	C351	P50213	IDH3A	/	/	4.09882	3.94578	3.88457	3	3.97639	0.110356	3.976	Medium	4.155	4.71	3.758	4.28	0.397	0.621	28.2	33	27.157	32	1.043	2.2	0.994	0.998	0.99	0.996
KLC*PGGQLPFLLYGTEVHTDTNKI	O00299_C59	C59	O00299	CLIC1	3.86112	4.19091	3.88302	/	/	3	3.97835	0.184408	3.978	Medium	3.49	4.04	3.425	4.029	0.065	0.193	24.629	26.6	25.529	28.3	-0.9	-0.2	0.974	0.997	0.904	0.97
KHDELADSLPC*AEGEFIFLRL	Q9H0D6_C296	C296	Q9H0D6	XRN2	/	4.75864	4.8397	/	2.33971	3	3.97935	1.42055	3.979	Medium	2.137	2.53	1.916	2.334	0.221	0.445	20.384	22.1	18.933	22.1	1.451	3.66	0.819	0.973	0.3	0.485
RAFLPESGFTILPC*TRY	Q86Y97_C111	C111	Q86Y97	KMT5C	/	/	4.43015	3.83095	3.67893	3	3.98001	0.397174	3.98	Medium	4.21	4.538	3.728	4.066	0.482	0.818	28.514	32	26.414	28.7	2.1	5.5	0.993	0.997	0.841	0.967
RECIC*EVEGQVPCPSLVPLPKE	P82663_C141	C141	P82663	MRPS25	6.17175	/	3.43569	3.14212	3.17178	4	3.98033	1.46689	3.98	Medium	3.705	4.254	3.609	4.008	0.095	0.434	25.357	28.1	25.957	28.1	-0.6	0.5	0.987	0.997	0.98	0.99
RALESAVQHETLNYIGLLDC*VAEYQGKL	Q9BQP7_C239	C239	Q9BQP7	MGME1	/	/	3.96483	/	3.99961	2	3.98222	0.0245932	3.982	Medium	4.739	5.007	4.143	4.42	0.596	0.768	32.857	34	30.114	33	2.743	5.7	0.99	0.997	0.976	0.993
RCPGSLPEGQNNPQVCPYNLYAEQLSGSAFTC*PRSTNKRS	Q93099_C51	C51	Q93099	HGD	/	/	/	3.98947	/	1	3.98947	/	3.989	Medium	3.449	3.93	3.247	3.86	0.203	0.443	24.343	26	24.629	26.8	-0.286	0.5	0.984	0.997	0.923	0.951
KLDLC*TTVLPQIEKL	Q9BVA0_C556	C556	Q9BVA0	KATNB1	3.99067	/	/	/	/	1	3.99067	/	3.991	Medium	4.481	4.659	4.122	4.348	0.359	0.442	30.671	33	30.114	33	0.557	1.8	0.993	0.998	0.946	0.979
KAQLNIGNVLPVGTMPEGTIVCC*LEEKPGDRG	P62917_C115	C115	P62917	RPL8	/	/	3.99074	/	/	1	3.99074	/	3.991	Medium	3.797	4.276	3.325	4.281	0.472	0.874	25.8	28.3	25.986	32	-0.186	2	0.969	0.996	0.952	0.986
KKPEDNHTQC*QLVPVVEIGISERQ	Q9NQS7_C163	C163	Q9NQS7	INCENP	/	6.24614	2.99389	3.23799	3.50639	4	3.9961	1.51456	3.996	Medium	0.974	2.103	0.604	2.032	0.37	0.761	11.578	20.5	8.719	19.53	2.859	6.697	0.584	0.955	0.068	0.131
KKVWYEWAVTAPVC*SAIHNPTGRS	O14744_C622	C622	O14744	PRMT5	4.5659	4.41022	3.01575	/	/	3	3.99729	0.853595	3.997	Medium	3.114	3.609	2.772	2.978	0.342	0.861	23.257	24.6	23.143	23.6	0.114	1.5	0.935	0.992	0.916	0.954
KSACGVC*PGRL	P49207_C49	C49	P49207	RPL34	3.81545	4.14985	3.93574	3.84904	4.24387	5	3.99879	0.189009	3.999	Medium	4.045	4.3	3.594	4.204	0.451	0.617	26.771	28.5	25.986	31	0.786	2.1	0.983	0.996	0.976	0.986
RALVDGPC*TQVRR	P50914_C42	C42	P50914	RPL14	4.48869	4.54621	3.6817	3.42403	3.86596	5	4.00132	0.497037	4.001	Medium	4.111	4.645	3.667	4.23	0.443	0.646	28.343	33	27.014	31	1.329	3.5	0.98	0.997	0.948	0.969
KVSPEDVEYFNC*QQELASELNKQ	O14647_C365	C365	O14647	CHD2	/	/	3.47242	4.53247	/	2	4.00244	0.749569	4.002	Medium	3.623	3.934	2.899	3.23	0.724	0.963	24.743	26	23.429	24.2	1.314	2.2	0.993	0.997	0.991	0.997
RLGIFWVSC*EAGTYIRT	O60832_C220	C220	O60832	DKC1	/	/	4.29837	3.70906	/	2	4.00371	0.416705	4.004	Medium	4.42	4.702	4.171	4.371	0.248	0.431	29.957	33	30.271	33	-0.314	2.4	0.993	0.998	0.955	0.977
KESESCDC*LQGFQLTHSLGGGTGSGMGTLLISKI	Q9BVA1_C129	C129	Q9BVA1	TUBB2B	/	5.30009	/	2.72497	/	2	4.01253	1.82088	4.013	Medium	3.663	4.204	3.352	4.032	0.311	0.767	25.286	27.7	25.286	28.3	0	1.7	0.923	0.989	0.982	0.994
REEGSAHLAVPGVYFTC*PLTGATLRK	Q9BZV1_C125	C125	Q9BZV1	UBXN6	4.01372	/	/	/	/	1	4.01372	/	4.014	Medium	3.985	4.146	3.402	3.613	0.583	0.682	26.329	27.3	24.757	25.5	1.571	2	0.993	0.996	0.89	0.952
RLELNYC*VPMGVQTGDRI	Q9Y512_C445	C445	Q9Y512	SAMM50	/	/	3.9304	4.09744	/	2	4.01392	0.118115	4.014	Medium	4.388	4.74	3.931	4.172	0.457	0.667	29.914	33	27.814	29.9	2.1	4.5	0.993	0.997	0.967	0.991
RAC*YLSINPQKDETLETEKA	P61163_C222	C222	P61163	ACTR1A	3.5711	/	4.17803	4.29359	/	3	4.01424	0.388096	4.014	Medium	4.318	4.836	3.914	4.308	0.404	0.84	29.443	34	28.429	32	1.014	5.8	0.993	0.997	0.983	0.994
KC*SSYSESSEAAQLEEVTSVLEANSKI	Q7Z5K2_C94	C94	Q7Z5K2	WAPL	/	/	/	5.34305	2.6895	2	4.01628	1.87634	4.016	Medium	2.428	2.801	2.08	2.482	0.348	0.725	21.597	22.6	19.823	22.5	1.774	4.76	0.852	0.983	0.73	0.979
KAIELNPANAVYFC*NRA	O43765_C129	C129	O43765	SGTA	4.06841	4.17354	4.15463	3.67763	/	4	4.01855	0.231842	4.019	Medium	4.478	4.989	3.834	4.314	0.643	1.239	30.271	34	27.514	32	2.757	7.6	0.993	0.998	0.974	0.988
RNLTGDVC*AVMRV	Q92922_C520	C520	Q92922	SMARCC1	4.23004	4.19624	4.00601	3.66057	4.00652	5	4.01988	0.226244	4.02	Medium	3.969	4.115	4.076	4.313	-0.107	0.124	26.257	27.1	29.443	32	-3.186	-0.4	0.992	0.998	0.975	0.99
RGC*QLLVYPGAFNLTTGPAHWELLQRS	Q9NQR4_C170	C170	Q9NQR4	NIT2	/	2.93056	4.15543	/	4.97446	3	4.02015	1.02864	4.02	Medium	4.339	4.634	3.887	4.198	0.453	0.741	29.486	32	27.343	31	2.143	4.8	0.992	0.997	0.966	0.978
RGGPPC*KPPAPEDEDEAWRQ	P48634_C437	C437	P48634	PRRC2A	4.90025	4.37367	/	3.54894	3.27153	4	4.0236	0.748771	4.024	Medium	2.838	3.193	2.557	3.054	0.281	0.458	22.629	23.4	22.543	23.8	0.086	0.7	0.895	0.934	0.902	0.966
RSNTGGQAFPQC*VFDHWQILPGDPFDNSSRPSQVVAETRK	P13639_C812	C812	P13639	EEF2	4.10412	3.45085	4.27789	3.96553	4.32503	5	4.02468	0.351218	4.025	Medium	4.286	4.815	3.795	4.342	0.491	0.754	29.186	34	27.571	32	1.614	3	0.985	0.997	0.953	0.996
RADAKAYSDPSTGEPATYGELQQRC*RP	Q15149_C3336	C3336	Q15149	PLEC	/	/	4.02559	/	/	1	4.02559	/	4.026	Medium	2.753	3.431	2.966	3.765	-0.213	0.154	22.371	24	23.587	26.2	-1.216	0.79	0.9	0.959	0.956	0.985
KLWSVPDC*NLLHTLRG	O43172_C263	C263	O43172	PRPF4	/	/	/	/	4.02675	1	4.02675	/	4.027	Medium	4.327	4.758	3.913	4.293	0.413	0.618	29.157	33	28.043	32	1.114	2.4	0.991	0.998	0.994	0.998
KC*GAETQHEGLELRV	Q9HCU5_C128	C128	Q9HCU5	PREB	/	/	4.03116	/	/	1	4.03116	/	4.031	Medium	0.765	1.674	0.244	0.754	0.521	0.92	9.932	17.28	5.602	11.51	4.331	8.996	0.631	0.787	0.118	0.178
KSAC*GVCPGRL	P49207_C46	C46	P49207	RPL34	3.82059	4.16092	/	3.85752	4.28971	4	4.03219	0.229617	4.032	Medium	3.83	4.081	3.278	3.584	0.553	0.624	25.686	26.9	24.457	25.4	1.229	1.6	0.985	0.997	0.969	0.986
RTIQFVDWC*PTGFKV	Q71U36_C347	C347	Q71U36	TUBA1A	/	5.84978	3.35445	2.89571	/	3	4.03331	1.58974	4.033	Medium	4.359	4.541	3.836	4.072	0.523	0.776	29.371	32	26.986	28.7	2.386	3.3	0.975	0.987	0.977	0.992
KC*PSYVGITGILLQETKH	O95707_C147	C147	O95707	POP4	/	4.55087	3.87931	3.66209	4.06445	4	4.03918	0.378691	4.039	Medium	4.552	4.825	3.648	3.88	0.904	1.045	31.371	34	25.786	27	5.586	7.4	0.988	0.993	0.973	0.991
RTGTQEVGGQDPGEAVQPC*RQ	Q9NZT2_C443	C443	Q9NZT2	OGFR	3.90804	4.05764	4.31223	3.79486	4.12587	5	4.03973	0.199562	4.04	Medium	1.934	2.777	1.393	2.455	0.542	0.974	18.516	22.5	15.522	22.5	2.994	6.438	0.949	0.986	0.445	0.874
KDLQAEALC*KL	Q99933_C272	C272	Q99933	BAG1	/	/	/	3.89222	4.18782	2	4.04002	0.209021	4.04	Medium	2.784	4.323	2.37	3.99	0.414	0.669	22.643	28.7	20.73	27.9	1.913	4.59	0.782	0.994	0.735	0.875
KLVVEC*VMNNVTCTRI	Q01469_C120	C120	Q01469	FABP5	4.3843	4.8324	3.40754	3.90887	3.67164	5	4.04095	0.56994	4.041	Medium	3.123	3.727	3.23	3.769	-0.107	0.09	23.386	25	24.386	26.2	-1	-0.6	0.979	0.994	0.909	0.984
KC*SLPAEEDSVLEKL	P27816_C635	C635	P27816	MAP4	5.08317	/	4.06066	3.67521	3.36997	4	4.04725	0.746197	4.047	Medium	0.712	1.404	-0.054	0.981	0.767	1.134	9.609	15.59	4.863	13.16	4.746	7.058	0.4	0.838	0.031	0.059
KVYQPVSC*PLSDLSENVESVVNEEKI	Q99590_C566	C566	Q99590	SCAF11	4.21651	3.97008	3.81704	4.08573	4.16558	5	4.05099	0.160479	4.051	Medium	1.613	2.3	1.384	2.359	0.23	0.635	16.789	21.4	15.108	22.2	1.681	5.517	0.533	0.932	0.622	0.98
RLASNLQWPSC*PTQYSELQVDIQNLEDSPFQKPLHDSEIAKQ	Q92547_C1166	C1166	Q92547	TOPBP1	3.78684	4.31529	/	/	/	2	4.05107	0.373671	4.051	Medium	2.134	2.637	1.84	2.216	0.294	0.74	20.063	22.3	18.226	21.5	1.837	4.8	0.663	0.973	0.947	0.995
RLTEGC*SFRR	P42677_C77	C77	P42677	RPS27	4.05116	/	/	/	/	1	4.05116	/	4.051	Medium	3.904	4.578	3.476	4.251	0.428	0.558	26.329	32	25.643	32	0.686	1.4	0.978	0.988	0.985	0.995
RVMSNLVEHNGVLESEAGQPQALGSSGTC*SSLKK	Q14684_C628	C628	Q14684	RRP1B	/	/	4.14535	3.73162	4.28661	3	4.05453	0.288427	4.055	Medium	1.099	1.784	0.198	1.503	0.901	1.692	13.48	18.07	6.327	15.82	7.153	13.871	0.385	0.66	0.052	0.071
RNNEELVVSASC*KE	Q96ME7_C540	C540	Q96ME7	ZNF512	/	/	/	4.05517	/	1	4.05517	/	4.055	Medium	2.111	2.65	2.046	2.552	0.066	0.204	20.121	22.3	19.509	22.7	0.613	2.27	0.881	0.989	0.274	0.378
KDLLHSEGSENEGPVSSSSSDC*RE	Q9NY27_C377	C377	Q9NY27	PPP4R2	5.09251	3.65304	2.69012	/	4.78573	4	4.05535	1.10074	4.055	Medium	2.471	3.179	2.468	3.289	0.002	0.423	20.967	23.4	21.173	24.4	-0.206	2.61	0.898	0.992	0.889	0.961
KC*ATSKPAFFAEKL	P04083_C270	C270	P04083	ANXA1	/	4.05569	/	/	/	1	4.05569	/	4.056	Medium	4.07	4.583	3.462	3.996	0.609	0.756	27.5	32	25.329	27.9	2.171	4.6	0.988	0.997	0.982	0.991
RLSIYSTSDC*EHGMASVISRL	Q9BSJ2_C848	C848	Q9BSJ2	TUBGCP2	/	4.05618	/	/	/	1	4.05618	/	4.056	Medium	2.949	3.265	2.481	2.749	0.468	0.712	22.9	23.6	22.4	23.1	0.5	1.7	0.887	0.975	0.865	0.985
RYC*VRPNSGIIDPGSTVTVSVMLQPFDYDPNEKS	Q9P0L0_C60	C60	Q9P0L0	VAPA	4.28945	4.05564	3.85078	/	/	3	4.06529	0.219494	4.065	Medium	4.449	4.757	4.046	4.308	0.403	0.632	30.171	33	29.186	32	0.986	3.1	0.994	0.998	0.954	0.979
KDREGYTSFWNDC*ISSGLRG	Q9H4A6_C84	C84	Q9H4A6	GOLPH3	4.06535	/	/	/	/	1	4.06535	/	4.065	Medium	3.873	4.606	3.3	4.134	0.573	0.913	27.071	32	25.286	29.5	1.786	6.4	0.965	0.996	0.964	0.986
KSVYLGTGC*GKS	Q9NXV6_C516	C516	Q9NXV6	CDKN2AIP	4.8689	4.25589	3.75711	3.71471	3.73226	5	4.06577	0.502719	4.066	Medium	3.953	4.445	3.423	4.135	0.53	0.907	26.6	29.8	25.786	29.5	0.814	2	0.89	0.996	0.917	0.955
RIC*YIFHETFGRT	O00429_C367	C367	O00429	DNM1L	4.34357	4.03218	3.60319	4.3	/	4	4.06973	0.340138	4.07	Medium	3.401	3.942	2.787	3.448	0.614	0.912	24.129	26.1	23.214	24.9	0.914	1.7	0.926	0.995	0.974	0.992
RC*ALSSPSLAFTPPIKT	Q8NFH5_C255	C255	Q8NFH5	NUP35	/	2.91075	5.22902	/	/	2	4.06989	1.63926	4.07	Medium	2.458	2.798	1.319	2.05	1.139	1.608	21.729	22.6	15.064	19.72	6.664	9.48	0.679	0.976	0.577	0.789
KIFTLPGDC*LIYPAHDYHGFTVSTVEEERT	O95571_C189	C189	O95571	ETHE1	/	/	4.07298	/	/	1	4.07298	/	4.073	Medium	3.599	4.296	3.269	3.744	0.33	0.635	25.343	28.5	24.529	26.1	0.814	2.4	0.959	0.998	0.959	0.979
KHSQDPGTHVVSHFVNWETPQGC*GLGFQNSEQSRR	Q9H8H0_C368	C368	Q9H8H0	NOL11	/	/	/	/	4.07605	1	4.07605	/	4.076	Medium	1.207	2.166	0.12	1.28	1.087	1.306	14.193	20.8	4.369	14.83	9.823	12.663	0.608	0.738	0.046	0.155
KLSLDGQNIYNACC*TLRI	P26599_C251	C251	P26599	PTBP1	3.95654	4.65381	/	/	3.61981	3	4.07672	0.527372	4.077	Medium	4.559	4.845	4.047	4.262	0.511	0.689	31.6	34	29.071	32	2.529	5.3	0.993	0.997	0.979	0.991
KDGIQGSC*RY	Q12789_C114	C114	Q12789	GTF3C1	/	/	4.07786	/	/	1	4.07786	/	4.078	Medium	3.619	4.146	3.186	3.417	0.433	0.759	24.857	27.3	24.157	24.8	0.7	2.6	0.986	0.995	0.988	0.994
KWC*ELIPGAEFRC	O75794_C170	C170	O75794	CDC123	3.57352	4.58871	/	/	/	2	4.08111	0.717848	4.081	Medium	3.445	3.689	2.965	3.194	0.48	0.563	24.1	24.9	23.571	24.1	0.529	0.8	0.827	0.991	0.915	0.977
KLNSLC*MAWLVDHVYAIRE	P30153_C447	C447	P30153	PPP2R1A	/	3.81746	/	4.35001	/	2	4.08373	0.37657	4.084	Medium	4.348	4.885	3.566	4.006	0.781	0.976	29.686	34	25.614	28	4.071	7.3	0.988	0.997	0.983	0.991
RTPSYSISSTLNPQAPEFILGC*TASKI	Q14694_C94	C94	Q14694	USP10	6.33446	5.04153	/	2.4395	2.52043	4	4.08398	1.92618	4.084	Medium	3.97	4.328	3.412	3.648	0.558	0.779	26.529	28.7	24.843	25.7	1.686	3	0.992	0.997	0.979	0.998
KVIEINPYLLGTMSGC*AADCQYWERL	P28062_C120	C120	P28062	PSMB8	3.36172	3.56073	4.39963	4.05502	5.06752	5	4.08892	0.682487	4.089	Medium	2.445	3.43	2.865	4.009	-0.42	-0.257	21.06	24	23.207	28.1	-2.147	-1.4	0.906	0.993	0.293	0.347
RNSSVAMGASLSC*SEYSLKV	Q9NTM9_C248	C248	Q9NTM9	CUTC	4.29852	7.43856	3.49595	2.14555	3.07943	5	4.0916	2.02555	4.092	Medium	2.012	2.811	1.062	2.247	0.951	1.105	19.354	22.6	13.501	21.7	5.853	8.103	0.652	0.978	0.123	0.277
KGLGTDEDSLIEIIC*SRT	P07355_C133	C133	P07355	ANXA2	3.96836	4.62546	3.3978	4.46003	4.00677	5	4.09168	0.480752	4.092	Medium	4.493	4.819	4.136	4.291	0.357	0.726	30.843	34	29.8	32	1.043	5.5	0.993	0.997	0.97	0.976
KEADQKEQFSQGSPSNC*LETSLAEIFPLGKN	Q9NQ88_C161	C161	Q9NQ88	TIGAR	6.79986	3.99331	/	2.42215	3.16632	4	4.09541	1.91377	4.095	Medium	1.382	1.838	0.12	1.084	1.263	1.479	15.461	18.48	4.468	13.8	10.994	13.646	0.705	0.941	0.088	0.143
RQWNNC*AFLESSAKS	P61224_C141	C141	P61224	RAP1B	/	/	4.09852	/	/	1	4.09852	/	4.099	Medium	4.364	4.715	3.824	4.179	0.54	0.729	29.986	33	27.371	30	2.614	5.2	0.988	0.997	0.989	0.994
RNEC*DPALALLSDYVLHNSNTMRL	Q13200_C459	C459	Q13200	PSMD2	5.37417	4.53638	3.2636	/	3.22816	4	4.10058	1.04461	4.101	Medium	3.914	4.435	3.606	4.155	0.309	0.43	26.2	29.7	25.886	29.7	0.314	0.9	0.99	0.997	0.985	0.997
KTSEVNC*YRC	P62633_C158	C158	P62633	CNBP	4.45946	3.7452	/	/	/	2	4.10233	0.505058	4.102	Medium	4.156	4.451	4.052	4.316	0.104	0.349	27.686	29.9	28.971	32	-1.286	0.8	0.991	0.995	0.973	0.984
RHIDC*AHVYQNENEVGVAIQEKL	P15121_C45	C45	P15121	AKR1B1	/	4.10403	/	/	/	1	4.10403	/	4.104	Medium	3.586	4.246	3.294	3.964	0.291	0.879	24.957	28	24.886	27.6	0.071	2.7	0.984	0.997	0.803	0.976
RC*LGPPTTPGPYRS	P29372_C61	C61	P29372	MPG	/	/	/	/	4.1049	1	4.1049	/	4.105	Medium	0.606	1.19	0.111	0.959	0.495	0.82	8.584	14.29	3.741	13.01	4.843	8.467	0.593	0.825	0.109	0.194
KAC*ADATLSQITNNIDPVGRI	P62873_C25	C25	P62873	GNB1	4.29695	3.40119	/	/	4.61796	3	4.10537	0.630603	4.105	Medium	2.836	3.396	2.732	3.34	0.104	0.216	22.686	23.9	23.086	24.5	-0.4	-0.2	0.894	0.933	0.99	0.995
KEVVC*TTQNTPTVKK	P54132_C120	C120	P54132	BLM	/	/	/	4.86839	3.34405	2	4.10622	1.07787	4.106	Medium	0.754	1.119	0.71	1.06	0.044	0.153	10.151	13.82	10.93	13.66	-0.779	0.77	0.794	0.97	0.037	0.059
KFVIHC*NSPVWGADKCEELLEKT	O75367_C276	C276	O75367	MACROH2A1	/	/	3.93659	3.83872	4.54349	3	4.10627	0.381796	4.106	Medium	4.281	4.508	4.702	7.961	-0.421	0.328	28.529	31	31.714	42	-3.186	0.7	0.994	0.998	0.962	0.976
RSGQGAFGNMC*RG	P36578_C96	C96	P36578	RPL4	4.23078	4.45652	3.98905	3.66187	4.19884	5	4.10741	0.299154	4.107	Medium	4.492	4.68	4.056	4.25	0.436	0.715	30.714	33	28.857	32	1.857	5.2	0.993	0.997	0.936	0.959
RKGDAASQFLVFC*QKH	O96028_C464	C464	O96028	NSD2	/	/	4.54453	3.67183	/	2	4.10818	0.617092	4.108	Medium	3.688	4.254	3.513	4.149	0.175	0.286	25.414	28.1	25.9	29.6	-0.486	0.1	0.969	0.996	0.985	0.992
KEQNYC*ESRY	Q7L5D6_C160	C160	Q7L5D6	GET4	4.58349	4.28622	3.85016	3.77126	4.06437	5	4.1111	0.331506	4.111	Medium	2.818	3.027	2.181	2.558	0.638	0.789	22.629	23	20.743	22.7	1.886	3.46	0.869	0.955	0.933	0.985
KVIEAYC*TSANFQQGHGSSTRK	Q15052_C667	C667	Q15052	ARHGEF6	/	4.11263	/	/	/	1	4.11263	/	4.113	Medium	3.573	3.908	3.349	3.643	0.224	0.821	24.6	25.9	24.714	25.6	-0.114	1.2	0.991	0.996	0.979	0.991
KNC*GQTVHDEVANKQ	O14964_C75	C75	O14964	HGS	/	4.11289	/	/	/	1	4.11289	/	4.113	Medium	4.279	4.573	3.896	4.123	0.382	0.55	28.757	32	27.4	29.3	1.357	2.8	0.993	0.998	0.96	0.98
RESC*SSSFTSIMGYLYHVRK	Q96ME7_C258	C258	Q96ME7	ZNF512	/	2.34767	6.31733	/	3.67407	3	4.11302	2.02091	4.113	Medium	4.165	4.363	4.074	4.285	0.091	0.215	27.629	29.1	29.1	32	-1.471	-0.2	0.993	0.998	0.985	0.995
KRPPSGFFLFC*SEFRPKI	O15347_C104	C104	O15347	HMGB3	/	3.43734	4.78999	/	/	2	4.11367	0.956468	4.114	Medium	3.2	3.874	3.209	3.864	-0.009	0.202	23.657	25.7	24.514	26.8	-0.857	-0.2	0.985	0.998	0.925	0.975
KIC*ALDDNVCMAFAGLTADARI	O14818_C63	C63	O14818	PSMA7	3.86072	4.35374	4.16147	/	4.08399	4	4.11498	0.203941	4.115	Medium	3.12	4.167	2.905	3.55	0.216	0.752	23.629	27.4	23.5	25.3	0.129	2.1	0.959	0.993	0.909	0.981
KQVLMGPYNPDTC*PEVGFFDVLGNDRR	Q9H3P7_C129	C129	Q9H3P7	ACBD3	5.2317	2.96192	4.03505	4.23427	/	4	4.11573	0.930453	4.116	Medium	2.543	3.09	2.522	3.325	0.021	0.365	21.803	23.2	22.036	24.5	-0.233	3.35	0.854	0.975	0.933	0.973
RLNGIC*AQVLPYLSQEHQQQVLGAIERA	Q08117_C89	C89	Q08117	TLE5	4.11665	/	/	/	/	1	4.11665	/	4.117	Medium	4.362	4.525	3.674	3.816	0.688	0.822	29.171	31	25.829	26.5	3.343	4.6	0.969	0.995	0.77	0.9
RNVVTIFSAPNYC*YRC	P67775_C266	C266	P67775	PPP2CA	/	4.11802	/	/	/	1	4.11802	/	4.118	Medium	4.277	4.533	4.18	4.395	0.097	0.347	28.729	32	30.257	33	-1.529	1.5	0.994	0.998	0.979	0.99
KSSSLNSGNYLNPAC*RN	Q9UQR0_C559	C559	Q9UQR0	SCML2	2.42571	/	4.40028	4.85968	4.78823	4	4.11848	1.14642	4.118	Medium	0.716	1.403	-0.016	0.834	0.733	1.108	9.653	15.58	3.108	12.12	6.545	10.428	0.598	0.965	0.076	0.159
KKADVIVLAGTVC*DFRL	A1L0T0_C354	C354	A1L0T0	ILVBL	/	4.12428	3.8651	4.37695	/	3	4.12211	0.255932	4.122	Medium	3.852	4.354	3.319	3.651	0.533	1.139	26.086	29	24.404	25.7	1.681	3.87	0.98	0.992	0.96	0.981
KLFQEC*CPHSTDRV	P61978_C184	C184	P61978	HNRNPK	/	4.12619	/	/	/	1	4.12619	/	4.126	Medium	4.158	4.684	3.751	4.001	0.407	0.814	28.271	33	26.557	28	1.714	5.8	0.99	0.997	0.953	0.97
KNNTNSACFC*RK	Q6PJP8_C506	C506	Q6PJP8	DCLRE1A	/	/	/	/	4.12679	1	4.12679	/	4.127	Medium	1.661	2.227	1.302	1.843	0.359	0.427	17.316	21.1	14.864	17.78	2.451	3.34	0.944	0.991	0.193	0.264
RC*WAATTTEGLLIYSLDTRV	Q15269_C716	C716	Q15269	PWP2	/	/	4.25751	3.75733	4.3669	3	4.12725	0.324993	4.127	Medium	3.745	4.108	3.02	3.612	0.725	0.904	25.543	27	23.62	25.5	1.923	2.96	0.929	0.993	0.95	0.996
RYLNPLQTDAAENNVC*DINSVHGLFATGTIEGRV	Q9BSC4_C182	C182	Q9BSC4	NOL10	/	/	4.21912	4.1309	4.03343	3	4.12782	0.0928834	4.128	Medium	4.073	4.188	3.977	4.167	0.096	0.275	26.843	27.6	27.943	29.8	-1.1	0.3	0.991	0.997	0.99	0.996
RKGVSASAVPFTPSSPLLSC*SQEGSRH	Q9Y2X7_C576	C576	Q9Y2X7	GIT1	/	/	5.09229	/	3.16787	2	4.13008	1.36077	4.13	Medium	2.143	2.532	1.865	2.349	0.278	0.498	20.18	22.1	18.579	22.2	1.601	3.24	0.915	0.966	0.663	0.959
KKKPC*SETSQIEDTPSSKPTLLANGGHGVEGSDTTGSPTEFLEEKM	P27816_C67	C67	P27816	MAP4	/	5.57552	2.98327	3.83217	/	3	4.13032	1.32159	4.13	Medium	2.292	3.198	2.193	3.035	0.099	0.544	20.271	23.4	19.85	23.7	0.421	2.38	0.939	0.977	0.154	0.314
KYEDIC*PSTHNMDVPNIKR	Q9GZV4_C73	C73	Q9GZV4	EIF5A2	/	4.13147	/	/	/	1	4.13147	/	4.131	Medium	3.648	4.128	3.571	4.196	0.077	0.403	25.129	27.2	26.486	31	-1.357	0.5	0.988	0.998	0.96	0.986
RDAGYEFDIC*FTSVQKRA	P18669_C55	C55	P18669	PGAM1	4.10524	4.4492	3.84357	/	/	3	4.13267	0.303745	4.133	Medium	4.198	4.351	4.04	4.202	0.158	0.316	27.771	29	28.643	31	-0.871	0.7	0.994	0.998	0.92	0.949
KGC*TDNLTLTVARS	O00151_C73	C73	O00151	PDLIM1	/	/	4.13358	/	/	1	4.13358	/	4.134	Medium	3.926	4.421	3.633	4.122	0.293	0.572	26.557	29.6	26.557	29.3	0	1.9	0.993	0.998	0.874	0.985
RDC*ISWVGDEGEFKL	Q06546_C338	C338	Q06546	GABPA	/	/	/	4.13398	/	1	4.13398	/	4.134	Medium	3.901	4.328	3.202	3.601	0.698	0.823	26.286	28.7	24.257	25.5	2.029	3.5	0.992	0.998	0.986	0.993
KSC*QFSVDEEFQKL	P29084_C208	C208	P29084	GTF2E2	4.66505	5.26287	3.64985	2.96614	/	4	4.13598	1.02545	4.136	Medium	3.307	3.709	2.952	3.362	0.354	0.443	23.771	25	23.571	24.6	0.2	0.6	0.947	0.977	0.964	0.988
RGFC*FITYTDEEPVKK	O14979_C277	C277	O14979	HNRNPDL	2.98331	3.18329	3.92516	/	6.45374	4	4.13638	1.59716	4.136	Medium	4.195	4.926	3.518	4.126	0.677	1.266	28.143	34	26.129	29.4	2.014	5.3	0.983	0.998	0.859	0.923
KC*FYQLQPAMTQQIYDKF	Q6P1K2_C64	C64	Q6P1K2	PMF1	/	/	/	4.14007	/	1	4.14007	/	4.14	Medium	1.632	2.486	1.826	2.695	-0.194	0.022	17.004	22	17.734	23	-0.73	0.57	0.867	0.99	0.58	0.755
KC*ITDTLQELVNQSKA	O75694_C974	C974	O75694	NUP155	/	/	3.96186	4.31866	/	2	4.14026	0.252296	4.14	Medium	4.187	4.59	3.913	4.367	0.274	0.699	28.314	32	28.7	33	-0.386	3.1	0.99	0.996	0.976	0.987
KNAPC*ILFIDEIDAVGRK	Q9Y4W6_C402	C402	Q9Y4W6	AFG3L2	3.14785	/	4.23596	4.70444	4.48707	4	4.14383	0.691029	4.144	Medium	4.139	4.462	3.859	4.273	0.28	1.052	27.6	30	27.986	32	-0.386	4.4	0.993	0.998	0.986	0.992
RTSWELQDAQQQLESLQQEAC*KL	Q9BSW2_C341	C341	Q9BSW2	CRACR2A	4.14953	/	/	/	/	1	4.14953	/	4.15	Medium	1.713	2.163	1.401	1.798	0.311	1.303	17.653	20.8	15.31	17.43	2.343	8.48	0.71	0.938	0.095	0.124
KFPLMLDMYELC*TPELQEKM	P54578_C359	C359	P54578	USP14	/	/	/	4.14963	/	1	4.14963	/	4.15	Medium	4.537	4.643	4.106	4.279	0.431	0.576	31.4	33	29.357	32	2.043	3.8	0.994	0.998	0.986	0.991
KNNQESDC*VSKK	A6NDG6_C297	C297	A6NDG6	PGP	5.13489	4.71198	3.9412	3.44304	3.52919	5	4.15206	0.744077	4.152	Medium	3.639	4.107	2.6	3.198	1.04	1.353	25.114	27	21.774	24.1	3.34	5.51	0.796	0.975	0.684	0.818
RINNAC*FEAVVVTNTIPQEDKM	P60891_C265	C265	P60891	PRPS1	3.88719	4.34599	4.22491	/	/	3	4.1527	0.237772	4.153	Medium	2.973	3.423	2.509	3.095	0.464	0.671	22.986	24	21.69	23.9	1.296	3.53	0.877	0.989	0.909	0.953
KISPEDTHLAVSQPLTEMFTSSFC*KN	Q96EQ0_C67	C67	Q96EQ0	SGTB	4.58351	/	/	3.72301	/	2	4.15326	0.608465	4.153	Medium	2.482	2.581	2.019	2.656	0.463	0.682	21.929	22.2	19.11	22.9	2.819	4.49	0.752	0.982	0.734	0.852
KEDGC*PSDPTSKQ	P52739_C235	C235	P52739	ZNF131	/	/	/	/	4.15398	1	4.15398	/	4.154	Medium	2.235	2.972	2.2	2.96	0.035	0.227	20.589	22.9	20.486	23.5	0.103	1.52	0.782	0.992	0.8	0.932
KMTNHC*VFSANEDHETIRN	Q9Y6E2_C97	C97	Q9Y6E2	BZW2	/	4.68478	3.95852	4.0128	3.96379	4	4.15497	0.35405	4.155	Medium	4.207	4.509	3.986	4.27	0.22	0.374	28.171	31	28.714	32	-0.543	1.2	0.994	0.998	0.978	0.987
KGAC*YGDDACFVARH	Q8NI37_C57	C57	Q8NI37	PPTC7	/	/	/	/	4.15834	1	4.15834	/	4.158	Medium	4.241	4.926	3.38	3.901	0.861	1.105	28.286	34	24.857	27.1	3.429	6.9	0.946	0.992	0.827	0.905
KTAC*FLLPMFERL	Q8TDD1_C149	C149	Q8TDD1	DDX54	/	/	3.73791	4.56163	4.18369	3	4.16108	0.412325	4.161	Medium	4.081	4.497	3.532	4.029	0.548	0.722	27.486	31	25.7	28.3	1.786	2.7	0.992	0.997	0.921	0.942
RPVC*AVLLLFPITEKY	P15374_C50	C50	P15374	UCHL3	4.16165	/	/	/	/	1	4.16165	/	4.162	Medium	3.868	4.353	3.411	3.94	0.457	0.626	26.129	29	25.186	27.4	0.943	2.6	0.979	0.995	0.985	0.996
KDLLVENVPYC*DAPTQKQ	Q5U5X0_C97	C97	Q5U5X0	LYRM7	/	/	2.609	/	5.73205	2	4.17052	2.20833	4.171	Medium	2.706	3.673	2.73	3.455	-0.024	0.218	22.429	24.8	23.086	24.9	-0.657	-0.1	0.93	0.993	0.775	0.871
RFSHQGVQLIDFSPC*ERY	P55884_C384	C384	P55884	EIF3B	/	/	3.91604	3.79555	4.80413	3	4.17191	0.550826	4.172	Medium	4.012	4.599	3.631	4.339	0.382	0.703	27.786	32	27.4	32	0.386	1	0.968	0.99	0.964	0.983
KTQCPTC*CVTVTEPDLKN	Q9NS91_C63	C63	Q9NS91	RAD18	4.897	5.34728	/	2.28465	/	3	4.17631	1.65362	4.176	Medium	3.707	3.923	3.828	4.043	-0.121	0.202	25.029	26	26.9	28.4	-1.871	-0.2	0.992	0.997	0.891	0.984
KMPC*QSLQPEPINTPTHTKQ	P46013_C1007	C1007	P46013	MKI67	4.17443	4.33708	4.43316	3.97619	3.98748	5	4.18167	0.204562	4.182	Medium	1.653	2.262	0.859	1.382	0.794	1.1	17.246	21.3	11.682	15.29	5.563	8.944	0.452	0.894	0.102	0.175
KTIEC*ISLIGLAVGKE	O00410_C560	C560	O00410	IPO5	/	4.18263	/	/	/	1	4.18263	/	4.183	Medium	4.515	4.872	3.857	4.185	0.659	0.786	30.729	34	27.186	30	3.543	5.4	0.994	0.998	0.981	0.993
KTDFYDQC*NDVGLMAYLGTITKT	Q7L5N1_C283	C283	Q7L5N1	COPS6	4.0491	4.32111	/	/	/	2	4.18511	0.19234	4.185	Medium	3.489	3.998	3.225	3.811	0.264	0.399	24.586	26.4	24.614	26.5	-0.029	0.4	0.951	0.994	0.952	0.975
KC*SAIWSEDGCIYPATIASIDFKR	Q16637_C98	C98	Q16637	SMN1; SMN2	2.46139	/	/	/	5.91021	2	4.1858	2.43868	4.186	Medium	4.086	4.43	3.324	3.544	0.762	0.99	27.657	29.7	24.543	25.2	3.114	4.5	0.982	0.996	0.861	0.979
KC*PQVVISFYEERL	P83916_C156	C156	P83916	CBX1	3.12654	3.61314	5.12373	4.66813	4.39777	5	4.18586	0.80735	4.186	Medium	4.553	4.85	3.968	4.119	0.586	0.887	31.314	34	27.8	29.3	3.514	6.8	0.988	0.997	0.978	0.987
RGMGMNSPELLLLVENC*PKG	Q92797_C848	C848	Q92797	SYMPK	/	4.18679	/	/	/	1	4.18679	/	4.187	Medium	3.637	3.996	3.647	3.988	-0.01	0.105	24.871	26.4	25.871	27.9	-1	-0.5	0.991	0.998	0.911	0.952
KVASGNDHLVMLTADGDLYTLGC*GEQGQLGRV	P18754_C198	C198	P18754	RCC1	/	/	3.391	3.78032	5.39486	3	4.18873	1.06253	4.189	Medium	3.243	3.932	3.045	3.817	0.199	0.509	23.829	26	23.986	26.5	-0.157	1	0.984	0.997	0.832	0.965
KDKVVLDVGSGTGILC*MFAAKA	Q99873_C103	C103	Q99873	PRMT1	4.19381	/	/	/	/	1	4.19381	/	4.194	Medium	3.402	4.228	2.702	3.414	0.7	0.949	24.429	27.9	21.813	24.8	2.616	5.77	0.91	0.992	0.918	0.958
RVCLC*QGSAGSGAIGPVEAAIRT	Q9Y3E2_C20	C20	Q9Y3E2	BOLA1	/	4.19455	/	/	/	1	4.19455	/	4.195	Medium	1.323	2.028	1.439	1.985	-0.116	0.042	15.064	19.89	15.674	19.06	-0.61	0.83	0.763	0.958	0.103	0.236
KSDIYVC*MISFAHNVAAQGKY	P50395_C335	C335	P50395	GDI2	/	/	/	4.19662	/	1	4.19662	/	4.197	Medium	3.476	4.873	3.112	4.317	0.364	0.667	25.114	34	24.686	32	0.429	2	0.946	0.996	0.982	0.987
KSLQC*MDNNLLQARA	Q9H2Y7_C1069	C1069	Q9H2Y7	ZNF106	/	/	4.33462	3.64826	4.61004	3	4.19764	0.495306	4.198	Medium	3.099	4.311	2.696	3.823	0.403	0.672	23.6	28.6	22.246	26.6	1.354	3.66	0.949	0.995	0.908	0.968
RAPEILLGC*KY	P24941_C177	C177	P24941	CDK2	4.62204	4.16695	4.24249	3.6255	4.33372	5	4.19814	0.363638	4.198	Medium	3.679	4.166	3.047	3.95	0.632	0.93	25.386	27.4	24.057	27.5	1.329	2.7	0.941	0.993	0.964	0.98
RVCETDGC*SSEAKL	P53582_C14	C14	P53582	METAP1	5.60225	5.12857	3.63002	3.22222	3.41884	5	4.20038	1.08624	4.2	Medium	4.491	4.785	3.813	4.11	0.678	0.916	30.857	34	26.757	29.2	4.1	6.9	0.991	0.995	0.92	0.945
RLPGENVKTNRTSQDYDQLPSC*SDGSQAPARP	Q13191_C895	C895	Q13191	CBLB	/	/	/	/	4.20232	1	4.20232	/	4.202	Medium	2.166	2.796	1.716	2.635	0.45	0.563	20.227	22.6	17.243	22.9	2.984	4.07	0.745	0.979	0.66	0.886
KKIEQC*DYPPLPSDHYSEELRQ	Q8TDX7_C253	C253	Q8TDX7	NEK7	/	/	4.66994	3.73577	/	2	4.20285	0.660558	4.203	Medium	3.814	4.568	3.452	4.326	0.362	0.512	26.729	32	26.386	32	0.343	1	0.939	0.998	0.972	0.992
RAGAGYILEDFNEAQC*NTAYQCLLIADQHCRT	Q12888_C1796	C1796	Q12888	TP53BP1	/	/	/	/	4.20367	1	4.20367	/	4.204	Medium	3.892	4.111	4.419	4.779	-0.527	0.183	25.9	27.1	32.229	34	-6.329	-0.2	0.991	0.997	0.987	0.993
KAVLAASSPYFC*DQVLLKN	O43298_C59	C59	O43298	ZBTB43	/	/	3.50713	4.77041	4.3345	3	4.20401	0.641669	4.204	Medium	3.389	3.682	2.97	3.449	0.419	0.659	23.957	24.9	23.629	24.9	0.329	0.8	0.968	0.992	0.934	0.964
KQGEC*LNFGIKT	O75152_C209	C209	O75152	ZC3H11A	4.20789	/	/	/	/	1	4.20789	/	4.208	Medium	2.591	4.337	2.112	3.952	0.479	0.615	22.324	28.8	19.209	27.5	3.116	4.81	0.732	0.992	0.841	0.918
RVVYGGGAAEISCALAVSQEADKC*PTLEQYAMRA	P48643_C440	C440	P48643	CCT5	4.81364	4.45097	4.04923	4.25593	3.46985	5	4.20792	0.499551	4.208	Medium	3.181	3.33	2.443	2.666	0.738	0.845	23.357	23.7	22.371	22.9	0.986	1.3	0.813	0.979	0.982	0.992
RVSFLIPEC*GILSEELKN	O75818_C49	C49	O75818	RPP40	/	4.20794	/	/	/	1	4.20794	/	4.208	Medium	3.893	4.11	3.779	3.936	0.114	0.378	25.857	27	26.4	27.4	-0.543	0.9	0.993	0.998	0.963	0.977
RVWAVLPSSPEAC*GAASLQERA	Q5T440_C170	C170	Q5T440	IBA57	/	/	/	4.21628	/	1	4.21628	/	4.216	Medium	0.173	0.395	-0.63	0.038	0.802	1.139	3.755	6.559	0.495	3.224	3.26	6.407	0.503	0.762	0.098	0.176
RMVSTPIGGLSYVQGC*TKK	Q96CM8_C64	C64	Q96CM8	ACSF2	/	4.17489	4.46143	4.01713	/	3	4.21782	0.225239	4.218	Medium	0.467	1.301	0.061	1.205	0.406	0.822	6.934	14.98	3.208	14.46	3.726	7.909	0.679	0.926	0.045	0.142
RMGIGLGSENAAGPC*NWDEADIGPWAKA	Q9UNF1_C516	C516	Q9UNF1	MAGED2	5.98225	/	/	3.57625	3.09607	3	4.21819	1.54647	4.218	Medium	3.535	4.028	3.2	3.611	0.335	0.517	24.7	26.5	24.046	25.5	0.654	1.48	0.963	0.994	0.884	0.973
KLEVDAIVNAANSSLLGGGGVDGC*IHRA	Q9BQ69_C186	C186	Q9BQ69	MACROD1	4.45986	5.04952	3.67064	3.70775	4.20358	5	4.21827	0.572294	4.218	Medium	3.057	3.686	3.207	3.845	-0.15	-0.003	23.229	24.9	24.486	26.7	-1.257	-0.7	0.986	0.997	0.61	0.899
KC*LVTEAQTLLRL	Q9HA92_C74	C74	Q9HA92	RSAD1	4.27232	/	4.16485	/	/	2	4.21859	0.0759928	4.219	Medium	4.631	4.843	3.514	3.824	1.117	1.265	32.257	34	25.314	26.6	6.943	8.2	0.988	0.996	0.944	0.992
RAPPGGC*EERE	Q5RKV6_C117	C117	Q5RKV6	EXOSC6	/	/	4.14615	3.78821	4.72424	3	4.21953	0.47231	4.22	Medium	1.519	2.2	1.752	2.539	-0.234	-0.001	16.249	21	17.903	22.7	-1.654	-0.23	0.713	0.949	0.151	0.3
KQVFTNAEVYNC*RG	Q9UIG0_C1420	C1420	Q9UIG0	BAZ1B	/	/	4.06869	4.37207	/	2	4.22038	0.214522	4.22	Medium	3.295	4.33	2.86	3.735	0.435	1.038	24.129	28.8	23.5	26.1	0.629	2.7	0.946	0.993	0.87	0.933
KELEVLLMC*NKS	P62910_C91	C91	P62910	RPL32	4.49231	4.42801	3.95527	3.68211	4.55118	5	4.22178	0.382914	4.222	Medium	3.239	3.797	2.219	2.415	1.02	1.477	23.743	25.4	21.163	22.4	2.58	3.3	0.892	0.941	0.923	0.947
KKVIEINPYLLGTMAGGAADC*SFWERL	P28074_C111	C111	P28074	PSMB5	8.61823	3.81274	/	0.23537	/	3	4.22211	4.2064	4.222	Medium	4.464	4.78	4.006	4.189	0.458	0.791	30.514	34	28.3	31	2.214	5.5	0.993	0.997	0.959	0.972
KEGYTSFWNDC*ISSGLRG	Q9H4A5_C70	C70	Q9H4A5	GOLPH3L	/	/	/	/	4.2233	1	4.2233	/	4.223	Medium	3.686	3.984	3.172	3.49	0.514	0.745	24.971	26.3	24.114	25.1	0.857	1.7	0.885	0.993	0.974	0.983
KHIGSIDPTC*NVADVVKD	Q15120_C191	C191	Q15120	PDK3	/	/	/	/	4.22369	1	4.22369	/	4.224	Medium	3.94	4.271	3.843	4.086	0.097	0.286	26.229	28.2	27	28.9	-0.771	0.5	0.994	0.998	0.991	0.998
KLNLSC*IHSPVVNELMRG	Q9Y2X3_C106	C106	Q9Y2X3	NOP58	4.98943	5.13993	3.96631	3.44786	3.57555	5	4.22382	0.792795	4.224	Medium	3.909	4.389	3.715	4.215	0.194	0.313	26.214	29.3	26.814	31	-0.6	0.3	0.988	0.997	0.98	0.99
RLECVEPNC*RS	Q969Q0_C77	C77	Q969Q0	RPL36AL	4.0112	3.8362	3.99989	4.19542	5.07927	5	4.2244	0.49452	4.224	Medium	4.169	4.876	3.456	4.05	0.714	1.126	28.829	34	25.3	28.5	3.529	8.2	0.982	0.996	0.96	0.968
KNVTDVVNTC*HDAGISKK	Q9Y3I0_C485	C485	Q9Y3I0	RTCB	/	4.22683	/	/	/	1	4.22683	/	4.227	Medium	4.447	5.018	3.601	3.925	0.846	1.389	30.314	35	25.729	27.3	4.586	9.4	0.992	0.997	0.984	0.988
RAEEDVEPEC*IMEKV	Q9UJU6_C127	C127	Q9UJU6	DBNL	/	10	/	1.48147	1.20224	3	4.2279	5.00073	4.228	Medium	2.468	3.467	2.22	3.138	0.248	0.344	21.587	24.1	20.456	24	1.131	2.96	0.934	0.994	0.824	0.881
KSDAYYC*TGDVTAWTKC	P09874_C311	C311	P09874	PARP1	/	/	4.31251	3.90998	4.47235	3	4.23161	0.289781	4.232	Medium	4.016	4.386	3.832	4.205	0.184	0.593	26.971	29.3	27.857	31	-0.886	1.3	0.994	0.998	0.901	0.976
KELLVDC*YKPTEAFISGLLDKI	Q96C90_C120	C120	Q96C90	PPP1R14B	4.57506	3.90043	/	/	/	2	4.23774	0.477035	4.238	Medium	4.55	4.827	3.78	4.13	0.769	1.065	31.529	34	26.9	29.4	4.629	8	0.99	0.997	0.912	0.96
RELPVLWHQC*LLTLVQRY	Q13895_C381	C381	Q13895	BYSL	2.76538	3.65965	4.85786	4.70977	5.20474	5	4.23948	1.00554	4.239	Medium	3.713	4.767	3.236	4.041	0.477	0.89	26.629	33	24.971	28.4	1.657	4.8	0.948	0.997	0.92	0.969
RVLLALFC*HEPCRPLHQLATDSTFSLDQPGGTLDLTLIRA	Q13263_C713	C713	Q13263	TRIM28	4.24099	/	/	/	/	1	4.24099	/	4.241	Medium	4.236	4.377	3.405	3.612	0.831	1.016	28.029	29.2	24.8	25.5	3.229	4.1	0.988	0.995	0.971	0.99
KDWPAQYC*EALADEENRA	Q96MG7_C283	C283	Q96MG7	NSMCE3	/	/	/	5.13507	3.34909	2	4.24208	1.26288	4.242	Medium	2.848	3.215	1.969	2.235	0.879	1.082	22.7	23.5	19.019	21.6	3.681	4.88	0.882	0.986	0.564	0.683
KQGEYGLASIC*NGGGGASAMLIQKL	P24752_C413	C413	P24752	ACAT1	4.38674	4.9332	2.65391	2.83937	6.39792	5	4.24223	1.5521	4.242	Medium	4.823	4.998	4.185	4.448	0.638	0.778	33.571	34	30.214	33	3.357	6	0.994	0.998	0.985	0.994
KVC*FVGDGFTRK	O95478_C154	C154	O95478	NSA2	/	/	/	4.18873	4.29702	2	4.24287	0.0765726	4.243	Medium	3.532	4.116	3.078	3.474	0.454	0.806	24.686	27.1	23.971	25	0.714	2.1	0.988	0.997	0.974	0.986
KTVTLQGNLDPC*ALYASEEEIGQLVKQ	P06132_C308	C308	P06132	UROD	3.58132	2.51001	6.64251	/	/	3	4.24461	2.14461	4.245	Medium	3.664	4.641	3.165	4.188	0.499	0.611	26	33	25.014	31	0.986	2	0.953	0.997	0.916	0.961
KVQEAPIDEHWIIEC*NDGVFQRL	Q14353_C91	C91	Q14353	GAMT	4.68267	4.03132	4.00313	4.54521	3.9872	5	4.24991	0.336223	4.25	Medium	4.209	4.576	3.441	3.796	0.768	1.659	28.286	32	25.086	26.4	3.2	5.6	0.991	0.997	0.954	0.972
KLCLNIC*VGESGDRL	P62913_C25	C25	P62913	RPL11	4.4899	4.93313	3.94371	3.72676	4.15842	5	4.25038	0.474394	4.25	Medium	4.052	4.754	2.86	3.325	1.192	1.596	27.6	33	23.371	24.5	4.229	8.6	0.949	0.994	0.861	0.95
KC*EFQDAYVLLSEKK	P10809_C237	C237	P10809	HSPD1	5.26525	4.87308	3.55349	3.80741	3.75812	5	4.25147	0.765164	4.251	Medium	4.221	4.621	3.791	4.036	0.43	0.752	28.471	32	26.671	28.3	1.8	5.7	0.99	0.997	0.976	0.983
KC*IDFMNNIHVENESLDNFLKE	Q8IYA6_C162	C162	Q8IYA6	CKAP2L	/	/	3.90627	4.28385	4.58099	3	4.25704	0.338158	4.257	Medium	0.742	1.062	0.445	0.849	0.298	0.527	10.183	13.42	8.597	12.23	1.586	3.956	0.411	0.593	0.035	0.052
RSEHGPISFFPESGQPEC*LKE	Q96ME7_C324	C324	Q96ME7	ZNF512	/	/	4.44554	4.07174	/	2	4.25864	0.264317	4.259	Medium	2.778	3.662	2.169	3.767	0.609	0.955	22.529	24.8	19.437	26.2	3.091	5.96	0.89	0.994	0.831	0.965
KC*SPTLLLLNGQAACHMAQGRW	O14579_C212	C212	O14579	COPE	4.49452	3.23844	/	5.04632	/	3	4.25976	0.926521	4.26	Medium	2.904	3.353	2.224	2.538	0.679	0.826	22.8	23.8	20.819	22.7	1.981	3.42	0.929	0.982	0.872	0.912
RVVITC*PQDFPHCSIPLRV	Q14676_C2042	C2042	Q14676	MDC1	/	/	4.04132	4.47912	/	2	4.26022	0.309571	4.26	Medium	4.242	4.376	4.074	4.435	0.168	0.459	28.086	29.2	29.343	33	-1.257	1.9	0.994	0.998	0.967	0.981
KYEPFSFADDIGSNNC*GYYDLQAVLTHQGRS	P54578_C415	C415	P54578	USP14	3.89922	4.42632	4.25937	4.35831	4.3678	5	4.2622	0.211593	4.262	Medium	3.911	4.567	3.144	4.025	0.767	0.959	26.843	32	24.243	28.2	2.6	3.8	0.946	0.993	0.979	0.99
KEGGGDSSASSPTEEEQEQGEIGAC*SDEGTAQEGKA	P49006_C134	C134	P49006	MARCKSL1	4.05074	5.57447	4.05561	3.64481	3.99312	5	4.26375	0.752163	4.264	Medium	3.425	3.98	3.646	4.218	-0.221	-0.006	24.171	26.3	26.514	31	-2.343	-0.7	0.947	0.994	0.87	0.964
KSPC*PQEKS	Q9UQ35_C1016	C1016	Q9UQ35	SRRM2	/	/	4.20764	/	4.32969	2	4.26867	0.0863024	4.269	Medium	1.922	2.749	1.262	2.593	0.66	1.237	18.791	22.5	13.985	22.8	4.806	9.577	0.678	0.952	0.282	0.396
RSSESSC*GVDGDYEDAELNPRF	P11274_C240	C240	P11274	BCR	/	6.14045	3.35465	3.31215	/	3	4.26908	1.62079	4.269	Medium	3.056	3.422	2.376	2.764	0.68	0.793	23.114	24	21.843	23.1	1.271	2.3	0.981	0.994	0.91	0.944
KAAFGC*FGNWLATVEQRQ	Q8IWA0_C397	C397	Q8IWA0	WDR75	/	/	3.97885	4.5644	/	2	4.27163	0.414046	4.272	Medium	1.618	2.03	1.681	2.07	-0.062	0.165	17.013	19.91	17.139	19.93	-0.126	0.88	0.726	0.98	0.339	0.466
RLAAC*VNLIPQITSIYEWKG	O60888_C96	C96	O60888	CUTA	3.11053	3.63209	4.5398	5.3224	4.7633	5	4.27362	0.890915	4.274	Medium	3.95	4.27	3.992	4.337	-0.043	0.11	26.329	28.2	28.943	32	-2.614	-0.7	0.991	0.997	0.677	0.802
RVAEQLEVGMVGVNEGLISSVEC*PFGGVKQ	P51649_C502	C502	P51649	ALDH5A1	/	/	/	/	4.27585	1	4.27585	/	4.276	Medium	3.435	3.918	3.358	4.028	0.077	0.374	24.371	25.9	25.2	28.3	-0.829	0.5	0.976	0.998	0.886	0.946
KIQHSITAQDHQPTPDSC*IISMVVGQLKA	P61970_C80	C80	P61970	NUTF2	4.27734	/	/	/	/	1	4.27734	/	4.277	Medium	3.653	4.108	3.01	3.867	0.642	0.898	25.114	27	23.929	26.9	1.186	2.4	0.973	0.997	0.977	0.992
RVALALC*LGKPADVYLIDEPSAYLDSEQRL	P61221_C475	C475	P61221	ABCE1	4.60194	3.83096	3.29679	5.39906	/	4	4.28219	0.91729	4.282	Medium	4.072	4.461	3.665	4.175	0.407	0.76	27.314	30	26.643	29.9	0.671	1.6	0.986	0.997	0.976	0.995
RC*IEALDELASLQVTMQQAQKH	O75475_C373	C373	O75475	PSIP1	4.2473	/	4.53043	4.06564	4.29223	4	4.2839	0.191332	4.284	Medium	4.415	4.819	4.182	4.432	0.233	0.597	30.329	34	30.214	33	0.114	4.1	0.991	0.998	0.941	0.965
KLYC*SEVLAILLQDNDENRE	Q8WYA6_C262	C262	Q8WYA6	CTNNBL1	3.47702	2.79745	5.92751	4.41127	4.84732	5	4.29211	1.21402	4.292	Medium	4.031	4.718	3.217	3.962	0.814	0.987	27.614	33	24.7	27.6	2.914	5.8	0.967	0.997	0.979	0.993
KAPPPSLTDC*IGTVDSRA	Q9NZZ3_C20	C20	Q9NZZ3	CHMP5	/	/	4.29843	4.29179	/	2	4.29511	0.00469519	4.295	Medium	4.441	4.828	3.76	4.239	0.681	0.845	30.229	34	27.214	32	3.014	5.2	0.977	0.996	0.9	0.935
RHFAC*EQNLLSRPDGSASFLQGDTSVLAGVYGPAEVKV	Q9NQT4_C33	C33	Q9NQT4	EXOSC5	/	3.68426	3.9444	5.19804	4.36947	4	4.29904	0.662542	4.299	Medium	3.449	3.838	4.038	4.529	-0.589	-0.077	24.214	25.5	29.157	34	-4.943	-1.1	0.992	0.998	0.922	0.972
REC*PSDECGAGVFMASHFDRH	P62979_C121	C121	P62979	RPS27A	4.71894	4.43177	3.88266	4.0644	4.40413	5	4.30038	0.329167	4.3	Medium	4.06	4.594	3.448	4.052	0.611	0.71	27.229	32	25.314	28.5	1.914	3.5	0.991	0.997	0.98	0.991
KLKLENDLSTPASQC*VLINTSVTLTPTPVKS	O60281_C1860	C1860	O60281	ZNF292	/	/	/	/	4.30085	1	4.30085	/	4.301	Medium	2.619	3.395	2.294	3.755	0.325	0.655	21.754	23.9	20.303	26.2	1.451	4.99	0.869	0.988	0.668	0.909
KQYNC*LTQRI	Q9Y3A2_C201	C201	Q9Y3A2	UTP11	/	/	4.30279	/	/	1	4.30279	/	4.303	Medium	2.373	2.91	2.161	2.442	0.212	0.469	21.361	22.8	20.606	22.4	0.756	3.11	0.756	0.972	0.786	0.903
RC*LTQSGIAGGYKPFNLETCRL	P30626_C57	C57	P30626	SRI	4.34422	4.40042	4.17518	/	/	3	4.30661	0.117236	4.307	Medium	3.976	4.336	3.936	4.126	0.04	0.392	26.614	28.8	27.643	29.4	-1.029	1.2	0.994	0.998	0.953	0.98
KLTVFTVLC*EQYQPSLRR	Q7L5D6_C259	C259	Q7L5D6	GET4	/	/	/	4.30829	/	1	4.30829	/	4.308	Medium	4.337	4.609	3.801	4.08	0.536	0.653	29.443	32	26.714	28.8	2.729	4.2	0.982	0.993	0.988	0.995
KC*QLCDHACSQASKL	Q9C0K0_C457	C457	Q9C0K0	BCL11B	/	3.35965	/	/	5.25808	2	4.30886	1.34239	4.309	Medium	4.586	4.725	3.799	3.94	0.787	0.955	31.857	33	26.471	27.4	5.386	7	0.991	0.996	0.962	0.984
RGYAFVTFC*TKE	O60506_C211	C211	O60506	SYNCRIP	3.71862	4.68713	6.55966	2.27378	/	4	4.3098	1.79806	4.31	Medium	3.586	4.434	3.453	4.231	0.133	0.39	25.043	29.7	25.8	31	-0.757	0.4	0.974	0.996	0.989	0.993
RKPC*VLILDDATSALDANSQLQVEQLLYESPERY	Q03518_C722	C722	Q03518	TAP1	/	/	4.31027	/	/	1	4.31027	/	4.31	Medium	1.878	2.592	1.155	2.014	0.723	1.201	18.531	22.2	14.126	19.34	4.406	7.83	0.862	0.987	0.119	0.191
KTLAGSC*GKF	Q13111_C465	C465	Q13111	CHAF1A	5.31448	/	3.76131	3.85948	/	3	4.31176	0.86977	4.312	Medium	4.657	4.951	3.963	4.218	0.694	1.092	32.171	34	28.214	31	3.957	6.2	0.993	0.998	0.989	0.995
RLVAFC*PFASSQVALENANAVSEGVVHEDLRL	O00567_C52	C52	O00567	NOP56	4.18314	5.5211	3.88595	3.93198	4.04993	5	4.31442	0.684309	4.314	Medium	2.784	3.303	1.732	2.014	1.052	1.459	22.529	23.7	17.36	19.35	5.169	6.56	0.896	0.947	0.537	0.899
KC*DFTQMSQYFKA	P11387_C300	C300	P11387	TOP1	/	/	4.04251	3.14935	5.75769	3	4.31652	1.32558	4.317	Medium	4.47	4.776	4.151	4.35	0.319	0.525	30.543	34	30.043	33	0.5	3.6	0.994	0.998	0.986	0.996
KVALSEC*YTVASVAEMPQNYRPHPQRF	Q14258_C475	C475	Q14258	TRIM25	4.40651	4.22689	/	/	/	2	4.3167	0.127011	4.317	Medium	1.132	2.455	0.694	1.809	0.438	0.646	13.352	21.9	10.254	17.52	3.099	5.962	0.557	0.849	0.251	0.649
KTCDGVQC*AFEELVEKI	Q9NP72_C160	C160	Q9NP72	RAB18	5.23025	4.93962	/	2.78905	/	3	4.31964	1.33347	4.32	Medium	3.921	4.749	3.021	3.987	0.9	1.167	27.371	33	24.057	27.8	3.314	7.5	0.832	0.975	0.967	0.98
KLNSLC*MAWLVDHVYAIRE	P30154_C459	C459	P30154	PPP2R1B	4.32104	/	/	/	/	1	4.32104	/	4.321	Medium	4.091	4.443	3.797	4.126	0.294	0.57	27.243	29.8	26.757	29.4	0.486	1.9	0.99	0.997	0.941	0.97
KIQCTLQDVGSALATPC*SSARE	Q96EY8_C132	C132	Q96EY8	MMAB	4.86209	3.84376	4.15525	3.92731	4.8311	5	4.3239	0.490704	4.324	Medium	1.889	2.474	1.635	2.172	0.254	0.311	18.683	21.9	16.751	21.1	1.931	2.73	0.749	0.968	0.52	0.673
KAVYSTNC*PVWEEAFRF	Q9BSJ8_C522	C522	Q9BSJ8	ESYT1	5.29474	/	3.35872	/	/	2	4.32673	1.36897	4.327	Medium	2.304	3.097	2.343	3.184	-0.039	0.076	20.466	23.2	20.59	24.1	-0.124	1.32	0.91	0.991	0.26	0.322
RAVC*MLSNTTAIAEAWARL	P68366_C376	C376	P68366	TUBA4A	/	4.48726	4.54103	4.12742	4.15577	4	4.32787	0.216519	4.328	Medium	4.209	4.671	3.889	4.269	0.32	0.619	28.543	33	28.129	32	0.414	4.1	0.964	0.987	0.96	0.969
KESC*DVVLLDENLLKM	Q9Y2I7_C1970	C1970	Q9Y2I7	PIKFYVE	/	4.32892	/	/	/	1	4.32892	/	4.329	Medium	4.211	4.609	3.892	4.417	0.319	0.454	28.714	32	28.5	33	0.214	1.6	0.974	0.998	0.985	0.995
RVC*TLAIIDPGDSDIIRS	P62888_C92	C92	P62888	RPL30	4.33641	4.50568	4.20407	4.04523	4.55894	5	4.33007	0.21229	4.33	Medium	3.189	3.725	2.971	3.64	0.217	0.551	23.5	25	23.729	25.6	-0.229	0.6	0.958	0.986	0.969	0.979
RATLQAALC*LENFSSQVVERH	P59998_C21	C21	P59998	ARPC4	5.42082	4.93129	3.43009	3.43447	4.44967	5	4.33327	0.89128	4.333	Medium	4.234	4.429	4.032	4.194	0.201	0.391	28.129	29.7	28.571	31	-0.443	1.3	0.993	0.997	0.952	0.974
KAELNC*LGMEPVQTANSRN	Q9HCK8_C2378	C2378	Q9HCK8	CHD8	/	/	/	4.33503	/	1	4.33503	/	4.335	Medium	3.167	3.824	2.67	3.305	0.497	0.721	23.486	25.5	22.466	24.4	1.02	2.54	0.936	0.984	0.834	0.904
KEVDWSQNTATFSPAISPTHPGEGLVLRPLC*TADLNRG	Q96EK6_C45	C45	Q96EK6	GNPNAT1	4.35386	4.02001	4.42627	4.28603	4.59227	5	4.33569	0.210052	4.336	Medium	3.631	4.414	3.353	3.678	0.277	0.736	25.043	29.5	24.657	25.8	0.386	3.7	0.978	0.996	0.984	0.994
KAMHQSQTMEGC*SSPIVVKF	O95319_C201	C201	O95319	CELF2	3.60561	/	5.06757	/	/	2	4.33659	1.03376	4.337	Medium	4.518	5.109	3.934	4.463	0.584	0.879	30.943	35	28.529	33	2.414	6.3	0.993	0.998	0.788	0.868
KSGEEDFESLASQFSDC*SSAKA	Q13526_C113	C113	Q13526	PIN1	5.20942	4.70423	4.81629	3.23318	3.72295	5	4.33721	0.824798	4.337	Medium	4.871	5.045	4.009	4.289	0.862	1.049	33.857	35	28.329	32	5.529	7.1	0.993	0.998	0.931	0.969
RC*LDLYLCPRQ	Q14137_C367	C367	Q14137	BOP1	/	/	/	4.33937	/	1	4.33937	/	4.339	Medium	4.079	4.196	3.525	3.85	0.554	0.817	26.886	27.7	25.271	26.7	1.614	2.6	0.991	0.997	0.906	0.982
KDSLDQFDC*KL	Q9HAV4_C1131	C1131	Q9HAV4	XPO5	5.12229	5.22135	/	/	2.68353	3	4.34239	1.43747	4.342	Medium	2.759	3.798	2.639	3.693	0.119	0.334	22.364	25.4	21.9	25.9	0.464	2.56	0.9	0.992	0.885	0.911
KGC*CFVTFYTRK	O95319_C85	C85	O95319	CELF2	4.34493	/	/	/	/	1	4.34493	/	4.345	Medium	4.584	4.869	4.089	4.23	0.495	0.743	31.371	34	29.129	31	2.243	5	0.993	0.998	0.978	0.99
RYLGPAC*DLTLFDFKQ	Q9UIS9_C57	C57	Q9UIS9	MBD1	/	/	/	4.34498	/	1	4.34498	/	4.345	Medium	3.153	3.371	3.213	3.521	-0.06	0.067	23.357	23.8	24.257	25.2	-0.9	-0.4	0.991	0.996	0.15	0.206
KHPVSC*KD	Q16836_C211	C211	Q16836	HADH	4.66654	4.53526	3.79557	4.36494	4.36542	5	4.34555	0.332518	4.346	Medium	4.385	4.602	4.13	4.345	0.255	0.416	30.143	32	29.757	32	0.386	2.3	0.993	0.998	0.991	0.997
KYGETANEC*GEAFFFYGKS	P49321_C84	C84	P49321	NASP	5.25751	5.15823	/	/	2.62554	3	4.34709	1.49174	4.347	Medium	3.966	4.114	4.054	4.197	-0.088	0.136	26.243	27.1	28.9	31	-2.657	-0.6	0.993	0.995	0.987	0.994
RC*YSAEVVTLWYRPPDVLFGAKL	Q00535_C157	C157	Q00535	CDK5	5.07239	5.24456	/	3.29594	3.77633	4	4.34731	0.959548	4.347	Medium	3.526	4.026	3.375	3.968	0.151	0.322	24.714	26.5	25.243	27.7	-0.529	0.3	0.961	0.997	0.869	0.938
KDC*TALLHLFHAAVQRK	Q8NFF5_C409	C409	Q8NFF5	FLAD1	4.14712	4.54984	/	/	/	2	4.34848	0.284766	4.348	Medium	4.293	4.559	4.049	4.293	0.243	0.479	29.143	32	29.043	32	0.1	2.7	0.994	0.998	0.962	0.981
RAKPPSSSSTC*TDSATRD	Q96EV8_C302	C302	Q96EV8	DTNBP1	4.34893	/	/	/	/	1	4.34893	/	4.349	Medium	1.637	2.084	1.016	1.709	0.621	1.235	17.129	20.4	12.349	16.84	4.779	9.878	0.751	0.977	0.703	0.923
KTPPSSNSC*TASSSSFSSSGSSMSSSQNQHGSSKG	Q15648_C1266	C1266	Q15648	MED1	/	/	3.18299	/	5.51702	2	4.35001	1.65041	4.35	Medium	3.137	3.6	2.66	3.118	0.477	0.57	23.386	24.6	22.641	23.9	0.744	2.21	0.939	0.988	0.864	0.963
RFLEQQTLC*NNQVNDLTTALKE	Q9Y448_C296	C296	Q9Y448	KNSTRN	5.01692	4.47893	/	3.55716	/	3	4.351	0.73824	4.351	Medium	1.442	2.117	0.473	1.294	0.969	1.1	15.481	20.6	7.966	14.89	7.516	11.473	0.457	0.732	0.253	0.479
RGDTVSASPC*SAPLARA	Q15477_C247	C247	Q15477	SKIV2L	/	/	4.35111	/	/	1	4.35111	/	4.351	Medium	1.151	2.073	1.775	2.388	-0.623	-0.315	13.397	20.3	17.657	22.3	-4.26	-1.65	0.88	0.981	0.163	0.331
RC*PEALFQPSFLGMESCGIHETTFNSIMKC	P60709_C257	C257	P60709	ACTB	4.35302	/	/	/	/	1	4.35302	/	4.353	Medium	3.785	4.298	3.282	3.696	0.503	0.857	25.557	28.5	24.614	25.9	0.943	3.1	0.965	0.979	0.963	0.967
RC*FVTTNCALQFSSRG	Q9NVH1_C235	C235	Q9NVH1	DNAJC11	/	/	4.50468	/	4.20549	2	4.35508	0.211559	4.355	Medium	3.214	4.63	3.657	4.471	-0.443	0.16	24.3	32	26.457	33	-2.157	-0.9	0.962	0.993	0.984	0.991
RLGEINVIGEPFLNVNC*EHIKS	P33991_C212	C212	P33991	MCM4	/	/	/	4.20786	4.50619	2	4.35703	0.210951	4.357	Medium	3.67	4.322	3.2	3.786	0.47	0.857	25.157	28.7	24.386	26.3	0.771	3.2	0.965	0.996	0.984	0.99
KHGLEVIYMIEPIDEYC*VQQLKE	P07900_C529	C529	P07900	HSP90AA1	4.30454	4.60697	/	4.16573	/	3	4.35908	0.225619	4.359	Medium	4.235	4.745	3.892	4.251	0.342	0.693	28.557	33	28.086	32	0.471	4.8	0.992	0.998	0.961	0.98
KSLIDNFALNPDILC*SAKR	Q5UIP0_C312	C312	Q5UIP0	RIF1	5.32506	/	/	3.36541	4.38976	3	4.36008	0.980162	4.36	Medium	4.505	4.795	3.888	4.136	0.617	0.767	31.471	34	27.457	29.5	4.014	5.8	0.993	0.998	0.978	0.993
REAGQC*FESFLVVRG	Q9HCE1_C16	C16	Q9HCE1	MOV10	3.63905	/	3.89448	5.72006	4.18727	4	4.36022	0.933823	4.36	Medium	1.755	2.706	1.265	1.818	0.49	1.049	17.713	22.4	14.479	17.58	3.234	5.85	0.862	0.965	0.052	0.151
KC*EVNGAGAHPLFAFLRE	P07203_C115	C115	P07203	GPX1	/	/	5.15003	3.82226	4.11351	3	4.36193	0.697875	4.362	Medium	3.644	4.281	3.385	3.716	0.259	0.886	25.186	28.3	24.786	26	0.4	3.6	0.968	0.984	0.803	0.896
KFSVC*VLGDQQHCDEAKA	P62906_C66	C66	P62906	RPL10A	4.02627	3.98527	5.0746	/	/	3	4.36205	0.61743	4.362	Medium	4.605	5.034	3.921	4.236	0.684	1.035	31.914	35	28.043	32	3.871	6.3	0.993	0.997	0.904	0.969
RSVDLGEDNVTEQTNHIIIPSYASWFDYNC*IHVIERR	Q92922_C462	C462	Q92922	SMARCC1	/	/	/	3.60829	5.12308	2	4.36569	1.07112	4.366	Medium	3.276	4.271	3.729	4.891	-0.453	0.603	23.957	28.2	28.144	34	-4.187	2.89	0.834	0.997	0.941	0.986
RSGTIC*SSELPGAFEAAGFHLNEHLYNMIIRR	P04632_C190	C190	P04632	CAPNS1	5.07095	4.89889	4.17589	3.76843	3.9275	5	4.36833	0.584468	4.368	Medium	1.849	2.765	1.069	2.379	0.78	1.585	17.916	22.5	12.286	22.3	5.63	12.972	0.775	0.979	0.246	0.442
KNLVFSSSATVYGNPQYLPLDEAHPTGGC*TNPYGKS	Q14376_C153	C153	Q14376	GALE	5.66793	3.06931	/	/	/	2	4.36862	1.8375	4.369	Medium	4.132	4.528	3.926	4.131	0.206	0.593	27.857	32	27.486	29.4	0.371	4.1	0.994	0.997	0.964	0.98
KTDTVLILC*RK	Q9HB71_C154	C154	Q9HB71	CACYBP	2.13194	2.82503	5.34566	6.95085	4.60933	5	4.37256	1.94073	4.373	Medium	3.992	4.294	3.708	4.048	0.284	0.37	26.686	28.4	26.343	28.5	0.343	1	0.985	0.997	0.975	0.99
REKDILTAIAADLC*KS	P51648_C50	C50	P51648	ALDH3A2	/	4.37288	/	/	/	1	4.37288	/	4.373	Medium	2.72	4.024	2.268	3.595	0.452	0.531	22.314	26.5	20.297	25.4	2.017	4.33	0.865	0.957	0.561	0.947
KC*PSIAAAIAAVNALHGRW	Q14498_C478	C478	Q14498	RBM39	3.11138	4.22668	4.64363	4.85981	5.02353	5	4.37301	0.765916	4.373	Medium	4.547	4.93	4.133	4.369	0.414	0.774	30.914	34	29.914	33	1	5	0.989	0.997	0.963	0.978
RLGLALNYSVFYYEIQNAPEQAC*HLAKT	P61981_C194	C194	P61981	YWHAG	4.41438	4.61038	4.23452	4.15527	4.45183	5	4.37327	0.180871	4.373	Medium	4.158	4.376	4.041	4.527	0.118	0.293	27.514	29.2	28.671	34	-1.157	0.4	0.992	0.996	0.976	0.988
KHEQNIDC*GGGYVKL	P27797_C105	C105	P27797	CALR	4.57424	/	4.1728	/	/	2	4.37352	0.283861	4.374	Medium	4.948	5.264	4.34	4.577	0.609	0.777	34.143	35	32.086	34	2.057	4.4	0.994	0.997	0.973	0.988
RSHFEQWGTLTDC*VVMRD	P09651_C43	C43	P09651	HNRNPA1	3.58758	4.0415	5.00668	5.11773	4.12079	5	4.37485	0.660784	4.375	Medium	4.406	4.781	3.551	4.006	0.855	1.242	29.986	34	25.614	28	4.371	6	0.991	0.997	0.957	0.989
RVADGMVFGALLPC*EECSGQLVFKS	P09874_C295	C295	P09874	PARP1	/	/	4.3814	/	/	1	4.3814	/	4.381	Medium	3.711	4.028	3.208	3.65	0.503	1.034	25.4	26.5	23.736	25.7	1.664	6.55	0.987	0.996	0.865	0.976
RLALFNPDVC*WDRN	O00483_C44	C44	O00483	NDUFA4	5.36439	5.06339	3.42541	3.86696	4.19161	5	4.38235	0.81332	4.382	Medium	2.878	3.835	2.464	3.531	0.414	1.013	22.757	25.5	21.197	25.2	1.56	5.04	0.787	0.992	0.628	0.794
KEC*PLSQSMISSIVNSTYYANVSAAKC	Q01826_C209	C209	Q01826	SATB1	/	/	/	4.38914	4.37854	2	4.38384	0.00749533	4.384	Medium	4.098	4.356	3.986	4.231	0.112	0.382	27.086	29	28.3	31	-1.214	1	0.987	0.996	0.942	0.963
KAC*GDSTLTQITAGLDPVGRI	P62879_C25	C25	P62879	GNB2	/	4.38532	/	/	/	1	4.38532	/	4.385	Medium	3.322	3.648	2.939	3.463	0.383	0.667	23.771	24.7	23.543	25	0.229	0.9	0.945	0.989	0.965	0.981
KIWC*FGPDGTGPNILTDITKG	P13639_C651	C651	P13639	EEF2	4.91401	5.36894	3.65198	3.61072	/	4	4.38641	0.891592	4.386	Medium	4.266	5.023	3.518	4.425	0.748	0.878	29.271	35	26.671	33	2.6	5.3	0.981	0.997	0.994	0.996
RSWVFDSYSLTGPSVC*ELVRA	Q8NB37_C154	C154	Q8NB37	GATD1	5.35807	/	/	3.41722	/	2	4.38765	1.37239	4.388	Medium	2.864	3.286	2.024	2.456	0.84	0.927	22.714	23.6	19.504	22.5	3.21	5.95	0.737	0.989	0.59	0.892
KNWSAAGNAFC*QAAQLHLQLQSKH	P54920_C66	C66	P54920	NAPA	/	/	4.38869	/	/	1	4.38869	/	4.389	Medium	2.942	4.042	2.179	2.9	0.762	1.142	23.1	26.6	20.387	23.4	2.713	4.14	0.827	0.977	0.918	0.955
RNLSFFLTPPC*ARW	P42224_C492	C492	P42224	STAT1	4.5153	4.26254	/	/	/	2	4.38892	0.178728	4.389	Medium	1.994	2.461	2.316	2.474	-0.322	0.07	19.389	21.9	21.914	22.5	-2.526	-0.4	0.882	0.992	0.8	0.888
KTQIVC*KH	Q8WU90_C180	C180	Q8WU90	ZC3H15	/	5.30466	3.73379	/	4.13765	3	4.39203	0.815746	4.392	Medium	4.313	4.528	4.138	4.347	0.175	0.316	29.086	32	29.771	32	-0.686	0.6	0.984	0.997	0.971	0.985
KQPEDC*LDELYEIMYSCWRT	Q12866_C825	C825	Q12866	MERTK	/	/	/	4.39253	/	1	4.39253	/	4.393	Medium	4.543	4.761	4.215	4.455	0.328	0.437	31.557	33	30.971	33	0.586	2	0.993	0.998	0.925	0.963
KSGHVFTIEPMIC*EGGWQDETWPDGWTAVTRD	P53582_C331	C331	P53582	METAP1	/	/	5.09735	3.69973	/	2	4.39854	0.988267	4.399	Medium	3.977	4.775	3.532	4.094	0.445	0.888	27.486	34	26.171	29	1.314	7	0.958	0.996	0.991	0.996
KNNLC*PSGSNIISNLFKE	P60033_C175	C175	P60033	CD81	/	4.39969	/	/	/	1	4.39969	/	4.4	Medium	3.476	3.559	3.144	3.287	0.332	0.565	24.157	24.4	24	24.4	0.157	0.8	0.983	0.991	0.662	0.911
RKTPC*GEGSKT	P60866_C70	C70	P60866	RPS20	5.83224	5.81111	3.48269	3.20091	3.69959	5	4.40531	1.30501	4.405	Medium	3.842	4.186	3.405	3.862	0.437	0.772	25.786	27.6	24.986	26.8	0.8	1.4	0.968	0.997	0.974	0.988
KVTEETVYTC*TGHPLKS	P40937_C238	C238	P40937	RFC5	4.05764	/	4.23453	4.26722	5.06257	4	4.40549	0.447623	4.405	Medium	4.503	4.866	4.06	4.271	0.443	0.707	30.629	34	28.971	32	1.657	4.8	0.994	0.998	0.963	0.98
KDVVIQDDDVEC*TMVEKR	P17252_C383	C383	P17252	PRKCA	4.40574	/	/	/	/	1	4.40574	/	4.406	Medium	4.574	4.92	3.9	4.122	0.674	0.911	31.457	34	27.3	29.3	4.157	6.8	0.994	0.998	0.975	0.992
KLQIQC*VVEDDKVGTDLLEEEITKF	P29692_C247	C247	P29692	EEF1D	4.10074	4.86416	4.41356	4.24854	/	4	4.40675	0.330627	4.407	Medium	4.139	4.513	4.129	4.362	0.01	0.359	27.771	31	30.057	33	-2.286	1.7	0.993	0.998	0.898	0.978
RAAVEEGIVLGGGC*ALLRC	P10809_C442	C442	P10809	HSPD1	4.79028	5.24151	4.01891	4.00927	3.99368	5	4.41073	0.575083	4.411	Medium	3.577	4.338	3.44	4.142	0.137	0.476	25.343	28.8	25.914	29.5	-0.571	1.2	0.976	0.997	0.957	0.969
RKASAHSIVEC*DPVRK	P52732_C43	C43	P52732	KIF11	/	/	/	/	4.41131	1	4.41131	/	4.411	Medium	4.266	4.534	4.034	4.237	0.232	0.397	28.543	32	28.686	32	-0.143	1.4	0.994	0.998	0.974	0.99
KVDLELFPSPDMEC*ADVPLLTPSSKE	P14921_C31	C31	P14921	ETS1	/	/	3.32801	/	5.49554	2	4.41177	1.53268	4.412	Medium	3.387	3.934	2.956	3.544	0.432	0.618	24.114	26	23.629	25.2	0.486	1.5	0.991	0.997	0.995	0.998
RELWHEINGLLVGFGQQTC*LPVHPRC	P78549_C290	C290	P78549	NTHL1	/	/	4.41444	/	/	1	4.41444	/	4.414	Medium	4.133	4.387	3.536	3.796	0.597	1.392	27.371	29.3	25.4	26.4	1.971	4.2	0.991	0.997	0.789	0.882
KVLITSQGYEQIC*KS	Q9NVC6_C488	C488	Q9NVC6	MED17	/	10	/	1.93124	1.3383	3	4.42318	4.83876	4.423	Medium	4.244	4.858	3.185	4.514	1.059	1.437	28.314	34	24.914	33	3.4	5.9	0.964	0.993	0.988	0.993
RSLWHC*DGDNDCGDNSDEQCDMRKCSDKE	O75096_C129	C129	O75096	LRP4	/	/	4.42373	/	/	1	4.42373	/	4.424	Medium	3.925	4.503	3.45	3.777	0.474	0.922	26.871	31	25.143	26.3	1.729	5.2	0.993	0.997	0.909	0.993
KITENIGC*VMTGMTADSRS	P60900_C78	C78	P60900	PSMA6	3.84264	3.93603	4.88285	5.05622	/	4	4.42943	0.628814	4.429	Medium	4.37	4.833	3.878	4.286	0.492	0.807	29.929	34	27.857	32	2.071	6.2	0.991	0.998	0.989	0.996
RKLHNSYTDVMC*NPFYNPGDRI	Q9UL33_C112	C112	Q9UL33	TRAPPC2L	/	4.42977	/	/	/	1	4.42977	/	4.43	Medium	4.394	4.928	3.588	4.208	0.806	1.006	30.386	34	26.729	31	3.657	6.9	0.973	0.998	0.977	0.993
RAAAYNLVQHGITNLC*VIGGDGSLTGANIFRS	P17858_C114	C114	P17858	PFKL	4.51882	3.5951	4.4119	5.20605	/	4	4.43297	0.660175	4.433	Medium	3.834	4.339	3.165	3.423	0.669	1.044	26.171	28.8	24.086	24.8	2.086	4.1	0.991	0.995	0.821	0.962
KDEYC*ILILGLDNAGKT	Q13795_C19	C19	Q13795	ARFRP1	5.37871	/	3.49349	/	/	2	4.4361	1.33305	4.436	Medium	3.308	4.201	2.839	3.303	0.469	1.025	24.086	27.7	23.3	24.4	0.786	3.3	0.953	0.984	0.94	0.953
KEVLAGRPLFPHVLC*HNCAVEFNFGQKE	Q00839_C450	C450	Q00839	HNRNPU	/	/	4.43845	/	/	1	4.43845	/	4.438	Medium	4.063	4.334	3.626	3.97	0.437	0.562	27.143	28.8	25.957	27.7	1.186	2.3	0.99	0.997	0.954	0.96
RSSSTGSSSSTGGGGQESQPSPLALLAATC*SRI	P08047_C68	C68	P08047	SP1	5.64922	5.27179	3.81637	3.67519	3.7802	5	4.43855	0.94383	4.439	Medium	4.46	4.788	3.733	3.858	0.727	1.029	30.414	34	26.114	26.8	4.3	7.4	0.988	0.994	0.961	0.975
RSWHNVYC*VINNQEMGFYKD	Q01082_C2227	C2227	Q01082	SPTBN1	4.43901	/	/	/	/	1	4.43901	/	4.439	Medium	4.619	4.943	4.277	4.577	0.342	0.465	31.786	34	31.414	34	0.371	1	0.992	0.998	0.971	0.986
RLLGHWEEAAHDLALAC*KL	P50502_C209	C209	P50502	ST13	4.44133	/	/	/	/	1	4.44133	/	4.441	Medium	4.052	4.464	3.838	4.186	0.214	0.576	27.114	30	27.486	31	-0.371	2.3	0.991	0.997	0.987	0.995
RGVDC*LSSHFQELSIYQDQEQRI	P55265_C125	C125	P55265	ADAR	5.16609	4.86508	3.92155	3.83298	/	4	4.44642	0.669577	4.446	Medium	0.666	1.549	0.492	1.556	0.174	0.509	8.516	16.46	7.988	16.06	0.527	3.854	0.599	0.942	0.138	0.393
RAGGPPQVAGAQAAC*SEDRM	Q9H3R5_C35	C35	Q9H3R5	CENPH	5.19141	3.95766	4.1542	4.32038	4.61077	5	4.44688	0.480152	4.447	Medium	0.994	1.564	0.786	1.27	0.208	0.457	12.462	16.55	11.643	14.78	0.82	3	0.83	0.949	0.063	0.127
RTC*DSITPSKS	Q76FK4_C259	C259	Q76FK4	NOL8	/	/	4.65636	4.24607	/	2	4.45122	0.290119	4.451	Medium	0.676	1.369	-0.232	1.154	0.907	1.448	9.187	15.38	2.155	14.19	7.032	12.362	0.435	0.911	0.135	0.355
RWC*ELLQESAAVGRE	O60499_C29	C29	O60499	STX10	4.45336	/	/	/	/	1	4.45336	/	4.453	Medium	2.928	3.791	2.836	3.762	0.093	0.491	22.886	25.3	23.229	26.2	-0.343	1.3	0.919	0.993	0.061	0.152
KGPTEIC*DKK	Q8TCD1_C71	C71	Q8TCD1	C18orf32	5.91303	4.63453	4.06279	4.13818	3.5283	5	4.45537	0.904303	4.455	Medium	2.225	3.31	1.418	2.324	0.808	1.084	19.686	23.7	15.84	22.1	3.846	5.91	0.871	0.951	0.392	0.838
KSGGC*GAGAGVGGGNGALTWVTLFDQNNAAKK	Q02880_C7	C7	Q02880	TOP2B	/	/	5.32649	4.6025	3.44006	3	4.45635	0.951669	4.456	Medium	2.357	2.832	2.366	2.975	-0.01	0.186	21.11	22.6	20.9	23.6	0.21	2.14	0.892	0.976	0.051	0.099
KAC*TAQSLGNLLDMMYRE	Q16854_C87	C87	Q16854	DGUOK	5.04163	5.01802	3.8424	4.12699	4.25366	5	4.45654	0.544179	4.457	Medium	0.427	1.021	-0.02	0.675	0.447	1.052	6.535	13.11	2.738	10.89	3.797	10.494	0.8	0.977	0.093	0.198
RGC*AFVTFSTRA	O95319_C174	C174	O95319	CELF2	5.34699	4.45033	4.17423	4.10079	4.21882	5	4.45823	0.513735	4.458	Medium	4.657	4.951	4.226	4.369	0.431	0.682	31.8	34	31.029	33	0.771	4.5	0.993	0.998	0.962	0.978
RGHFEAFGTLTDC*VVVVNPQTKR	Q13151_C36	C36	Q13151	HNRNPA0	2.28926	2.27403	3.2852	7.1485	7.30077	5	4.45955	2.55777	4.46	Medium	4.367	4.61	4.078	4.261	0.289	0.445	29.529	32	29.271	32	0.257	2.7	0.992	0.996	0.934	0.973
RTAFLAEDFNPEEINLDC*TNPRY	Q5HYI8_C180	C180	Q5HYI8	RABL3	/	/	4.68157	4.24118	/	2	4.46138	0.311403	4.461	Medium	4.105	4.312	3.892	4.252	0.213	0.522	27.271	28.6	28.057	32	-0.786	1.9	0.993	0.998	0.96	0.976
KDSDLATQNRPLWQC*FLGRF	Q29RF7_C327	C327	Q29RF7	PDS5A	3.18896	/	/	/	5.73984	2	4.4644	1.80374	4.464	Medium	3.963	4.402	3.749	4.114	0.214	0.494	26.514	29.4	26.857	29.2	-0.343	1.6	0.944	0.996	0.976	0.992
RWLSC*TATPQIEEEVSLTQKN	P52948_C1312	C1312	P52948	NUP98	4.56074	4.37046	/	/	/	2	4.4656	0.134548	4.466	Medium	1.522	2.172	0.731	0.897	0.791	1.274	16.379	20.9	11.144	12.58	5.235	8.32	0.585	0.908	0.103	0.19
RLLLAGYDDFNC*NIWDAMKG	P62879_C294	C294	P62879	GNB2	3.65521	3.94904	6.88985	3.87056	3.96778	5	4.46649	1.36037	4.466	Medium	4.505	4.852	4.239	4.412	0.265	0.651	30.657	34	31.057	33	-0.4	3	0.992	0.997	0.99	0.994
KYQVEQC*VNEASIIIRN	Q96SI9_C142	C142	Q96SI9	STRBP	/	4.46697	/	/	/	1	4.46697	/	4.467	Medium	2.848	3.576	2.583	3.572	0.265	0.429	22.7	24.5	22.163	25.4	0.537	2.57	0.925	0.992	0.96	0.993
KDVASGPC*KI	Q9UQR0_C350	C350	Q9UQR0	SCML2	/	/	4.66273	4.06788	4.67219	3	4.4676	0.3462	4.468	Medium	1.494	2.235	1.521	2.494	-0.027	0.222	16.005	21.2	16.167	22.6	-0.162	1.64	0.645	0.959	0.437	0.709
RLISPNLGVVFFNAC*EAASRL	Q66K74_C342	C342	Q66K74	MAP1S	6.85503	5.61957	0.93231	/	/	3	4.46897	3.12451	4.469	Medium	0.707	1.197	0.152	0.479	0.555	1.102	9.541	14.34	5.35	9.19	4.191	10.267	0.572	0.929	0.089	0.25
RSAKPQDAVVPESSSC*APSANGWCPGDRM	Q9P275_C994	C994	Q9P275	USP36	/	/	4.47147	/	/	1	4.47147	/	4.471	Medium	1.064	1.422	0.428	0.902	0.637	0.864	12.904	15.69	8.168	12.61	4.736	6.753	0.373	0.511	0.038	0.086
KGC*GLAPPHYPTLLTVPASVSLPSGISMDTESKS	Q8TF68_C42	C42	Q8TF68	ZNF384	/	6.25028	4.03007	3.69571	3.92127	4	4.47433	1.19213	4.474	Medium	3.434	4.008	2.976	3.584	0.458	0.57	24.171	26.4	23.671	25.4	0.5	1	0.882	0.993	0.943	0.979
KLLSEC*QYKQ	Q9NYH9_C370	C370	Q9NYH9	UTP6	/	/	/	4.31364	4.6385	2	4.47607	0.229711	4.476	Medium	1.29	1.815	0.443	1	0.847	1.213	14.659	18.31	8.021	13.28	6.637	9.746	0.622	0.718	0.028	0.057
KQIC*VVMLESPPKG	P57721_C195	C195	P57721	PCBP3	4.48273	/	/	/	/	1	4.48273	/	4.483	Medium	4.408	5.042	3.804	4.409	0.604	0.863	29.786	35	27.457	33	2.329	4.7	0.988	0.998	0.93	0.958
RC*LSEQIADAYSSFRS	Q5JTV8_C424	C424	Q5JTV8	TOR1AIP1	/	4.48972	/	/	/	1	4.48972	/	4.49	Medium	4.38	4.665	3.382	3.816	0.998	1.319	29.771	33	24.843	26.5	4.929	6.5	0.99	0.997	0.975	0.99
RSHFASSHALIC*ISHWILGIGDRH	P78527_C3912	C3912	P78527	PRKDC	/	/	/	4.49304	/	1	4.49304	/	4.493	Medium	3.603	4.292	3.175	3.877	0.429	1.023	25.271	28.4	24.529	26.9	0.743	1.8	0.969	0.994	0.923	0.993
RTPGAATASASGAAEDGAC*GCLPNPGTFEECHRK	O96008_C74	C74	O96008	TOMM40	7.47678	5.06027	3.60092	3.01341	3.33182	5	4.49664	1.84106	4.497	Medium	2.857	3.56	2.218	3.076	0.639	0.897	22.729	24.4	20.074	23.8	2.654	4.83	0.916	0.993	0.293	0.552
KSASLDNGGC*ALTTFSVLEGEKN	P35610_C92	C92	P35610	SOAT1	5.43071	5.69676	3.53463	3.5237	4.29957	5	4.49707	1.02758	4.497	Medium	1.542	1.947	1.162	1.402	0.381	0.701	16.513	19.3	14.096	15.38	2.417	4.26	0.757	0.983	0.206	0.346
REEC*PVFTPPGGETLDQVKM	Q9NQ88_C114	C114	Q9NQ88	TIGAR	4.85349	5.9261	/	/	2.72145	3	4.50035	1.63125	4.5	Medium	3.254	3.738	2.02	2.625	1.234	1.383	23.629	25.1	19.103	22.8	4.526	6.37	0.895	0.986	0.871	0.917
KC*SDFVVVQFKD	Q99700_C332	C332	Q99700	ATXN2	4.50068	/	/	/	/	1	4.50068	/	4.501	Medium	3.122	3.63	2.585	3.071	0.538	0.633	23.314	24.7	22.529	23.8	0.786	1.4	0.923	0.994	0.9	0.938
KSLDLFNC*EITNLEDYRE	Q9BTT0_C123	C123	Q9BTT0	ANP32E	5.12271	4.81506	3.97595	4.01486	4.57777	5	4.50127	0.500764	4.501	Medium	4.345	4.608	3.629	4.029	0.716	0.893	29.3	32	25.8	28.3	3.5	6.4	0.991	0.997	0.981	0.99
KEFESC*IQYYLENNWLQHEKA	P51398_C356	C356	P51398	DAP3	4.21568	/	3.87694	4.72773	5.1917	4	4.50301	0.57715	4.503	Medium	3.802	4.378	3.334	4.003	0.468	0.667	26.186	29.2	25.043	28	1.143	2	0.969	0.996	0.947	0.975
KALQFLQIDSC*RL	Q7L5Y1_C330	C330	Q7L5Y1	ENOSF1	5.06428	3.94298	/	/	/	2	4.50363	0.792879	4.504	Medium	4.305	4.824	4.115	4.436	0.19	0.621	29.243	34	29.829	33	-0.586	3.9	0.994	0.998	0.971	0.981
RGFAGVC*GFGGPYGETVATGPYRA	Q9NZB2_C892	C892	Q9NZB2	FAM120A	/	4.50708	/	/	/	1	4.50708	/	4.507	Medium	3.275	3.734	2.635	3.214	0.64	0.73	23.671	25.1	22.8	24.2	0.871	1.3	0.917	0.988	0.91	0.971
KC*ASQVGMTAPGTRR	Q99439_C215	C215	Q99439	CNN2	5.59798	4.13148	4.03845	4.26395	/	4	4.50797	0.732544	4.508	Medium	4.041	4.42	2.774	3.164	1.267	1.413	26.986	29.6	22.666	24	4.32	5.84	0.949	0.996	0.767	0.923
KEMFPYEASTPTGISASC*RR	P42167_C363	C363	P42167	TMPO	4.29391	3.45998	3.86919	6.91128	4.00662	5	4.5082	1.37654	4.508	Medium	4.407	4.664	3.938	4.149	0.469	0.615	30.014	33	27.671	29.6	2.343	4.7	0.834	0.972	0.979	0.991
KALNEHHVNATLDLIEGSMTVC*TTKK	Q13601_C102	C102	Q13601	KRR1	/	/	/	4.5115	/	1	4.5115	/	4.512	Medium	2.789	4.04	2.111	3.343	0.677	0.811	22.614	26.6	19.551	24.6	3.063	4.85	0.878	0.993	0.711	0.797
RFEISC*NLSLDAMEEFLNRRK	Q15269_C647	C647	Q15269	PWP2	/	/	4.82483	4.20048	/	2	4.51265	0.441482	4.513	Medium	3.39	3.971	2.761	3.432	0.629	0.857	24.271	26.2	22.593	24.8	1.679	3.31	0.922	0.993	0.906	0.932
RMVILLC*NLKPAKM	Q12904_C211	C211	Q12904	AIMP1	4.51324	/	/	/	/	1	4.51324	/	4.513	Medium	4.357	4.524	4.184	4.366	0.173	0.295	29.186	31	30.4	33	-1.214	0.3	0.994	0.998	0.986	0.995
KKPVGEVHSQFSTGHANSPC*TIIIGKA	P46013_C715	C715	P46013	MKI67	/	5.0056	/	/	4.02092	2	4.51326	0.696274	4.513	Medium	3.74	3.915	2.954	3.359	0.786	1.583	25.129	25.9	23.386	24.6	1.743	4.5	0.991	0.996	0.744	0.836
KTTQFSC*TLGEKF	Q01469_C67	C67	Q01469	FABP5	/	/	3.60911	4.65305	5.2778	3	4.51332	0.843075	4.513	Medium	3.41	4.034	3.217	4.002	0.193	0.591	24.271	26.6	24.339	28	-0.067	2.33	0.957	0.997	0.855	0.962
REWLETAGPWGQAAWQDC*QGVQGLLAKL	Q6ZRI6_C808	C808	Q6ZRI6	C15orf39	4.52012	/	/	/	/	1	4.52012	/	4.52	Medium	2.656	3.217	1.888	2.71	0.768	0.856	22.186	23.5	18.414	23	3.771	5.85	0.944	0.993	0.589	0.759
KLLEPVVC*MSDMLRS	Q9UN37_C403	C403	Q9UN37	VPS4A	4.01964	3.5795	3.62646	5.83574	5.56028	5	4.52432	1.08933	4.524	Medium	4.145	4.771	3.178	4.276	0.967	1.36	28.886	34	24.757	32	4.129	6.1	0.955	0.996	0.973	0.987
RQMFYQLC*DLNVEELQKI	Q9Y5Q8_C411	C411	Q9Y5Q8	GTF3C5	5.42994	/	4.42467	3.71852	/	3	4.52438	0.860056	4.524	Medium	4.524	4.802	3.557	3.906	0.968	1.45	31.443	34	25.686	27.1	5.757	7.3	0.987	0.996	0.939	0.98
KSGDAAIVDMVPGKPMC*VESFSDYPPLGRF	P68104_C411	C411	P68104	EEF1A1	5.26121	5.05778	4.07874	4.21845	4.00808	5	4.52485	0.588683	4.525	Medium	4.53	4.829	3.932	4.128	0.598	0.854	31.3	34	27.714	29.4	3.586	6.7	0.991	0.997	0.954	0.966
KSQGWLC*ELLRW	Q01826_C529	C529	Q01826	SATB1	5.11354	4.73588	4.28996	3.4421	5.04283	5	4.52486	0.686825	4.525	Medium	3.958	4.153	4.038	4.346	-0.081	0.28	26.271	27.3	29.343	32	-3.071	0	0.994	0.998	0.92	0.956
KLCQSFQTFSIC*YAETGLLGAHFVCDRM	P31930_C347	C347	P31930	UQCRC1	/	/	/	4.65085	4.39905	2	4.52495	0.178049	4.525	Medium	2.899	3.443	2.875	3.718	0.024	0.199	22.437	24.1	22.649	26	-0.211	1.73	0.785	0.996	0.95	0.972
KC*LTAELSQWQKK	Q9BS16_C66	C66	Q9BS16	CENPK	/	/	/	/	4.52586	1	4.52586	/	4.526	Medium	2.914	3.995	2.488	3.321	0.425	0.84	22.929	26.4	21.49	24.5	1.439	2.7	0.815	0.99	0.702	0.82
KVAC*IGAWHPARV	P39023_C253	C253	P39023	RPL3	3.46324	3.60052	6.83407	4.82911	3.90585	5	4.52656	1.39549	4.527	Medium	4.588	4.978	3.926	4.226	0.662	1.051	31.257	34	27.857	31	3.4	7.3	0.993	0.997	0.992	0.996
RWFC*HIQHYPGIRQ	O43324_C147	C147	O43324	EEF1E1	/	/	/	/	4.52718	1	4.52718	/	4.527	Medium	3.38	4.05	3.032	3.764	0.348	0.816	24.171	26.7	23.929	26.2	0.243	2	0.94	0.993	0.759	0.83
RAVLPLLDAQQPC*YLLYRL	Q6IBS0_C67	C67	Q6IBS0	TWF2	3.64224	/	5.71166	/	4.23345	3	4.52912	1.06592	4.529	Medium	3.85	4.18	3.262	3.635	0.587	0.891	25.8	27.5	24.429	25.6	1.371	2.6	0.99	0.996	0.958	0.976
KTCNCETEDYGEKFDENDVITC*FANFESDEVELSYAKN	Q00839_C408	C408	Q00839	HNRNPU	3.88165	4.3566	5.36877	/	/	3	4.53567	0.75956	4.536	Medium	3.999	4.184	4.102	4.407	-0.103	0.26	26.5	27.6	29.714	33	-3.214	0.3	0.992	0.997	0.973	0.986
KIWHPNITETGEIC*LSLLRE	Q969M7_C116	C116	Q969M7	UBE2F	/	4.53619	/	/	/	1	4.53619	/	4.536	Medium	3.935	4.334	3.656	4.063	0.28	0.415	26.471	28.8	26.257	28.6	0.214	1.2	0.972	0.992	0.946	0.977
KWGLVC*AGLADMARPAEKL	O95563_C54	C54	O95563	MPC2	4.37236	/	3.22263	/	6.01485	3	4.53661	1.40334	4.537	Medium	2.549	3.721	2.739	3.828	-0.19	-0.017	21.784	25	22.757	26.6	-0.973	0.59	0.953	0.992	0.715	0.898
RC*QAAEPQIITGSHDTTIRL	O43660_C338	C338	O43660	PLRG1	3.49284	3.82445	5.53986	5.2905	/	4	4.53691	1.02818	4.537	Medium	3.814	4.487	3.635	4.243	0.179	0.428	26.214	31	27.186	32	-0.971	0.8	0.993	0.998	0.986	0.995
KNVCQTC*LLDLEYGLPIQVRD	Q9NW64_C84	C84	Q9NW64	RBM22	4.29878	4.53703	5.01719	4.29658	/	4	4.5374	0.339182	4.537	Medium	3.921	4.008	3.936	4.142	-0.015	0.39	25.957	26.4	27.6	29.5	-1.643	0.9	0.993	0.998	0.984	0.993
RDLQPFPTC*QALVYRG	Q14137_C404	C404	Q14137	BOP1	4.47519	4.45736	3.52617	5.79118	4.43899	5	4.53778	0.808473	4.538	Medium	2.268	3.248	2.291	3.069	-0.023	0.179	20.746	23.5	21.306	23.8	-0.56	0.56	0.89	0.988	0.176	0.374
RLC*DAVAVLLNMRN	P48449_C484	C484	P48449	LSS	/	4.61061	/	4.46627	/	2	4.53844	0.102064	4.538	Medium	2.421	3.032	1.416	2.128	1.005	1.139	20.854	23	15.661	20.6	5.193	7.38	0.85	0.971	0.494	0.939
RESC*LEAYTGIVQGLKG	Q14974_C765	C765	Q14974	KPNB1	3.0433	4.08237	/	5.49779	5.5354	4	4.53972	1.20523	4.54	Medium	4.575	4.89	4.232	4.362	0.343	0.628	31.229	34	30.986	33	0.243	3.5	0.93	0.972	0.97	0.985
RAVC*MLSNTTAIAEAWARL	P68363_C376	C376	P68363	TUBA1B	4.54013	/	/	/	/	1	4.54013	/	4.54	Medium	4.499	4.882	4.019	4.259	0.48	0.845	30.714	34	28.7	32	2.014	6.1	0.974	0.984	0.989	0.992
KESTTVTC*TGEKA	Q92576_C885	C885	Q92576	PHF3	6.53933	/	3.77035	3.93066	3.94211	4	4.54561	1.33146	4.546	Medium	2.585	3.248	2.555	3.186	0.029	0.241	21.716	23.5	21.461	24.1	0.254	2.1	0.861	0.982	0.821	0.868
RIFGETIDIAVGNC*LDRF	Q9NPF4_C160	C160	Q9NPF4	OSGEP	4.50028	4.59124	/	/	/	2	4.54576	0.0643184	4.546	Medium	4.197	4.713	3.975	4.404	0.222	0.602	28.5	33	28.9	33	-0.4	3.8	0.993	0.998	0.978	0.992
RSVVC*SDVEQQVIVIEEEKKF	Q7L014_C590	C590	Q7L014	DDX46	5.5938	/	4.10531	3.94546	/	3	4.54819	0.909045	4.548	Medium	4.177	4.34	3.639	4.236	0.538	1.373	27.657	28.8	26.886	32	0.771	4.6	0.988	0.997	0.987	0.995
KNLDC*PELISEFMKK	P45973_C59	C59	P45973	CBX5	/	/	4.8361	3.90166	4.91733	3	4.5517	0.564411	4.552	Medium	4.108	4.484	3.835	4.101	0.273	0.75	27.471	31	27.029	29.1	0.443	3.3	0.993	0.997	0.974	0.99
KLMVVEYAESTNNC*QAAKQ	Q9P215_C218	C218	Q9P215	POGK	/	4.55246	/	/	/	1	4.55246	/	4.552	Medium	3.128	3.568	2.712	3.567	0.415	0.931	23.386	24.5	22.219	25.3	1.167	5.25	0.98	0.992	0.779	0.962
RGFC*FITFKE	Q14103_C226	C226	Q14103	HNRNPD	4.55264	/	/	/	/	1	4.55264	/	4.553	Medium	3.884	4.693	3.586	4.042	0.298	0.877	26.386	33	26.086	28.4	0.3	5.1	0.957	0.997	0.919	0.936
RTVVNISSLC*ALQPFKG	P35270_C159	C159	P35270	SPR	5.24014	5.80709	2.61587	/	/	3	4.55437	1.70255	4.554	Medium	4.33	4.63	3.652	4.012	0.678	0.862	29.4	32	26.014	28.1	3.386	5.5	0.989	0.998	0.952	0.97
RSNGQGSALDHFLGFSQPDSSVTPC*VPAVSMNRD	O75616_C86	C86	O75616	ERAL1	/	/	4.55704	/	/	1	4.55704	/	4.557	Medium	1.067	1.359	0.671	1.145	0.396	0.698	13.217	15.32	10.751	14.14	2.466	4.895	0.733	0.803	0.018	0.024
RVGSDMTSQQEFTSC*LKE	P40855_C128	C128	P40855	PEX19	5.47714	5.54127	2.65425	/	/	3	4.55755	1.64862	4.558	Medium	3.223	3.754	3.043	3.584	0.18	0.441	23.6	25.2	23.857	25.4	-0.257	0.5	0.95	0.994	0.977	0.989
KC*IPCITDCVMAEIEKL	Q9Y324_C98	C98	Q9Y324	FCF1	/	/	/	4.55759	/	1	4.55759	/	4.558	Medium	3.976	4.463	4.014	4.689	-0.038	0.606	26.6	30	28.657	34	-2.057	1.7	0.989	0.997	0.986	0.996
RSILCC*MRH	P00813_C154	C154	P00813	ADA	/	5.03962	/	/	4.07559	2	4.5576	0.681672	4.558	Medium	4.471	4.914	4.224	4.363	0.247	0.709	30.5	34	30.871	33	-0.371	4.6	0.993	0.998	0.983	0.988
RDDFLGSFC*RY	Q9NXE4_C776	C776	Q9NXE4	SMPD4	6.42754	/	2.69237	/	/	2	4.55996	2.64116	4.56	Medium	2.97	3.638	2.981	3.698	-0.011	0.139	22.914	24.7	23.586	25.9	-0.671	0.1	0.986	0.995	0.831	0.935
RNLAMEATYINHNFSQQC*LRM	O15371_C327	C327	O15371	EIF3D	3.81531	6.6418	/	3.52652	4.25893	4	4.56064	1.41976	4.561	Medium	4.295	4.897	4.133	4.409	0.161	0.639	29.257	34	30.357	33	-1.1	3.9	0.992	0.997	0.988	0.995
KLSSVC*MGQEDNMTSVTNHFSQSKL	Q9NS91_C388	C388	Q9NS91	RAD18	/	/	/	4.56136	/	1	4.56136	/	4.561	Medium	0.973	1.334	0.789	1.415	0.184	0.5	12.272	15.17	11.59	15.44	0.682	3.35	0.86	0.978	0.06	0.142
RLC*LISTFLEDGIRM	O15260_C32	C32	O15260	SURF4	4.06715	4.03271	4.9713	4.53627	5.20389	5	4.56226	0.525651	4.562	Medium	4.331	4.721	3.857	4.063	0.474	0.914	29.571	33	27.043	28.6	2.529	5.7	0.992	0.997	0.967	0.984
KETGANLAIC*QWGFDDEANHLLLQNNLPAVRW	P48643_C302	C302	P48643	CCT5	4.06229	3.99895	4.52367	5.01155	5.22162	5	4.56362	0.548949	4.564	Medium	4.373	4.545	4.172	4.373	0.201	0.33	29.7	32	30.286	33	-0.586	0.6	0.994	0.998	0.963	0.985
RDIDFLKEEEHDC*FLEEIMTKR	P12268_C173	C173	P12268	IMPDH2	/	4.56463	/	/	/	1	4.56463	/	4.565	Medium	1.828	2.194	1.9	2.733	-0.072	0.517	18.521	21	18.197	23.1	0.324	4.34	0.854	0.972	0.567	0.846
RDTILNAIEQHPVVVISGDTGC*GKT	Q7L2E3_C461	C461	Q7L2E3	DHX30	/	5.0665	4.72359	3.91016	/	3	4.56675	0.59391	4.567	Medium	4.261	4.482	3.802	4.108	0.459	0.703	28.571	31	26.8	29.2	1.771	4	0.993	0.997	0.968	0.985
RDCFGC*LRE	O75531_C80	C80	O75531	BANF1	/	/	/	4.56839	/	1	4.56839	/	4.568	Medium	4.787	4.985	3.463	3.695	1.324	1.496	33.157	34	25.014	25.9	8.143	9.2	0.987	0.993	0.987	0.995
RFCAC*PEEAAHALELRK	Q9NP81_C66	C66	Q9NP81	SARS2	/	/	4.07713	/	5.06205	2	4.56959	0.696444	4.57	Medium	2.415	3.054	2.182	2.307	0.233	0.78	21.629	23.1	21.071	22	0.557	1.5	0.816	0.9	0.489	0.628
RLPPMC*VNPTPGGTISRA	Q7L2E3_C30	C30	Q7L2E3	DHX30	4.0834	/	/	5.0576	/	2	4.5705	0.688863	4.57	Medium	3.627	3.75	3.676	3.875	-0.049	0.047	24.671	25.1	25.886	26.9	-1.214	-0.7	0.979	0.989	0.858	0.921
RASFETLPNISDLC*LRD	Q9H019_C52	C52	Q9H019	MTFR1L	/	/	5.27698	/	3.87155	2	4.57426	0.993789	4.574	Medium	2.673	2.946	2.261	2.753	0.412	0.815	22.3	22.9	21.371	23.1	0.929	2.3	0.899	0.98	0.897	0.967
RTVFVGNLPVTC*NKK	P42696_C196	C196	P42696	RBM34	/	/	4.87879	/	4.27272	2	4.57576	0.428556	4.576	Medium	2.733	3.507	3.069	3.885	-0.336	-0.216	22.186	24.3	24.1	27	-1.914	-1.3	0.934	0.992	0.885	0.954
KDYVTGGAC*PSKA	Q8NBN7_C30	C30	Q8NBN7	RDH13	6.54448	6.84432	3.17829	2.95168	3.37206	5	4.57817	1.94047	4.578	Medium	3.54	4.005	3.182	3.539	0.358	0.94	24.629	26.4	24.1	25.2	0.529	2.1	0.991	0.997	0.929	0.965
KFQLLVQQVALGTMMHC*QTLKD	P43897_C149	C149	P43897	TSFM	/	/	4.35514	4.80258	/	2	4.57886	0.316388	4.579	Medium	2.633	3.29	1.842	2.59	0.791	1.05	22.286	23.6	17.829	22.8	4.457	6.1	0.695	0.987	0.868	0.975
KNFYGGNGIVGAQVPLGAGIALAC*KY	P08559_C181	C181	P08559	PDHA1	/	6.73764	2.58794	4.73136	4.25902	4	4.57899	1.70779	4.579	Medium	3.088	3.66	2.675	3.049	0.413	0.611	23.243	24.8	22.914	23.7	0.329	1.1	0.945	0.994	0.951	0.978
KAYSFAMGC*WPKN	O43414_C285	C285	O43414	ERI3	/	4.58558	/	/	/	1	4.58558	/	4.586	Medium	2.826	3.396	2.364	2.94	0.462	0.781	22.643	23.9	21.986	23.5	0.657	1.4	0.886	0.986	0.808	0.894
KEALPVSLPQIPC*LSSFKI	Q9UHI6_C577	C577	Q9UHI6	DDX20	5.40959	5.27744	3.47684	4.12212	4.66155	5	4.58951	0.807381	4.59	Medium	3.844	4.393	3.192	3.896	0.653	1.048	26.286	29.3	24.471	27.1	1.814	4.3	0.991	0.997	0.96	0.989
RLQGINC*GPDFTPSFANLGRT	Q04637_C662	C662	Q04637	EIF4G1	5.20185	6.32789	3.59472	4.0027	3.83326	5	4.59208	1.15139	4.592	Medium	2.49	3.159	1.875	2.287	0.615	0.994	21.857	23.3	18.854	21.9	3.003	6.11	0.835	0.985	0.943	0.955
KKC*EAEEAEPPAATQPQTSETQTSHLPESERI	Q9UKV3_C733	C733	Q9UKV3	ACIN1	3.71079	3.85486	5.07818	5.16652	5.16467	5	4.595	0.74402	4.595	Medium	3.237	3.999	2.999	3.726	0.238	0.403	23.8	26.4	23.786	26	0.014	0.4	0.961	0.992	0.701	0.833
RISSC*SDESSNSNSSRK	O75179_C1622	C1622	O75179	ANKRD17	4.79769	4.65132	4.03123	4.38577	5.11186	5	4.59557	0.410186	4.596	Medium	4.037	4.273	3.837	4.061	0.2	0.424	26.671	28.3	26.871	28.6	-0.2	1.4	0.994	0.997	0.94	0.956
RASSTC*PLTFENVKVPEANILGQIGHGYKY	P45954_C261	C261	P45954	ACADSB	/	/	4.34498	5.06527	4.4007	3	4.60365	0.400744	4.604	Medium	4.313	4.625	3.668	3.912	0.645	0.918	29.186	32	25.9	27.2	3.286	6.3	0.99	0.998	0.929	0.959
RIVDDC*GGAFTMGVIGGGVFQAIKG	O60830_C17	C17	O60830	TIMM17B	/	/	/	4.60381	/	1	4.60381	/	4.604	Medium	4.306	4.713	4.031	4.336	0.275	0.821	29.171	33	29.486	32	-0.314	4	0.992	0.997	0.939	0.969
RGFGFVTYSC*VEEVDAAMCARPHKV	P51991_C85	C85	P51991	HNRNPA3	/	3.93838	5.27288	/	/	2	4.60563	0.943634	4.606	Medium	3.878	4.336	3.147	3.665	0.731	0.854	26.114	28.8	24.143	25.7	1.971	3.2	0.989	0.996	0.818	0.841
KADLVISHAGAGSC*LETLEKG	Q9NP73_C86	C86	Q9NP73	ALG13	/	4.40755	4.66861	4.58521	4.77086	4	4.60806	0.153728	4.608	Medium	3.832	4.138	3.704	4.023	0.128	0.52	25.643	27.2	26.257	28.2	-0.614	1.5	0.993	0.998	0.94	0.964
KDAYC*CAQQGKR	Q9NR33_C84	C84	Q9NR33	POLE4	4.75573	5.63609	/	3.43326	/	3	4.60836	1.10878	4.608	Medium	3.154	3.497	2.542	3.025	0.613	0.732	23.329	24.2	22.629	23.7	0.7	0.9	0.822	0.964	0.135	0.207
KDYLLC*DYNRD	P47756_C62	C62	P47756	CAPZB	/	2.25516	/	/	6.9617	2	4.60843	3.32803	4.608	Medium	4.152	4.45	3.984	4.228	0.168	0.423	27.586	29.9	28.3	31	-0.714	1.7	0.994	0.998	0.971	0.988
KLVIWGTDVNVAAC*KE	P33991_C162	C162	P33991	MCM4	4.72768	4.33045	4.71888	4.63796	4.62772	5	4.60854	0.16197	4.609	Medium	3.691	4.329	3.444	4.098	0.247	0.395	25.471	28.7	25.671	29	-0.2	0.4	0.958	0.997	0.989	0.993
RSLLINAVEASC*IRT	P32322_C262	C262	P32322	PYCR1	/	/	/	4.60956	/	1	4.60956	/	4.61	Medium	3.824	4.526	3.027	3.44	0.798	1.436	26.143	31	23.786	24.9	2.357	7.2	0.969	0.997	0.977	0.99
KFAC*NGTVIEHPEYGEVIQLQGDQRK	O60739_C69	C69	O60739	EIF1B	4.76917	/	/	4.4512	/	2	4.61018	0.224839	4.61	Medium	4.514	4.714	4.062	4.397	0.452	0.818	31.157	33	29.171	33	1.986	5.7	0.992	0.998	0.926	0.958
KAVDQVC*TFLFKK	O15541_C15	C15	O15541	RNF113A	/	4.6112	/	/	/	1	4.6112	/	4.611	Medium	3.914	4.281	3.917	4.05	-0.002	0.321	26	28.3	27.329	28.5	-1.329	0.7	0.992	0.996	0.88	0.926
RSC*YDLSCHARA	P41250_C466	C466	P41250	GARS1	4.37711	4.85066	/	/	/	2	4.61388	0.33485	4.614	Medium	3.861	4.337	3.564	4.102	0.296	0.393	25.971	28.8	25.814	29.1	0.157	0.5	0.984	0.998	0.95	0.979
KLAAQSC*ALSLVRQ	Q08211_C242	C242	Q08211	DHX9	/	3.76724	3.62419	6.95681	4.111	4	4.61481	1.57464	4.615	Medium	4.122	4.28	3.99	4.137	0.132	0.277	27.214	28.3	27.986	29.5	-0.771	0.4	0.994	0.998	0.982	0.993
KLNCQVIGASVDSHFC*HLAWVNTPKK	Q06830_C83	C83	Q06830	PRDX1	5.20112	6.85252	4.40595	3.90003	2.72273	5	4.61647	1.53994	4.616	Medium	3.534	4.537	3.415	4.135	0.119	0.737	25.286	32	25.843	29.5	-0.557	4.7	0.956	0.996	0.917	0.938
RYYHQLTEGCGNEAC*TNEFCASCPTFLRM	Q05086_C49	C49	Q05086	UBE3A	3.81765	4.18253	/	5.85147	/	3	4.61722	1.08435	4.617	Medium	4.369	4.803	4.112	4.438	0.258	0.731	29.9	34	29.514	33	0.386	5.3	0.994	0.998	0.993	0.994
KLIEESC*PQLANSVQIRI	Q9UJX4_C86	C86	Q9UJX4	ANAPC5	4.94403	4.24439	4.03551	4.54519	5.32426	5	4.61868	0.521842	4.619	Medium	3.21	4.094	2.849	3.916	0.361	0.528	23.771	26.9	22.909	27.2	0.863	3.2	0.972	0.993	0.982	0.996
KTLVQNNC*LTRPNIYLIPDIDLKL	Q92922_C164	C164	Q92922	SMARCC1	3.58729	4.28009	5.5029	5.10634	/	4	4.61916	0.855972	4.619	Medium	3.605	4.048	2.96	3.617	0.645	0.907	24.786	26.7	23.671	25.5	1.114	1.6	0.955	0.997	0.957	0.986
RTQLGAIYIDASC*LTWEGQQFQGKA	P61970_C38	C38	P61970	NUTF2	4.62991	4.89358	4.33709	/	/	3	4.62019	0.278372	4.62	Medium	3.613	4.016	3.21	4.038	0.403	0.739	24.929	26.5	24.529	28.4	0.4	1.9	0.951	0.993	0.994	0.996
RTALHFASC*NGNDQIVQLLLDHGADPNQRD	Q6NXT1_C152	C152	Q6NXT1	ANKRD54	4.68877	5.50257	/	5.37836	2.9145	4	4.62105	1.19269	4.621	Medium	4.238	4.65	3.805	4.072	0.433	0.793	28.829	33	26.943	28.7	1.886	5.5	0.99	0.998	0.988	0.992
KLSLDGQNIYNAC*CTLRI	P26599_C250	C250	P26599	PTBP1	5.57833	5.28119	4.51024	3.44783	4.29741	5	4.623	0.843448	4.623	Medium	4.286	4.917	3.366	3.924	0.921	1.128	28.757	34	24.829	27.3	3.929	6.7	0.984	0.996	0.977	0.99
RSC*SSISTALPQVNEDLVSLPHQLPEASEPPQSPSEKRK	Q9P275_C777	C777	Q9P275	USP36	/	/	4.62336	/	/	1	4.62336	/	4.623	Medium	1.861	3.081	0.793	2.724	1.068	1.748	18.166	23.1	9.603	23	8.563	15.423	0.665	0.984	0.301	0.56
RANPDPNC*CLGVFGLSLYTTERD	P62995_C118	C118	P62995	TRA2B	3.21883	/	5.22682	4.858	5.21549	4	4.62979	0.956099	4.63	Medium	2.858	3.315	2.488	2.767	0.37	0.833	22.714	23.7	22.471	23.1	0.243	1.3	0.807	0.99	0.915	0.934
RFSLC*SDNLEGISEGPSNRS	Q14C86_C568	C568	Q14C86	GAPVD1	4.48826	4.74014	4.66451	/	/	3	4.63097	0.129246	4.631	Medium	4.214	4.761	3.793	4.368	0.421	0.76	28.743	33	27.686	33	1.057	3.8	0.989	0.997	0.985	0.992
RC*QVAFSYLPQNDDELELKV	Q96B97_C103	C103	Q96B97	SH3KBP1	3.04801	5.07508	5.77141	/	/	3	4.6315	1.41485	4.632	Medium	3.95	4.129	3.577	3.845	0.372	0.48	26.171	27.2	25.443	26.7	0.729	1	0.993	0.997	0.942	0.977
RKLSDQC*TGLQGFLVFHSFGGGTGSGFTSLLMERL	P68366_C129	C129	P68366	TUBA4A	/	4.63293	/	/	/	1	4.63293	/	4.633	Medium	4.035	4.445	3.829	4.241	0.207	0.432	26.971	29.8	27.643	32	-0.671	1.6	0.967	0.987	0.986	0.992
RC*ATPVIIDEILPSKKM	Q9ULW0_C145	C145	Q9ULW0	TPX2	/	/	3.75401	4.30588	5.85123	3	4.63704	1.08712	4.637	Medium	2.535	3.212	2.168	3.093	0.367	0.505	21.85	23.4	20.251	23.8	1.599	3.81	0.814	0.992	0.711	0.771
RC*ELFDQNLKL	Q9Y296_C195	C195	Q9Y296	TRAPPC4	4.33253	4.02172	7.6724	2.52834	/	4	4.63875	2.17036	4.639	Medium	4.156	4.376	3.737	4.151	0.419	0.697	27.6	29.2	26.557	29.6	1.043	3.2	0.989	0.996	0.971	0.988
RGPC*IIYNEDNGIIKA	P36578_C208	C208	P36578	RPL4	4.96044	/	4.3717	4.94981	4.28246	4	4.6411	0.364453	4.641	Medium	3.647	4.2	3.296	3.858	0.35	0.691	24.943	27.7	24.571	26.8	0.371	2.2	0.982	0.996	0.96	0.974
RNSPVFELLPC*GIIQGEPGAQPQLITFHPSFNKG	Q9NRG9_C444	C444	Q9NRG9	AAAS	3.46254	3.55966	4.6806	5.79302	5.71149	5	4.64146	1.12169	4.641	Medium	4.043	4.279	4.299	4.82	-0.256	0.391	26.857	28.3	30.786	34	-3.929	0.9	0.976	0.994	0.923	0.968
RHGGEDYVFSLLTGYC*EPPTGVSLRE	P08574_C219	C219	P08574	CYC1	3.49356	3.38896	5.25036	5.28972	5.78798	5	4.64212	1.11713	4.642	Medium	3.458	3.669	2.393	3.077	1.065	1.527	24.171	24.8	21.513	23.8	2.659	5.31	0.851	0.969	0.948	0.973
KVVIEAC*DELGIILAHTNLRL	P31939_C575	C575	P31939	ATIC	4.65088	4.63481	/	/	/	2	4.64284	0.0113632	4.643	Medium	3.592	4.14	3.389	3.922	0.203	0.414	24.963	27.2	25.1	27.3	-0.137	0.5	0.976	0.994	0.884	0.98
KESISENPTLDLPC*SIGRT	Q9Y483_C437	C437	Q9Y483	MTF2	/	/	4.64421	/	/	1	4.64421	/	4.644	Medium	2.517	2.985	2.012	2.432	0.505	0.745	21.871	22.9	19.34	22.4	2.531	5.14	0.692	0.95	0.923	0.979
REALC*GCTVNVPTLDGRT	P25685_C267	C267	P25685	DNAJB1	/	4.64634	/	/	/	1	4.64634	/	4.646	Medium	4.417	4.944	3.915	4.302	0.503	0.853	29.8	34	28.486	32	1.314	6.1	0.993	0.998	0.994	0.996
KVGAAISMTYITSKPIVFVGTGQTYC*DLRS	P08240_C621	C621	P08240	SRPRA	4.83636	4.52542	4.59118	/	/	3	4.65099	0.163871	4.651	Medium	3.545	4.039	2.788	3.394	0.757	1.197	24.6	26.6	23.129	24.7	1.471	2.4	0.93	0.987	0.93	0.954
RQMFEPVSC*TFTYLLGDRE	O95571_C34	C34	O95571	ETHE1	3.82512	/	4.75232	4.95993	5.07504	4	4.6531	0.567912	4.653	Medium	2.981	3.778	2.282	3.066	0.699	0.897	23.057	25.3	20.929	23.8	2.129	5.03	0.881	0.979	0.635	0.728
RC*SEQPSISDIKE	Q14527_C360	C360	Q14527	HLTF	/	/	4.52765	4.66442	4.76891	3	4.65366	0.120989	4.654	Medium	2.05	2.821	1.668	2.696	0.381	0.534	19.576	22.6	16.853	23	2.723	4.45	0.799	0.984	0.276	0.412
REQIDNLATELC*RI	O95295_C66	C66	O95295	SNAPIN	3.92169	10	2.85981	3.06165	3.42987	5	4.6546	3.01534	4.655	Medium	3.179	3.402	2.687	3.36	0.492	0.812	23.371	23.9	23	24.6	0.371	1.1	0.937	0.992	0.916	0.937
RIC*VLDVDLQGVRN	Q16774_C98	C98	Q16774	GUK1	4.38512	5.04207	4.33454	4.8024	4.71727	5	4.65628	0.296205	4.656	Medium	4.383	4.674	3.886	4.104	0.497	0.697	30.986	33	27.543	29.1	3.443	4.6	0.993	0.997	0.839	0.97
KDC*SQEYTDSTGIDLHEFLINTLKN	Q9UBL0_C137	C137	Q9UBL0	ARPP21	5.04367	5.57135	4.97196	/	3.04654	4	4.65838	1.1073	4.658	Medium	3.187	3.905	3.242	4.029	-0.055	0.319	23.52	25.9	24.729	28.3	-1.209	0.6	0.854	0.998	0.95	0.977
RC*ILPFDKETGFHRG	Q9GZT3_C48	C48	Q9GZT3	SLIRP	/	4.40707	/	/	4.90971	2	4.65839	0.35542	4.658	Medium	3.687	4.092	3.246	3.528	0.441	0.663	25.314	26.9	24.371	25.2	0.943	1.8	0.97	0.985	0.908	0.969
RQTNGC*LNGYTPSRK	Q9BZX2_C241	C241	Q9BZX2	UCK2	5.64411	/	/	3.67466	/	2	4.65938	1.39261	4.659	Medium	2.385	3.505	2.039	2.817	0.346	0.784	19.963	24.2	19.31	23.2	0.653	1.2	0.821	0.967	0.771	0.996
KAC*LIFFDEIDAIGGARF	P35998_C270	C270	P35998	PSMC2	5.10206	5.39533	5.29409	4.23641	3.27528	5	4.66063	0.899315	4.661	Medium	4.052	4.855	3.8	4.262	0.252	0.781	27.886	34	27.771	32	0.114	3	0.993	0.998	0.992	0.998
KC*DPAGYYCGFKA	P60900_C154	C154	P60900	PSMA6	/	4.66254	/	/	/	1	4.66254	/	4.663	Medium	4.052	4.659	3.261	4.151	0.792	1.335	27.829	33	25.3	29.7	2.529	4.9	0.989	0.997	0.983	0.993
KNC*EEVGLFNELASPFENEFKKA	P15336_C79	C79	P15336	ATF2	/	3.04931	4.82112	5.20623	5.57418	4	4.66271	1.11868	4.663	Medium	4.021	4.242	3.973	4.156	0.048	0.293	26.586	28	27.829	29.7	-1.243	0.6	0.994	0.998	0.984	0.992
RVLVVGAGGIGC*ELLKN	Q9UBT2_C30	C30	Q9UBT2	UBA2	/	/	/	4.66344	/	1	4.66344	/	4.663	Medium	4.754	4.921	4.261	4.47	0.493	0.65	33.029	34	31.214	33	1.814	3	0.99	0.997	0.969	0.982
RAHQLVLPPC*DVVIKA	Q9NZB2_C279	C279	Q9NZB2	FAM120A	/	4.66375	/	/	/	1	4.66375	/	4.664	Medium	4.217	4.575	3.497	3.885	0.72	1.155	28.657	32	25.3	27	3.357	5	0.993	0.997	0.951	0.995
RC*QTAEADSESDHEVPEPESEMKM	Q9BPX3_C966	C966	Q9BPX3	NCAPG	6.29152	/	4.0408	4.17206	4.1571	4	4.66537	1.08569	4.665	Medium	0.817	1.532	0.434	0.93	0.383	1.122	10.572	16.36	8.319	12.81	2.253	7.864	0.67	0.824	0.047	0.107
RGMGLSMGSMIC*GWDKK	P28062_C174	C174	P28062	PSMB8	4.66154	4.41358	/	4.922	/	3	4.66571	0.254236	4.666	Medium	3.644	4.213	3.473	3.869	0.171	0.553	24.957	27.8	25.229	26.9	-0.271	1.4	0.975	0.993	0.918	0.947
RVGESNLTNGDEPTQC*SRH	Q96T76_C549	C549	Q96T76	MMS19	7.93152	/	1.4035	/	/	2	4.66751	4.61601	4.668	Medium	1.55	3.09	1.043	2.237	0.507	0.854	15.53	23.2	12.846	21.6	2.684	4.36	0.584	0.983	0.255	0.7
RC*ADVTLEGQVYPGKG	Q14696_C180	C180	Q14696	MESD	3.77533	/	4.10325	6.1362	/	3	4.67159	1.27894	4.672	Medium	4.46	4.849	4.227	4.475	0.234	0.666	30.429	34	30.843	33	-0.414	4.1	0.994	0.998	0.983	0.994
RIGLSNFDCGSC*QSCQGEAVNPYCAVLVKE	Q04759_C17	C17	Q04759	PRKCQ	3.88547	3.87102	4.34873	4.57945	6.67349	5	4.67163	1.15966	4.672	Medium	2.738	2.987	2.233	2.481	0.505	0.608	22.443	22.9	21.206	22.5	1.237	3.46	0.929	0.98	0.898	0.945
RGNINIC*LMGDPGVAKS	P33993_C378	C378	P33993	MCM7	4.41879	/	4.85669	/	4.74547	3	4.67365	0.227613	4.674	Medium	4.027	4.333	4.164	4.327	-0.137	0.112	26.757	28.8	30.157	32	-3.4	-1.4	0.993	0.998	0.952	0.973
RC*GSSSVDPVSVNRL	P27540_C269	C269	P27540	ARNT	/	4.68134	/	/	/	1	4.68134	/	4.681	Medium	3.512	3.993	3.51	4.053	0.002	0.073	24.5	26.3	25.5	28.5	-1	-0.5	0.984	0.996	0.992	0.996
KAALANLC*IGDVITAIDGENTSNMTHLEAQNRI	O00151_C45	C45	O00151	PDLIM1	4.97611	4.7514	/	/	4.31892	3	4.68214	0.334024	4.682	Medium	3.67	4.381	3.302	3.954	0.369	0.609	25.514	29.2	24.857	27.6	0.657	2.6	0.982	0.997	0.927	0.951
RAGVGLLEVVLEPDMSC*GEEAATAVRE	O75879_C228	C228	O75879	GATB	/	/	3.61027	4.50503	5.93675	3	4.68402	1.17352	4.684	Medium	3.287	3.808	3.364	4.104	-0.076	0.26	23.8	25.4	25.043	29.1	-1.243	0.1	0.974	0.998	0.987	0.993
KANC*IDSTASAEAVFASEVKK	P22087_C268	C268	P22087	FBL	3.92598	/	4.45725	4.51835	5.83549	4	4.68427	0.812274	4.684	Medium	4.396	4.964	4.158	4.492	0.238	0.693	29.829	34	30.529	33	-0.7	3	0.983	0.998	0.943	0.957
KSDTVDFHC*SKLPVTCGEAKG	Q9HB58_C461	C461	Q9HB58	SP110	/	/	/	/	4.68447	1	4.68447	/	4.684	Medium	0.951	1.395	0.518	1.163	0.434	0.774	11.733	15.53	8.405	14.24	3.329	7.728	0.527	0.669	0.015	0.019
KNINDAWVC*TNDMFRL	P61970_C114	C114	P61970	NUTF2	4.11849	3.74193	4.78959	5.00973	5.79005	5	4.68996	0.798078	4.69	Medium	4.519	4.836	3.981	4.147	0.537	0.797	31.029	34	27.943	29.6	3.086	6.2	0.993	0.997	0.992	0.996
RAVLLVGLC*DSGKT	Q9Y5M8_C73	C73	Q9Y5M8	SRPRB	4.57735	4.12676	4.29664	/	5.7695	4	4.69256	0.74161	4.693	Medium	4.152	4.79	3.506	4.194	0.646	0.852	29.114	34	26.614	31	2.5	4.4	0.973	0.997	0.878	0.915
RVEFEELC*ADLFERV	Q9Y4L1_C352	C352	Q9Y4L1	HYOU1	4.39674	/	/	4.98924	/	2	4.69299	0.418961	4.693	Medium	4.193	4.574	4.047	4.313	0.146	0.578	28.286	32	29.343	32	-1.057	3.4	0.994	0.997	0.983	0.989
RAQC*ETLSPDGLPEEQPQTTKL	Q7Z6Z7_C3658	C3658	Q7Z6Z7	HUWE1	6.51158	4.6432	4.57988	/	3.05017	4	4.69621	1.41673	4.696	Medium	2.917	3.524	2.683	3.253	0.233	0.457	22.871	24.3	22.593	24.3	0.279	2.65	0.9	0.928	0.776	0.819
KEGSTHNWQHITDQIGMFC*FTGLKPEQVERL	P00505_C382	C382	P00505	GOT2	3.42129	/	5.28538	5.0975	4.9844	4	4.69714	0.859579	4.697	Medium	4.05	4.644	3.57	4.289	0.48	0.648	28.071	33	26.829	32	1.243	3.1	0.991	0.998	0.966	0.99
KC*PQIVIAFYEERL	P45973_C160	C160	P45973	CBX5	4.70215	/	/	/	/	1	4.70215	/	4.702	Medium	4.152	4.507	3.571	3.773	0.58	0.934	27.729	31	25.429	26.3	2.3	5.2	0.988	0.994	0.928	0.95
KGADINAPDKHHITPLLSAVYEGHVSC*VKL	P58546_C83	C83	P58546	MTPN	4.09146	4.22622	4.85304	4.85398	5.50612	5	4.70616	0.568234	4.706	Medium	4.03	4.142	3.938	4.181	0.092	0.448	26.586	27.3	27.8	30	-1.214	0.9	0.993	0.998	0.973	0.988
KSLYNEWGC*TNYINLGSFLIKPVQRV	Q6XZF7_C909	C909	Q6XZF7	DNMBP	4.70654	/	/	/	/	1	4.70654	/	4.707	Medium	3.514	4.195	3.209	3.972	0.305	0.733	24.8	27.6	24.429	27.7	0.371	2.7	0.926	0.994	0.963	0.993
RKPLVLC*GDLNVAHEEIDLRN	P27695_C208	C208	P27695	APEX1	3.86784	/	4.95378	5.29812	/	3	4.70658	0.746496	4.707	Medium	4.571	4.879	3.993	4.237	0.579	0.946	31.6	34	28.271	32	3.329	7	0.988	0.997	0.941	0.969
RKFDFDAC*NEVPPAPKE	Q14151_C361	C361	Q14151	SAFB2	/	/	4.71042	/	/	1	4.71042	/	4.71	Medium	2.995	3.706	2.099	3.14	0.896	1.095	23.057	25	19.447	24	3.61	6.06	0.919	0.993	0.804	0.91
KIFTSLEPEHDLNDVC*LYPNSGMLLTANETPKM	Q9BSC4_C319	C319	Q9BSC4	NOL10	/	/	/	4.54686	4.87403	2	4.71044	0.231344	4.71	Medium	4.056	4.522	3.934	4.382	0.122	0.303	27.3	31	28.3	33	-1	0.5	0.971	0.995	0.964	0.984
RC*VFELPAENDKPHDVEINKI	O95292_C121	C121	O95292	VAPB	4.98669	4.00837	/	5.14272	/	3	4.71259	0.614845	4.713	Medium	4.514	4.792	3.96	4.145	0.554	0.945	30.986	34	27.757	29.6	3.229	6.8	0.993	0.998	0.948	0.968
KNPAVWLNTSQPLC*KA	Q9UBB5_C359	C359	Q9UBB5	MBD2	/	/	4.5339	4.63957	4.96932	3	4.71426	0.227117	4.714	Medium	4.44	4.987	4.165	4.307	0.276	0.714	30.243	34	30.2	32	0.043	4.5	0.994	0.998	0.991	0.994
KEKPLPVIC*STSAASLKS	Q9UQR0_C324	C324	Q9UQR0	SCML2	/	/	/	/	4.71462	1	4.71462	/	4.715	Medium	1.852	2.941	1.571	2.702	0.282	0.477	18.164	22.9	16.387	23	1.777	2.84	0.701	0.99	0.627	0.753
KVLQQFAAC*FLETLPAQEEQTPKA	Q13111_C710	C710	Q13111	CHAF1A	/	1.902	/	/	7.5274	2	4.7147	3.97776	4.715	Medium	4.246	4.57	3.558	3.877	0.688	0.959	29.043	32	25.529	26.9	3.514	6.6	0.989	0.996	0.884	0.971
RDVVIC*PDASLEDAKKE	Q99497_C53	C53	Q99497	PARK7	2.8606	3.59934	5.38579	6.25009	5.49598	5	4.71836	1.42301	4.718	Medium	3.111	3.425	2.652	2.971	0.458	0.565	23.229	24	22.886	23.6	0.343	0.5	0.98	0.992	0.974	0.99
KLGC*DLDMFLDLDETRN	Q9NVV4_C242	C242	Q9NVV4	MTPAP	/	/	/	/	4.72468	1	4.72468	/	4.725	Medium	4.246	4.554	3.942	4.272	0.304	0.405	28.571	32	28.271	32	0.3	1.5	0.994	0.998	0.983	0.993
KSSGEIVYC*GQVFEKS	Q02543_C64	C64	Q02543	RPL18A	1.89293	/	5.82727	4.89218	6.28737	4	4.72494	1.97523	4.725	Medium	3.948	4.578	2.783	3.503	1.165	1.537	27.343	32	22.819	25.1	4.524	6.9	0.945	0.99	0.937	0.992
KGC*GTVLLSGPRK	Q07020_C134	C134	Q07020	RPL18	5.41832	5.16498	4.25617	4.25574	4.55772	5	4.73059	0.534348	4.731	Medium	2.215	2.623	1.459	2.389	0.756	1.015	20.611	22.3	15.929	22.3	4.683	6.6	0.72	0.96	0.734	0.954
RELAPGSPIASVSFGAC*RD	Q6NS38_C192	C192	Q6NS38	ALKBH2	5.15738	3.35334	4.94643	5.4574	4.74688	5	4.73229	0.814564	4.732	Medium	3.666	4.291	3.141	3.997	0.524	0.869	25.471	28.4	24.529	28	0.943	3.5	0.935	0.999	0.944	0.967
KLQGSCTSC*PSSIITLKN	Q9UMS0_C213	C213	Q9UMS0	NFU1	/	/	4.73497	/	/	1	4.73497	/	4.735	Medium	4.27	4.69	3.507	3.787	0.763	1.086	29.057	33	25.286	26.3	3.771	7.7	0.991	0.996	0.969	0.985
REMVEC*FNKI	Q13011_C92	C92	Q13011	ECH1	4.31285	4.10734	4.55721	5.40616	5.29798	5	4.73631	0.585485	4.736	Medium	4.285	4.509	4.137	4.358	0.148	0.799	28.557	31	30.029	33	-1.471	4.2	0.993	0.998	0.92	0.948
KLYVYINELC*TVLKA	Q9UER7_C131	C131	Q9UER7	DAXX	/	2.69943	/	6.775	/	2	4.73721	2.88186	4.737	Medium	3.774	3.893	3.731	3.971	0.043	0.214	25.271	25.8	26.171	27.7	-0.9	-0.1	0.992	0.997	0.886	0.943
RAEGSDVANAVLDGADC*IMLSGETAKG	P14618_C358	C358	P14618	PKM	4.28385	4.16574	4.65441	5.14063	5.45825	5	4.74058	0.552621	4.741	Medium	4.375	4.891	3.902	4.147	0.474	0.883	29.6	34	27.557	29.6	2.043	6.4	0.993	0.998	0.978	0.987
RGLC*GAIHSSIAKQ	P36542_C103	C103	P36542	ATP5F1C	4.70102	7.49111	3.34141	3.9188	4.27948	5	4.74636	1.61341	4.746	Medium	4.404	4.696	3.695	3.924	0.709	0.998	29.843	33	26.014	27.3	3.829	6.1	0.993	0.997	0.982	0.994
RSAKPQDAVVPESSSCAPSANGWC*PGDRM	Q9P275_C1002	C1002	Q9P275	USP36	/	/	3.54816	5.94594	/	2	4.74705	1.69549	4.747	Medium	1.042	2.161	0.006	1.026	1.036	1.138	12.599	20.8	3.207	13.44	9.392	11.405	0.529	0.787	0.048	0.1
KESC*KPIWWPEDIPWANVRS	Q16656_C229	C229	Q16656	NRF1	/	/	/	4.74812	/	1	4.74812	/	4.748	Medium	3.544	3.741	3.331	3.525	0.213	0.326	24.414	25.1	24.543	25.2	-0.129	0.2	0.99	0.998	0.979	0.991
KLHQEDQACATCLILACSTAAC*DRE	O75694_C561	C561	O75694	NUP155	/	/	4.74849	/	/	1	4.74849	/	4.748	Medium	2.832	3.813	2.534	3.948	0.299	0.808	22.7	25.4	22.046	27.5	0.654	4.48	0.9	0.993	0.963	0.99
RVPAGC*PGPQPAPTQELSLQVLDLQSVKN	Q14781_C340	C340	Q14781	CBX2	/	/	/	/	4.75023	1	4.75023	/	4.75	Medium	1.681	2.453	0.805	1.815	0.876	1.225	17.329	21.9	10.819	17.56	6.509	12.089	0.648	0.977	0.295	0.379
KSDTATGGESAGHATSSQEPSGC*SDQRPAEDLNIRV	Q92575_C186	C186	Q92575	UBXN4	4.99233	4.60257	4.69236	4.58016	4.89286	5	4.75206	0.182356	4.752	Medium	2.281	2.518	1.605	2.03	0.676	0.975	21.077	22	16.644	19.51	4.433	6.13	0.649	0.96	0.765	0.822
RHIVVSC*AAGVTISSVEKK	Q96C36_C95	C95	Q96C36	PYCR2	/	/	4.58048	/	4.92399	2	4.75223	0.242898	4.752	Medium	4.132	4.24	3.903	4.06	0.229	0.371	27.229	28	27.214	28.6	0.014	1.1	0.989	0.997	0.923	0.95
RLLLAGYDDFNC*NVWDALKA	P62873_C294	C294	P62873	GNB1	4.02724	3.30411	5.22459	5.20243	6.0168	5	4.75503	1.07791	4.755	Medium	4.195	4.421	4.015	4.228	0.18	0.291	27.786	29.6	28.371	31	-0.586	0.3	0.994	0.997	0.954	0.967
KLTTPTYGDLNHLVSATMSGVTTC*LRF	Q9BVA1_C239	C239	Q9BVA1	TUBB2B	/	4.88277	4.62819	/	/	2	4.75548	0.180019	4.755	Medium	3.671	4.32	2.536	3.218	1.135	1.479	25.514	28.7	21.541	24.2	3.973	5.99	0.778	0.968	0.987	0.995
RDYAEAC*RD	Q9BSF4_C46	C46	Q9BSF4	TIMM29	4.07012	/	5.19746	4.66226	5.09383	4	4.75592	0.512586	4.756	Medium	3.805	4.46	3.168	3.549	0.637	1.018	26.343	30	24.143	25.3	2.2	4.7	0.949	0.991	0.537	0.695
RC*YYSNTDAVIYVVDSCDRD	P40616_C80	C80	P40616	ARL1	4.90455	4.61117	/	/	/	2	4.75786	0.207451	4.758	Medium	3.938	4.555	3.771	4.293	0.167	0.544	26.643	32	27.043	32	-0.4	1.5	0.993	0.998	0.99	0.996
KYMLDC*RT	Q9Y277_C229	C229	Q9Y277	VDAC3	6.22872	5.64632	3.96909	3.79818	4.1532	5	4.7591	1.10245	4.759	Medium	2.567	3.03	2.757	3.335	-0.19	0.106	21.929	23	23.086	24.5	-1.157	-0.5	0.865	0.981	0.498	0.683
RGFC*FLEYEDHKT	O60506_C289	C289	O60506	SYNCRIP	/	4.17454	5.34826	/	/	2	4.7614	0.829945	4.761	Medium	3.835	4.323	3.693	4.339	0.143	0.409	25.9	28.7	27.229	32	-1.329	0.6	0.993	0.998	0.967	0.984
KELSPHSGPSGEQLIQMETEEMEAC*SNGALIPGNLSKE	Q99661_C610	C610	Q99661	KIF2C	4.57836	3.07405	6.6343	/	/	3	4.76224	1.78723	4.762	Medium	2.182	2.647	2.166	3.673	0.016	0.397	20.44	22.3	19.51	25.8	0.93	2.56	0.87	0.99	0.44	0.834
RERIC*SEEERA	Q9NX63_C112	C112	Q9NX63	CHCHD3	/	/	4.76318	/	/	1	4.76318	/	4.763	Medium	0.968	1.374	0.734	1.398	0.234	1.092	12.146	15.41	10.216	15.36	1.93	11.157	0.532	0.945	0.034	0.061
KLGEEAFFYHSNC*KE	Q9P016_C118	C118	Q9P016	THYN1	/	/	4.80848	/	4.71821	2	4.76334	0.0638305	4.763	Medium	4.337	4.747	4.104	4.269	0.233	0.681	29.357	33	29.4	32	-0.043	4.8	0.989	0.998	0.985	0.991
RSC*IEQDVVNQTRS	Q8WW33_C76	C76	Q8WW33	GTSF1	6.42261	4.92982	3.47996	4.23117	/	4	4.76589	1.25315	4.766	Medium	3.158	3.638	2.859	3.015	0.299	0.749	23.386	24.7	23.329	23.7	0.057	1.3	0.932	0.978	0.798	0.904
RGGGGGGGGGGGC*SGSGSSASRG	P42356_C19	C19	P42356	PI4KA	4.9494	4.58532	/	/	/	2	4.76736	0.257443	4.767	Medium	1.382	2.523	1.129	2.008	0.253	0.86	15.087	22.1	13.03	19.29	2.057	6.832	0.796	0.948	0.684	0.943
RIC*DGVQFGAGIRF	Q9Y512_C457	C457	Q9Y512	SAMM50	5.55879	4.79956	4.61416	4.40859	4.47839	5	4.7719	0.464485	4.772	Medium	3.403	3.841	2.73	2.999	0.673	0.842	24.029	25.6	23.057	23.6	0.971	2	0.942	0.987	0.961	0.978
RKPGAQEIFWYDYPAC*DSNINAETIIGLVRV	Q13415_C120	C120	Q13415	ORC1	/	/	4.13215	5.19376	4.99887	3	4.77493	0.565126	4.775	Medium	1.439	1.819	1.32	2.104	0.119	0.839	15.841	18.34	15.038	20.4	0.803	5.752	0.706	0.922	0.769	0.87
RSSLPEFQAAPEAEPEPGEPLLQVTLVDC*PGHASLIRT	P57772_C93	C93	P57772	EEFSEC	5.14394	4.88837	4.38753	4.42708	5.0279	5	4.77496	0.34789	4.775	Medium	4.313	4.621	4.128	4.352	0.184	0.467	29.571	32	30.043	33	-0.471	2.8	0.992	0.997	0.895	0.958
KTIDGQQTIIAC*IESHQFQPKN	P52907_C157	C157	P52907	CAPZA1	/	4.77642	/	/	/	1	4.77642	/	4.776	Medium	4.376	4.587	4.068	4.256	0.307	0.455	29.671	32	29.071	32	0.6	1.9	0.993	0.998	0.993	0.998
KGQVC*LPVISAENWKPATKT	P68036_C86	C86	P68036	UBE2L3	9.45562	8.54658	0.59594	0.51584	/	4	4.7785	4.89006	4.778	Medium	4.625	4.917	4.104	4.335	0.521	0.684	32	34	29.586	32	2.414	4.9	0.994	0.998	0.988	0.996
RC*VFEMPNENDKL	Q9P0L0_C128	C128	Q9P0L0	VAPA	/	/	/	4.77898	/	1	4.77898	/	4.779	Medium	4.598	4.795	4.129	4.278	0.469	0.743	31.829	34	29.829	32	2	5	0.994	0.998	0.953	0.975
KNIC*FTVWDVGGQDRI	P18085_C62	C62	P18085	ARF4	5.93128	5.25467	4.25769	4.0776	4.37673	5	4.77959	0.787331	4.78	Medium	3.309	4.194	3.229	3.952	0.08	0.477	23.954	27.6	24.317	27.5	-0.363	2.28	0.866	0.997	0.947	0.97
RC*GDGAFLLTTTPRP	Q8WXF1_C216	C216	Q8WXF1	PSPC1	4.18713	4.91034	4.92211	5.10039	/	4	4.77999	0.404693	4.78	Medium	4.288	4.561	4.054	4.269	0.233	0.576	29.071	32	28.729	32	0.343	4.2	0.993	0.996	0.99	0.996
KLTALDYHNPAGFNC*KDETEFRN	Q9Y224_C19	C19	Q9Y224	RTRAF	4.96157	4.99299	4.50749	4.55852	4.91562	5	4.78724	0.234403	4.787	Medium	3.27	3.634	2.616	2.909	0.654	0.844	23.643	24.7	22.814	23.4	0.829	1.3	0.922	0.958	0.87	0.92
KFAC*NGTVIEHPEYGEVIQLQGDQRK	P41567_C69	C69	P41567	EIF1	/	4.79028	/	/	/	1	4.79028	/	4.79	Medium	4.975	5.309	4.362	4.699	0.612	1.105	34.143	35	32.129	34	2.014	6.1	0.993	0.998	0.992	0.995
KTYGGC*EGPDAMYVKL	Q15369_C11	C11	Q15369	ELOC	4.90614	5.14158	4.34215	4.32511	5.24086	5	4.79117	0.435045	4.791	Medium	3.043	4.063	2.986	3.859	0.057	0.204	23.314	26.8	23.786	26.8	-0.471	0	0.955	0.993	0.981	0.989
RSALSC*VISKT	Q9UIG0_C497	C497	Q9UIG0	BAZ1B	/	/	5.00014	4.58294	/	2	4.79154	0.295005	4.792	Medium	2.416	2.629	2.156	2.383	0.26	0.664	21.7	22.3	20.627	22.3	1.073	3.49	0.878	0.989	0.942	0.97
KGSDPFASDC*FFRQ	P42566_C657	C657	P42566	EPS15	/	6.7159	2.86846	/	/	2	4.79218	2.72055	4.792	Medium	2.504	3.164	2.254	2.753	0.25	0.612	21.503	23.3	20.63	23.1	0.873	4.27	0.863	0.993	0.732	0.821
RGGIMSLTEVYC*LVNRA	Q86VN1_C271	C271	Q86VN1	VPS36	5.48164	4.52245	/	4.38399	/	3	4.79603	0.597781	4.796	Medium	4.149	4.572	3.898	4.157	0.252	0.617	28.071	32	27.586	29.7	0.486	4.8	0.994	0.998	0.974	0.993
RC*IDSGLWVPNSKA	Q16543_C336	C336	Q16543	CDC37	4.99443	4.60743	/	/	/	2	4.80093	0.27365	4.801	Medium	4.44	4.826	3.61	3.764	0.831	1.28	30.186	34	25.529	26.2	4.657	8.7	0.992	0.997	0.935	0.951
KVQQAC*EMVMDILRE	Q92945_C296	C296	Q92945	KHSRP	5.03189	4.18752	4.54362	5.44303	/	4	4.80152	0.550186	4.802	Medium	3.336	4.211	3.023	4.031	0.313	0.683	24.314	27.8	24.257	28.3	0.057	1.1	0.952	0.991	0.83	0.961
RGC*SHPGGSADGPAKK	Q01831_C60	C60	Q01831	XPC	/	/	5.16976	/	4.43427	2	4.80202	0.520074	4.802	Medium	0.898	1.741	0.522	1.717	0.375	0.576	11.375	17.76	8.749	16.89	2.626	4.597	0.94	0.983	0.107	0.23
RTSC*GSPNYAAPEVISGRL	Q13131_C185	C185	Q13131	PRKAA1	/	/	/	4.80296	/	1	4.80296	/	4.803	Medium	3.809	4.226	4.006	4.292	-0.198	0.722	25.557	27.9	28.657	32	-3.1	2.8	0.979	0.989	0.982	0.991
KIAVYSC*PFDGMITETKG	P50990_C244	C244	P50990	CCT8	2.50842	7.71267	4.79853	4.45978	4.53631	5	4.80314	1.86549	4.803	Medium	4.153	4.619	3.873	4.312	0.28	0.984	27.986	32	28.086	32	-0.1	6.6	0.988	0.998	0.984	0.99
RGAC*PGLLETLGALRA	Q8IV04_C305	C305	Q8IV04	TBC1D10C	/	/	4.804	/	/	1	4.804	/	4.804	Medium	3.758	4.226	3.473	4.053	0.285	0.454	25.457	27.9	25.371	28.5	0.086	1.4	0.984	0.992	0.717	0.867
KEDQC*LMPEAWNVDQGVITKL	O43815_C316	C316	O43815	STRN	/	/	/	4.80852	/	1	4.80852	/	4.809	Medium	2.792	3.596	2.478	3.268	0.314	0.77	22.614	24.6	21.867	24.3	0.747	3.57	0.919	0.991	0.946	0.972
RTVPFC*STFAAFFTRA	P29401_C386	C386	P29401	TKT	2.81786	3.33793	5.14576	5.0406	7.71352	5	4.81113	1.91911	4.811	Medium	4.011	4.597	3.227	3.707	0.784	1.228	26.971	32	24.4	25.9	2.571	6.5	0.984	0.996	0.885	0.916
KGC*PPVFNTLRS	Q9BXJ9_C322	C322	Q9BXJ9	NAA15	/	4.8113	/	/	/	1	4.8113	/	4.811	Medium	3.928	4.315	3.761	4.143	0.167	0.316	26.414	28.6	26.886	29.6	-0.471	0.7	0.981	0.997	0.979	0.995
KGIGMNEPLVDC*EGYPRS	O00233_C59	C59	O00233	PSMD9	6.43712	6.47186	/	2.99151	3.34816	4	4.81216	1.90203	4.812	Medium	2.234	2.912	1.75	2.084	0.484	0.828	20.166	22.8	17.541	20.2	2.624	4.53	0.885	0.988	0.472	0.784
RDKMC*SMVKK	P61247_C111	C111	P61247	RPS3A	4.76352	4.38857	5.28892	/	/	3	4.81367	0.452265	4.814	Medium	3.678	4.084	2.4	2.868	1.278	1.518	25.057	26.9	21.4	23.3	3.657	6.03	0.908	0.993	0.97	0.986
KC*LMDQATDPNILGRT	P78527_C4106	C4106	P78527	PRKDC	/	/	3.98572	3.63533	6.83073	3	4.81726	1.7525	4.817	Medium	3.683	3.801	3.969	4.216	-0.286	0.05	24.9	25.4	28.157	31	-3.257	-0.7	0.992	0.997	0.986	0.993
KC*NEIINWLDKN	P11142_C574	C574	P11142	HSPA8	/	/	/	/	4.8198	1	4.8198	/	4.82	Medium	4.59	5.057	3.597	4.206	0.992	1.342	31.214	35	26.414	31	4.8	8.6	0.992	0.997	0.949	0.99
KHHNQPYC*GIAPYIRE	P08621_C39	C39	P08621	SNRNP70	4.57659	4.89095	4.7709	/	5.04977	4	4.82205	0.199558	4.822	Medium	3.528	4.466	2.895	3.751	0.634	0.895	24.914	30	23.557	26.2	1.357	3.8	0.936	0.993	0.841	0.899
KNC*LTNFHGMDLTRD	P61247_C96	C96	P61247	RPS3A	4.89042	4.94096	4.78318	4.57287	4.93058	5	4.8236	0.153448	4.824	Medium	4.224	4.739	3.539	4.131	0.686	0.828	28.371	33	25.829	29.4	2.543	3.8	0.982	0.996	0.984	0.994
KLGVTC*IHIQNGMNLQTLSQGLETFAKA	Q86V88_C138	C138	Q86V88	MDP1	/	/	/	/	4.82905	1	4.82905	/	4.829	Medium	3.659	4.166	3.365	4.061	0.294	0.522	25.371	27.4	25.3	28.6	0.071	1.5	0.97	0.997	0.738	0.81
RAILQQLGLNSTC*DDSILVKT	P19367_C813	C813	P19367	HK1	/	/	5.1341	4.6789	4.67551	3	4.8295	0.263794	4.83	Medium	3.819	4.48	3.025	3.433	0.794	1.141	26.514	31	23.164	24.9	3.35	6.1	0.981	0.995	0.925	0.991
RESSYAC*YYDEKRS	Q99538_C219	C219	Q99538	LGMN	/	4.83154	/	/	/	1	4.83154	/	4.832	Medium	4.29	4.667	3.933	4.158	0.357	0.735	29.043	33	27.643	29.7	1.4	4.9	0.994	0.998	0.959	0.985
KALKDENLPPVIC*QDVENLQKF	Q9BVL2_C252	C252	Q9BVL2	NUP58	6.36129	6.14439	3.42694	3.40697	/	4	4.8349	1.63971	4.835	Medium	3.829	4.545	3.324	4.036	0.505	0.62	26.671	32	25.043	28.4	1.629	4.2	0.983	0.997	0.981	0.991
KAC*QVTQSRN	Q14919_C54	C54	Q14919	DRAP1	/	/	5.09902	4.59578	4.81116	3	4.83532	0.252488	4.835	Medium	3.917	4.33	3.211	4.15	0.706	1.106	26.443	28.8	24.814	29.6	1.629	4.2	0.971	0.994	0.825	0.891
RLVIELEELNLPDSC*FLKA	Q9BQ75_C121	C121	Q9BQ75	CMSS1	/	3.70741	/	4.98212	5.82255	3	4.83736	1.06497	4.837	Medium	3.556	4.121	3.311	3.93	0.245	0.38	24.786	27.1	24.843	27.3	-0.057	0.3	0.976	0.997	0.946	0.971
RLTESPC*ALVASQYGWSGNMERI	P14625_C645	C645	P14625	HSP90B1	4.0185	4.17826	4.94151	5.28428	5.77089	5	4.83869	0.739425	4.839	Medium	4.619	5.087	4.022	4.436	0.597	0.799	31.757	35	29.2	33	2.557	5.5	0.991	0.998	0.959	0.982
RTDGILALYSGLSASLC*RQ	Q9UBX3_C69	C69	Q9UBX3	SLC25A10	/	/	4.94018	4.58355	5.01582	3	4.84652	0.230855	4.847	Medium	3.761	4.427	3.02	3.749	0.741	1.156	25.614	29.7	23.871	26.1	1.743	4.4	0.989	0.997	0.831	0.907
RLATYGITVAELTGDHQLC*KE	O75643_C576	C576	O75643	SNRNP200	/	4.84865	/	/	/	1	4.84865	/	4.849	Medium	3.377	3.759	3.178	3.65	0.199	0.53	24.043	25.2	24.243	25.7	-0.2	0.9	0.964	0.993	0.985	0.992
REGPIDLGAC*NQDDWISAVRPVIEKR	Q9Y5K5_C191	C191	Q9Y5K5	UCHL5	3.70607	5.99142	/	/	/	2	4.84874	1.61599	4.849	Medium	3.162	3.829	3.102	3.828	0.06	0.659	23.443	25.5	24.043	26.6	-0.6	0.9	0.983	0.996	0.991	0.998
RDLSYC*LSGMYDHRY	P52597_C267	C267	P52597	HNRNPF	4.73538	4.77299	4.76907	4.85914	5.10823	5	4.84896	0.151969	4.849	Medium	2.49	3.344	2.1	2.987	0.391	0.462	21.814	23.8	19.571	23.6	2.243	3.68	0.733	0.989	0.973	0.988
KIWHPNISSVTGAIC*LDILKD	P61086_C92	C92	P61086	UBE2K	5.19694	5.27057	/	4.07939	/	3	4.84897	0.667489	4.849	Medium	4.283	4.442	4.137	4.329	0.146	0.25	28.443	29.8	29.671	32	-1.229	0	0.994	0.998	0.974	0.991
REMAAMC*LGLAHSLSRY	Q9Y2X3_C139	C139	Q9Y2X3	NOP58	/	/	/	4.89673	4.80351	2	4.85012	0.0659165	4.85	Medium	3.544	3.9	2.946	3.411	0.598	0.715	24.671	25.8	23.357	24.8	1.314	1.8	0.856	0.982	0.94	0.957
KC*MQLTDFILKF	P50914_C54	C54	P50914	RPL14	4.9639	5.31732	4.94642	4.12796	4.90889	5	4.8529	0.437445	4.853	Medium	3.264	3.749	2.585	3.035	0.679	0.769	23.643	25.1	22.686	23.7	0.957	1.4	0.924	0.963	0.942	0.969
KAINC*ATSGVVGLVNCLRR	P49327_C1448	C1448	P49327	FASN	/	4.85334	/	/	/	1	4.85334	/	4.853	Medium	1.976	2.351	1.578	2.169	0.399	0.865	19.441	21.6	16.596	21	2.846	5.85	0.77	0.981	0.843	0.957
KIINDNATYC*RL	O00567_C211	C211	O00567	NOP56	9.56812	4.81653	3.24069	3.19834	3.46599	5	4.85793	2.71546	4.858	Medium	4.32	4.988	3.685	4.226	0.634	0.942	29.486	34	27.1	31	2.386	4.1	0.973	0.997	0.98	0.99
RSYFSQYGEVVDC*VIMKD	Q96EP5_C39	C39	Q96EP5	DAZAP1	4.09498	3.89957	/	6.58331	/	3	4.85929	1.49624	4.859	Medium	4.337	4.778	3.625	3.988	0.713	1.112	29.386	34	25.829	27.9	3.557	7.5	0.993	0.998	0.982	0.989
KTFVGTPC*WMAPEVMEQVRG	Q9UEW8_C237	C237	Q9UEW8	STK39	/	4.86744	/	/	/	1	4.86744	/	4.867	Medium	4.028	4.463	3.992	4.195	0.036	0.485	26.7	30	28.143	31	-1.443	2.2	0.994	0.998	0.973	0.992
KISDLEIC*ADEFPGSSATYRI	Q96IZ6_C171	C171	Q96IZ6	METTL2A	4.86841	/	/	/	/	1	4.86841	/	4.868	Medium	2.495	4.26	1.405	3.358	1.09	1.457	21.09	28.2	15.009	24.6	6.081	9.6	0.773	0.992	0.408	0.807
KVPC*NFSVTAACYDPSKPQTQMQLIHRI	Q9UK59_C339	C339	Q9UK59	DBR1	4.87096	/	/	/	/	1	4.87096	/	4.871	Medium	1.838	3.071	1.505	2.909	0.333	0.703	17.981	23.1	15.931	23.4	2.05	4.75	0.786	0.968	0.184	0.278
RRLAAQC*IQKN	Q8IUG5_C1368	C1368	Q8IUG5	MYO18B	4.87359	/	/	/	/	1	4.87359	/	4.874	Medium	3.707	4.342	3.142	3.938	0.565	0.868	25.486	28.9	24.414	27.4	1.071	1.5	0.986	0.998	0.906	0.975
RILNHVLQHAEPGNAQSVLEAIDTYC*EQKE	P21964_C83	C83	P21964	COMT	4.64012	4.22538	6.36156	4.2758	/	4	4.87571	1.00765	4.876	Medium	3.977	4.241	4.004	4.29	-0.027	0.16	26.371	28	28.729	32	-2.357	-0.3	0.992	0.997	0.956	0.967
KIFVGNVSAAC*TSQELRS	Q96PK6_C90	C90	Q96PK6	RBM14	4.83251	4.41495	4.83478	5.28636	5.01948	5	4.87762	0.318248	4.878	Medium	4.849	5.148	4.241	4.379	0.608	0.879	33.714	35	31.1	33	2.614	5	0.991	0.996	0.984	0.99
KC*FIVGADNVGSKQ	P05388_C27	C27	P05388	RPLP0	4.11801	/	5.04651	4.91014	5.44066	4	4.87883	0.554856	4.879	Medium	3.515	3.887	3.338	3.721	0.177	0.674	24.443	25.8	24.629	26	-0.186	1.6	0.975	0.992	0.985	0.993
KAEISFVLC*KD	Q8N9N8_C89	C89	Q8N9N8	EIF1AD	5.58025	5.59461	4.49837	3.84829	/	4	4.88038	0.858503	4.88	Medium	3.055	4.242	2.572	3.627	0.483	0.664	23.457	28	22.743	25.6	0.714	2.4	0.9	0.993	0.927	0.984
KC*LSPGSWASAAPSGPQLTSEQLTHVDSEGRA	Q9NZB8_C461	C461	Q9NZB8	MOCS1	6.96103	5.99709	3.4666	4.20865	3.77526	5	4.88173	1.52048	4.882	Medium	1.921	2.018	1.821	1.888	0.1	0.181	19.101	19.82	17.616	18.16	1.486	2.1	0.85	0.993	0.816	0.969
RNC*AIISDVKV	Q7LBC6_C1451	C1451	Q7LBC6	KDM3B	/	4.8841	/	/	/	1	4.8841	/	4.884	Medium	3.83	4.385	3.338	4.028	0.493	0.876	26.129	29.3	25.229	28.3	0.9	3.1	0.982	0.998	0.974	0.987
RSQAPC*ANKDEADLSSKQ	Q96SK2_C301	C301	Q96SK2	TMEM209	/	/	4.88459	/	/	1	4.88459	/	4.885	Medium	2.898	3.23	2.699	3.195	0.199	0.381	22.671	23.5	22.397	24.1	0.274	2.72	0.931	0.991	0.888	0.955
RC*QVFEETQIGGERY	Q99832_C345	C345	Q99832	CCT7	5.47162	4.46684	4.24225	5.04869	5.19678	5	4.88524	0.513836	4.885	Medium	4.345	4.586	3.891	4.185	0.455	0.534	29.514	32	27.557	30	1.957	3.5	0.993	0.998	0.98	0.991
KGNLYSFGC*PEYGQLGHNSDGKF	Q9P258_C280	C280	Q9P258	RCC2	4.20785	7.08473	4.54554	3.89688	4.69124	5	4.88525	1.26753	4.885	Medium	3.919	4.329	4.046	4.532	-0.127	-0.022	26.257	28.7	29.671	34	-3.414	-0.9	0.981	0.998	0.991	0.994
RC*TVVSVPDSLLWRM	Q96CX2_C50	C50	Q96CX2	KCTD12	/	4.88469	4.38941	5.38663	/	3	4.88691	0.498614	4.887	Medium	2.932	3.479	2.564	2.98	0.368	0.773	22.814	24.2	22.443	23.6	0.371	1.2	0.922	0.988	0.211	0.328
RSILC*CMRH	P00813_C153	C153	P00813	ADA	/	4.88767	/	/	/	1	4.88767	/	4.888	Medium	4.32	4.828	4.153	4.607	0.167	0.537	29.286	34	29.786	34	-0.5	3.2	0.994	0.998	0.985	0.988
REPEEINADDEIEDTC*DHKEDDLGAVEEQRS	Q9BXB4_C353	C353	Q9BXB4	OSBPL11	5.17393	4.60902	/	/	/	2	4.89148	0.399448	4.891	Medium	1.988	2.229	1.995	2.451	-0.007	0.131	19.547	21.1	19.197	22.5	0.35	1.62	0.793	0.975	0.867	0.922
RTSC*GSPNYAAPEVISGRL	P54646_C174	C174	P54646	PRKAA2	4.89178	/	/	/	/	1	4.89178	/	4.892	Medium	4.01	4.233	3.785	4.064	0.225	0.305	26.671	27.9	26.757	28.6	-0.086	0.6	0.994	0.998	0.97	0.993
RFC*LFHSFFVTKK	Q9BQG0_C479	C479	Q9BQG0	MYBBP1A	/	/	4.78761	5.0006	/	2	4.8941	0.150607	4.894	Medium	3.707	3.889	3.633	3.916	0.073	0.199	25.014	25.8	25.7	27.2	-0.686	-0.1	0.968	0.983	0.859	0.94
RTFC*QLILDPIFKV	P13639_C290	C290	P13639	EEF2	5.06691	5.86803	4.90456	4.72604	3.90676	5	4.89446	0.703846	4.894	Medium	3.079	3.332	2.985	3.364	0.095	0.45	23.171	23.7	23.671	24.6	-0.5	0.3	0.951	0.996	0.96	0.966
RLLYEALVDC*KK	Q7L2H7_C175	C175	Q7L2H7	EIF3M	/	9.36909	/	/	0.42039	2	4.89474	6.32769	4.895	Medium	4.008	4.803	3.206	3.995	0.803	1.187	28.314	34	24.8	27.9	3.514	7.5	0.947	0.995	0.988	0.996
KAGLLPC*PEPTIISAILKD	Q8IW35_C484	C484	Q8IW35	CEP97	4.27694	/	5.03131	5.3941	/	3	4.90078	0.569903	4.901	Medium	1.21	2.125	0.973	2.217	0.238	0.493	14.226	20.6	12.945	21.5	1.281	3.546	0.642	0.988	0.131	0.256
KHDDSSDNFC*EADDIQSPEAEYVDLLLNPERY	Q96HE7_C166	C166	Q96HE7	ERO1A	4.74023	4.85302	5.65945	4.32636	4.9266	5	4.90113	0.483286	4.901	Medium	4.387	4.76	3.903	4.015	0.484	0.842	29.857	33	27.186	28.1	2.671	6.1	0.991	0.997	0.991	0.995
RYSWDC*SPLSMFRR	P49917_C807	C807	P49917	LIG4	/	/	/	/	4.90169	1	4.90169	/	4.902	Medium	1.465	2.214	0.777	2.202	0.688	0.954	15.849	21.1	10.706	21.3	5.142	8.64	0.594	0.979	0.111	0.312
RDGYYIQAQC*AIIMFDVTSRV	P62826_C85	C85	P62826	RAN	4.48008	5.32708	/	/	/	2	4.90358	0.598919	4.904	Medium	4.246	4.928	3.38	3.96	0.866	1.105	29.071	34	25.143	27.6	3.929	7.3	0.984	0.997	0.947	0.968
KTSSDPTC*VEKE	O14980_C119	C119	O14980	XPO1	/	/	/	/	4.90787	1	4.90787	/	4.908	Medium	2.605	3.637	2.573	3.136	0.032	0.501	21.989	24.7	22.311	24	-0.323	1.42	0.856	0.977	0.942	0.969
KFRPNTGC*FEPFVLYFPDYSIGNLQKI	O43913_C171	C171	O43913	ORC5	4.34215	3.84357	4.97074	5.55863	5.83751	5	4.91052	0.828313	4.911	Medium	2.971	3.654	2.93	3.638	0.041	0.122	23.014	24.8	23.557	25.6	-0.543	-0.4	0.969	0.996	0.978	0.989
RETESQLLPDVGAIVTC*KV	Q9Y3B2_C73	C73	Q9Y3B2	EXOSC1	/	/	/	4.91068	/	1	4.91068	/	4.911	Medium	3.907	4.425	3.728	4.183	0.179	0.698	26.171	29.6	26.829	30	-0.657	2.2	0.992	0.998	0.924	0.954
KAGC*AVTSLLASELTKD	O60610_C1227	C1227	O60610	DIAPH1	1.69654	8.12793	/	/	/	2	4.91223	4.54768	4.912	Medium	3.354	4.248	3.464	3.893	-0.11	0.355	24.143	28.1	25.071	27.1	-0.929	1	0.932	0.971	0.79	0.841
KSC*VSVEWAEGGATKG	Q99661_C40	C40	Q99661	KIF2C	5.54856	5.40314	4.25207	4.69834	4.66195	5	4.91281	0.54546	4.913	Medium	2.615	3.063	2.613	3.243	0.002	0.329	21.776	23.1	21.939	24.2	-0.163	2.93	0.851	0.979	0.693	0.851
RGQLTAPAC*SQVPLQDYQSALEASMKPFISSKQ	Q9BV79_C345	C345	Q9BV79	MECR	3.89097	/	5.097	4.46249	6.20863	4	4.91477	0.993312	4.915	Medium	3.12	3.262	2.223	2.545	0.897	1.322	23.243	23.6	21.106	22.7	2.137	5.66	0.753	0.92	0.957	0.986
RVDSDTLC*TEEVFPTAGAGTDLRS	P28331_C367	C367	P28331	NDUFS1	/	/	/	4.91599	/	1	4.91599	/	4.916	Medium	3.019	3.332	3.012	3.336	0.007	0.475	23.029	23.7	23.7	24.5	-0.671	0.3	0.976	0.993	0.992	0.995
KVIEQLGTPC*PEFMKK	P45983_C245	C245	P45983	MAPK8	/	4.91958	/	/	/	1	4.91958	/	4.92	Medium	3.215	3.599	2.654	3.26	0.561	0.805	23.586	24.6	22.259	24.3	1.327	3.45	0.852	0.996	0.939	0.962
REC*LPLIVFLRN	Q8TD47_C41	C41	Q8TD47	RPS4Y2	4.9202	/	/	/	/	1	4.9202	/	4.92	Medium	2.306	2.925	1.811	2.626	0.496	0.713	20.324	22.8	18.24	22.8	2.084	4.68	0.754	0.986	0.438	0.541
RGIITEINGC*ISTGKE	Q9BRS2_C185	C185	Q9BRS2	RIOK1	4.93787	4.90923	/	/	/	2	4.92355	0.0202515	4.924	Medium	4.159	4.477	3.861	4.35	0.297	0.572	27.771	31	27.871	33	-0.1	2	0.993	0.997	0.981	0.994
KLNISFPATGC*QKL	P62753_C12	C12	P62753	RPS6	5.95884	5.51669	4.27524	4.15862	4.70916	5	4.92371	0.786609	4.924	Medium	3.996	5.038	3.228	4.037	0.768	1.266	27.114	35	24.6	28.4	2.514	6.6	0.974	0.992	0.984	0.989
KQSLDVLDLC*EGDLSPGLTDSTAPSSELGKDDLEELAAAAQKM	Q8IZ73_C431	C431	Q8IZ73	RPUSD2	4.92534	/	/	/	/	1	4.92534	/	4.925	Medium	2.649	3.473	2.232	2.848	0.417	0.626	22.186	24.1	20.714	23.3	1.471	3.53	0.868	0.988	0.869	0.905
KESAPSSGPPPKPPVSSGSGSSSSSSSC*SSRK	Q9H7N4_C826	C826	Q9H7N4	SCAF1	5.14867	/	4.70393	/	/	2	4.9263	0.314479	4.926	Medium	1.993	2.86	0.992	1.618	1.001	1.343	18.836	22.7	12.476	16.35	6.36	9.099	0.706	0.889	0.363	0.57
KDALSLFTVPEDC*PIGQKE	Q01432_C47	C47	Q01432	AMPD3	4.92702	/	/	/	/	1	4.92702	/	4.927	Medium	4.261	4.583	3.763	4.175	0.497	0.61	28.957	32	26.971	29.9	1.986	4.7	0.992	0.998	0.97	0.988
KAEDC*WELQISPELLAHGRQ	Q14807_C575	C575	Q14807	KIF22	3.79713	4.27355	5.93575	5.46611	5.17116	5	4.92874	0.876273	4.929	Medium	2.537	3.229	2.215	3.285	0.322	0.528	21.886	23.5	20.144	24.4	1.741	3.89	0.837	0.975	0.196	0.281
KQNHESVQWC*YDNFINYRS	O43143_C644	C644	O43143	DHX15	/	/	/	4.93039	/	1	4.93039	/	4.93	Medium	4.288	4.503	4.18	4.359	0.108	0.355	28.586	31	30.4	33	-1.814	0.9	0.994	0.998	0.983	0.991
KNGETYNGHLVSC*DNWMNINLRE	Q9Y4Z0_C32	C32	Q9Y4Z0	LSM4	5.04018	4.82099	/	/	/	2	4.93058	0.154991	4.931	Medium	4.105	4.589	3.671	3.999	0.435	0.771	27.729	32	26.171	28	1.557	4.9	0.99	0.997	0.907	0.961
RTHMSSC*RV	Q9NP64_C52	C52	Q9NP64	ZCCHC17	/	/	4.93064	/	/	1	4.93064	/	4.931	Medium	3.777	4.013	3.291	4.037	0.486	0.863	25.514	26.5	24.8	28.4	0.714	2	0.977	0.993	0.791	0.853
RVPAPVTMDSFFFGC*ELSGHTRS	O75607_C41	C41	O75607	NPM3	/	4.53018	5.36155	4.90526	/	3	4.93233	0.416346	4.932	Medium	4.431	4.586	3.763	3.968	0.668	0.887	30	32	26.371	27.7	3.629	6	0.991	0.996	0.299	0.376
KLC*PEASDIATSVRN	Q96T51_C184	C184	Q96T51	RUFY1	4.34532	5.5196	/	/	/	2	4.93246	0.830341	4.932	Medium	3.999	4.335	2.901	3.495	1.098	1.424	26.857	28.8	22.967	25.1	3.89	6.13	0.965	0.992	0.981	0.994
KICNEILTSPC*SPEIRV	Q9BPX3_C843	C843	Q9BPX3	NCAPG	/	4.93272	/	/	/	1	4.93272	/	4.933	Medium	1.695	2.617	0.989	2.166	0.706	0.883	17.317	22.2	13.066	21	4.251	5.48	0.621	0.971	0.296	0.47
REC*LPLIIFLRN	P62701_C41	C41	P62701	RPS4X	4.91817	5.03875	4.98238	4.48256	5.24503	5	4.93338	0.280224	4.933	Medium	3.759	4.444	3.254	3.887	0.505	0.813	26.071	29.8	24.757	27	1.314	4.2	0.967	0.997	0.978	0.988
REC*LQALEFLHANQVIHRD	Q13177_C352	C352	Q13177	PAK2	/	4.93463	/	/	/	1	4.93463	/	4.935	Medium	4.601	5.137	4.199	4.827	0.402	0.69	31.729	35	30.314	34	1.414	5.4	0.985	0.998	0.988	0.993
RSYNVHHPWETGHC*LSEGSDSSLEEPSKDYRE	Q9NW75_C87	C87	Q9NW75	GPATCH2	/	/	3.72313	6.15251	/	2	4.93782	1.71783	4.938	Medium	3.124	3.804	2.866	3.72	0.258	0.831	23.414	25.4	23.114	26	0.3	2.5	0.963	0.996	0.95	0.979
RETC*SLWPGQALSLQVEQLLHHRR	P19623_C25	C25	P19623	SRM	4.59588	5.1858	4.91761	4.94459	5.04528	5	4.93783	0.218183	4.938	Medium	3.354	4.492	3.098	4.321	0.256	0.519	24.886	31	24.709	32	0.177	3.14	0.959	0.994	0.581	0.834
KTIIGQQGDQSC*ANKL	P35251_C607	C607	P35251	RFC1	10	/	2.98007	2.94634	3.83973	4	4.94153	3.39756	4.942	Medium	3.582	4.311	3.368	4.162	0.214	0.356	24.971	28.6	25.229	29.8	-0.257	0.1	0.988	0.997	0.974	0.987
RFC*ADCIITALRS	Q99496_C72	C72	Q99496	RNF2	/	4.16827	5.71539	/	/	2	4.94183	1.09398	4.942	Medium	4.165	4.29	3.82	4.043	0.345	0.649	27.471	28.4	26.771	28.4	0.7	2	0.994	0.998	0.963	0.988
KLTLPNGEPVPC*LLLANKC	O14966_C120	C120	O14966	RAB29	6.76853	4.93817	3.95479	4.11844	/	4	4.94498	1.28958	4.945	Medium	3.889	4.397	3.674	4.139	0.215	0.744	26.457	29.4	26.4	29.5	0.057	3.7	0.981	0.997	0.956	0.968
KINQMVC*NSDRV	P06400_C853	C853	P06400	RB1	/	/	/	4.01581	5.88063	2	4.94822	1.31863	4.948	Medium	3.318	4.317	2.615	3.806	0.703	0.876	24.386	28.6	21.499	26.5	2.887	5.22	0.911	0.994	0.81	0.9
KDLSAGAVSAVQC*IANPIKL	Q7L266_C97	C97	Q7L266	ASRGL1	/	/	/	/	4.94845	1	4.94845	/	4.948	Medium	2.251	2.876	1.324	2.066	0.927	1.177	20.639	22.7	14.997	19.89	5.641	7.68	0.789	0.977	0.519	0.767
RC*SVLAAANSVFGRW	P33992_C482	C482	P33992	MCM5	4.82015	5.04316	4.63392	/	5.3045	4	4.95043	0.289319	4.95	Medium	4.346	4.833	3.671	4.078	0.675	0.95	29.457	34	26.286	28.8	3.171	5.5	0.992	0.997	0.983	0.99
RYVENPSQVLNC*ERR	O75694_C1344	C1344	O75694	NUP155	/	3.75103	5.50424	5.60226	/	3	4.95251	1.04167	4.953	Medium	2.422	2.909	2.026	2.824	0.396	0.796	21.331	22.8	19.334	23.2	1.997	5.51	0.735	0.969	0.866	0.996
REVFNTDEC*SIQHCLYQFTRN	Q9Y5T5_C631	C631	Q9Y5T5	USP16	4.01425	5.90005	/	/	/	2	4.95715	1.33346	4.957	Medium	2.882	3.676	1.902	2.775	0.979	1.154	22.829	24.8	18.237	23.2	4.591	6.09	0.832	0.994	0.959	0.984
RFSGGYPALMDC*MNKL	Q9BPW8_C138	C138	Q9BPW8	NIPSNAP1	/	/	4.95759	/	/	1	4.95759	/	4.958	Medium	2.734	3.402	2.705	3.308	0.029	0.107	22.414	23.9	22.871	24.4	-0.457	0	0.935	0.992	0.901	0.946
RSNNTSKPSHSVDAHTAEVNC*LSFNPYSEFILATGSADKT	Q09028_C278	C278	Q09028	RBBP4	4.95984	/	4.71047	4.45869	5.71433	4	4.96083	0.542398	4.961	Medium	3.866	4.491	3.4	4.016	0.466	0.661	26.557	31	25.386	28.1	1.171	2.9	0.982	0.997	0.987	0.996
KLMDLDVEQLGIPEQEYSC*VVKM	P12004_C135	C135	P12004	PCNA	4.749	4.03917	5.03177	6.03353	/	4	4.96337	0.826644	4.963	Medium	4.399	4.981	2.729	3.591	1.67	1.914	30.357	34	22.147	25.4	8.21	10.6	0.867	0.991	0.911	0.931
RVSSSC*LDLPDSTEEKG	Q5VT52_C1071	C1071	Q5VT52	RPRD2	/	/	4.96368	/	/	1	4.96368	/	4.964	Medium	4.053	4.27	3.767	3.987	0.287	0.429	27	28.2	26.457	27.9	0.543	1.4	0.991	0.997	0.875	0.942
KNVDAILEEYANC*KK	Q15014_C165	C165	Q15014	MORF4L2	/	/	/	/	4.9654	1	4.9654	/	4.965	Medium	2.249	2.512	2.099	2.36	0.15	0.267	20.943	22	20.206	22.2	0.737	1.66	0.778	0.971	0.958	0.987
KDIVENIC*GRE	P42166_C330	C330	P42166	TMPO	/	/	4.67062	5.26316	/	2	4.96689	0.418989	4.967	Medium	1.723	2.614	0.96	2.246	0.763	1.349	17.336	22.2	10.989	21.7	6.347	13.282	0.777	0.977	0.421	0.863
RLQTEAQEDDWYDC*HRE	Q9UHI6_C758	C758	Q9UHI6	DDX20	/	4.33217	4.39613	/	6.17297	3	4.96709	1.04481	4.967	Medium	1.184	1.417	0.217	0.852	0.967	1.432	14.131	15.66	5.496	12.25	8.635	13.256	0.648	0.946	0.151	0.339
RC*GVHVLQSALLQLPRL	Q86U38_C141	C141	Q86U38	NOP9	/	/	4.96739	/	/	1	4.96739	/	4.967	Medium	3.192	3.754	2.498	3.234	0.694	0.928	23.557	25.2	21.739	24.2	1.819	3.91	0.933	0.989	0.474	0.713
KFLVCADCEIGPIGWHC*LDDKN	P47224_C106	C106	P47224	RABIF	5.23924	/	/	4.70073	/	2	4.96998	0.380784	4.97	Medium	3.213	4.592	2.961	4.325	0.252	0.662	24.243	32	24.229	32	0.014	0.8	0.927	0.995	0.98	0.986
RYLPDTLLLEEC*GLLRK	P21964_C207	C207	P21964	COMT	/	3.39821	/	6.26655	5.25529	3	4.97335	1.45481	4.973	Medium	3.571	4.34	2.583	3.407	0.988	1.258	25.071	28.8	22.057	24.8	3.014	4.4	0.904	0.988	0.905	0.949
KAPPKPC*AGNQGTQITVEDLFYNIATRR	P40692_C142	C142	P40692	MLH1	5.92347	4.80003	4.85745	4.31891	/	4	4.97497	0.676876	4.975	Medium	4.239	4.386	4.104	4.296	0.135	0.223	28.043	29.3	29.286	32	-1.243	-0.2	0.994	0.998	0.988	0.995
KISSSVDATTVTSQQC*VFRD	Q5T3J3_C524	C524	Q5T3J3	LRIF1	/	/	3.90457	4.98659	6.03376	3	4.97497	1.06464	4.975	Medium	3.134	4.295	3.052	3.89	0.081	0.429	23.771	28.4	23.971	27	-0.2	1.4	0.928	0.993	0.884	0.941
KC*ADLSLSPIYPAARG	P18858_C846	C846	P18858	LIG1	/	2.59778	/	7.35299	/	2	4.97539	3.36244	4.975	Medium	3.458	4.31	3.152	3.871	0.306	0.905	24.586	28.6	23.636	26.9	0.95	6.05	0.98	0.997	0.794	0.95
RSLLETNEIPSLILWGPPGC*GKT	Q96S55_C272	C272	Q96S55	WRNIP1	5.89192	6.07374	4.03542	4.28791	4.5932	5	4.97644	0.941891	4.976	Medium	3.841	4.382	3.598	4.063	0.243	0.424	26.1	29.2	25.886	28.6	0.214	1.6	0.987	0.996	0.912	0.957
RAC*AAGTPAVIRI	P51610_C1139	C1139	P51610	HCFC1	5.66462	4.55939	4.75403	5.27226	4.65146	5	4.98035	0.471706	4.98	Medium	1.535	2.064	0.913	1.38	0.621	0.784	16.494	20.2	12.327	15.28	4.167	5.18	0.674	0.838	0.166	0.282
KGPAVGIDLGTTYSC*VGVFQHGKV	P11142_C17	C17	P11142	HSPA8	4.12489	4.87657	4.72556	5.29016	5.89476	5	4.98239	0.659469	4.982	Medium	4.753	5.021	3.833	4.093	0.92	1.414	33.143	35	26.957	29	6.186	8.7	0.993	0.997	0.953	0.976
KTIEEC*EVILMVGLPGSGKT	Q1KMD3_C452	C452	Q1KMD3	HNRNPUL2	/	4.98512	/	/	/	1	4.98512	/	4.985	Medium	4.377	4.615	3.994	4.214	0.383	0.497	29.629	32	28.4	31	1.229	3.2	0.993	0.998	0.984	0.993
RYQNLSPVGSGAYGSVC*AAFDTKT	Q16539_C39	C39	Q16539	MAPK14	6.40071	4.73469	3.82439	/	/	3	4.9866	1.3065	4.987	Medium	4.689	5.446	4.207	4.99	0.481	0.631	31.057	35	30.271	35	0.786	2.4	0.976	0.997	0.865	0.962
KNHC*VPPYSESKY	Q5QJE6_C618	C618	Q5QJE6	DNTTIP2	/	/	4.78124	/	5.20082	2	4.99103	0.296688	4.991	Medium	2.629	3.681	2.76	3.789	-0.131	0.106	21.743	24.9	22.49	26.4	-0.747	0.74	0.943	0.996	0.885	0.931
REREQHIAEC*MAKM	Q8TAE8_C124	C124	Q8TAE8	GADD45GIP1	/	/	/	4.99278	/	1	4.99278	/	4.993	Medium	2.581	3.968	1.869	3.67	0.712	1.495	21.666	26.2	17.676	25.8	3.99	10.07	0.851	0.992	0.542	0.847
KC*SLNPEWNETFRF	P05771_C217	C217	P05771	PRKCB	/	/	/	4.80646	5.17911	2	4.99278	0.263503	4.993	Medium	3.258	3.955	2.483	3.489	0.775	1.072	23.757	26.1	21.629	25	2.129	6.14	0.9	0.992	0.941	0.954
KVTDISGGC*GAMYEIKI	Q53S33_C59	C59	Q53S33	BOLA3	4.58438	/	/	5.13496	5.27304	3	4.99746	0.364339	4.997	Medium	4.292	4.589	4.124	4.388	0.169	0.618	28.857	32	29.986	33	-1.129	2.6	0.993	0.998	0.903	0.94
KKVGILDVDLC*GPSIPRM	Q9Y5Y2_C54	C54	Q9Y5Y2	NUBP2	5.80653	/	/	4.18936	/	2	4.99794	1.14351	4.998	Medium	3.904	4.203	3.223	3.464	0.681	0.913	26.4	27.7	24.271	25	2.129	3.2	0.988	0.993	0.823	0.933
RKDQVEYLVQQNVIPPFC*NLLSVKD	O00505_C417	C417	O00505	KPNA3	/	/	/	4.99826	/	1	4.99826	/	4.998	Medium	4.319	4.752	4.067	4.277	0.253	0.685	29.343	33	29.071	32	0.271	4.8	0.992	0.997	0.988	0.996
KSC*SPLAFSAFGDLTIKS	Q96EY5_C231	C231	Q96EY5	MVB12A	5.54506	5.57032	3.88848	/	/	3	5.00129	0.963802	5.001	Low	2.494	2.825	1.278	1.556	1.216	1.391	21.857	22.6	14.687	16.06	7.17	8.79	0.726	0.96	0.347	0.593
KGFC*YVEFDEVDSLKE	Q15056_C85	C85	Q15056	EIF4H	4.47042	4.96247	4.5444	5.55847	5.47242	5	5.00164	0.506086	5.002	Low	3.989	4.469	3.755	4.234	0.234	0.436	27.086	31	27.657	31	-0.571	0.5	0.992	0.998	0.967	0.982
RC*ADYVVTGAWSAKA	Q9Y617_C98	C98	Q9Y617	PSAT1	5.13946	4.61184	4.41784	5.83873	/	4	5.00197	0.635736	5.002	Low	2.791	4.043	2.411	3.559	0.38	0.824	22.58	26.6	20.646	25.3	1.934	5.51	0.922	0.996	0.844	0.923
KC*GYAGSNFPEHIFPALVGRPIIRS	P61160_C20	C20	P61160	ACTR2	/	4.04975	/	/	5.95527	2	5.00251	1.34741	5.003	Low	4.397	4.543	4.226	4.398	0.171	0.284	29.7	32	30.914	33	-1.214	0.1	0.992	0.997	0.983	0.994
RFLAEYHDDFFPESAYVAAC*EAHYSTKN	Q8N5Y2_C508	C508	Q8N5Y2	MSL3	/	/	2.92241	7.08423	/	2	5.00332	2.94285	5.003	Low	3.485	4.057	3.124	3.83	0.361	0.529	24.671	26.7	24.229	26.6	0.443	1.2	0.857	0.994	0.911	0.948
RGCHESC*LDEEVEGQGFCSGPGWDPVTGWGTPNFPALLKT	O14773_C526	C526	O14773	TPP1	/	/	5.54002	/	4.46691	2	5.00347	0.758803	5.003	Low	4.202	4.728	3.463	3.818	0.738	1.185	28.371	33	25.214	26.5	3.157	7	0.991	0.997	0.98	0.994
KHLLSLMGIPYLDAPSEAEASC*AALVKA	P39748_C163	C163	P39748	FEN1	4.30771	/	5.25191	5.43448	5.04329	4	5.00935	0.494308	5.009	Low	4.361	4.61	3.964	4.195	0.397	0.548	29.529	32	28.1	31	1.429	3.3	0.99	0.997	0.95	0.977
RVTAVIPC*FPYARQ	P11908_C91	C91	P11908	PRPS2	5.01388	/	/	/	/	1	5.01388	/	5.014	Low	2.883	3.333	2.304	2.854	0.579	0.743	22.786	23.7	20.926	23.3	1.86	4.35	0.989	0.996	0.884	0.969
KC*DEPLSILVRN	P05161_C78	C78	P05161	ISG15	/	/	/	5.01398	/	1	5.01398	/	5.014	Low	1.819	2.193	1.456	1.759	0.363	0.536	18.393	21	15.599	17.16	2.794	4.39	0.885	0.969	0.27	0.484
KNNTQVLINC*RN	P62316_C46	C46	P62316	SNRPD2	6.12357	5.64784	4.4697	4.58531	4.24365	5	5.01401	0.822553	5.014	Low	4.273	4.831	3.634	4.12	0.639	1.646	28.671	34	26.571	29.3	2.1	5.7	0.988	0.997	0.945	0.968
KILC*FYGPPGVGKT	P36776_C520	C520	P36776	LONP1	/	/	/	/	5.01654	1	5.01654	/	5.017	Low	4.505	4.812	4.141	4.331	0.364	0.763	30.829	34	29.971	32	0.857	6.1	0.994	0.998	0.968	0.983
RNTGDADQWC*PLLETLTDAEMEKKI	Q12824_C350	C350	Q12824	SMARCB1	/	5.85687	4.58384	4.90738	4.74248	4	5.02264	0.571623	5.023	Low	4.056	4.963	3.475	4.282	0.581	1.02	27.814	34	26.743	32	1.071	3.9	0.961	0.997	0.923	0.958
RGLPFGC*SKE	P31943_C122	C122	P31943	HNRNPH1	4.62672	4.90874	4.9806	5.10139	5.49836	5	5.02316	0.317806	5.023	Low	4.351	4.771	4.149	4.297	0.202	0.474	29.186	34	29.929	32	-0.743	2	0.991	0.997	0.986	0.991
RYLLQYQEPIPCEQLVTALC*DIKQ	P25789_C115	C115	P25789	PSMA4	4.57319	4.68584	5.03822	5.81364	/	4	5.02772	0.560137	5.028	Low	4.23	4.637	3.716	4.078	0.514	0.693	28.457	32	26.429	28.8	2.029	3.8	0.993	0.997	0.996	0.999
RWDVLIQQATQC*LNRL	Q9BUJ2_C487	C487	Q9BUJ2	HNRNPUL1	/	/	/	6.21193	3.84457	2	5.02825	1.67398	5.028	Low	4.318	4.76	3.861	4.255	0.458	0.652	29.043	33	27.743	32	1.3	2.3	0.994	0.998	0.966	0.986
KLDINLLDNVVNC*LYHGEGAQQRM	O14980_C34	C34	O14980	XPO1	/	5.36559	4.69129	/	/	2	5.02844	0.476802	5.028	Low	3.62	4.269	2.89	3.592	0.73	1.024	25.071	28.2	23.471	25.4	1.6	2.9	0.961	0.995	0.975	0.985
KYSEEANNLIEEC*EQAERL	Q96HE7_C131	C131	Q96HE7	ERO1A	/	5.02895	/	/	/	1	5.02895	/	5.029	Low	4.106	4.482	3.596	3.956	0.51	0.625	27.386	31	25.657	27.6	1.729	3.4	0.986	0.997	0.981	0.991
KAC*QSIYPLHDVFVRK	P61247_C201	C201	P61247	RPS3A	4.60987	4.77243	5.23374	5.25626	5.27977	5	5.03041	0.315412	5.03	Low	3.675	3.838	3.246	3.479	0.43	0.693	24.886	25.5	24.271	25	0.614	1.3	0.985	0.994	0.961	0.977
RSIQFVDWC*PTGFKV	P68366_C347	C347	P68366	TUBA4A	/	5.79854	4.83891	4.53425	4.95888	4	5.03264	0.540974	5.033	Low	4.421	4.527	3.996	4.199	0.426	0.648	30.071	32	28.229	31	1.843	3.1	0.976	0.987	0.969	0.986
KC*IENLEELQSLRE	Q15435_C112	C112	Q15435	PPP1R7	5.45924	4.85963	/	4.78026	/	3	5.03304	0.371224	5.033	Low	3.072	4.278	2.703	3.958	0.37	0.57	23.543	28.3	23.257	27.6	0.286	0.7	0.941	0.993	0.901	0.954
KKFPCAVC*SRVFMRSDHLAKH	Q3SY56_C319	C319	Q3SY56	SP6	/	/	/	/	5.03305	1	5.03305	/	5.033	Low	4.799	5.113	4.12	4.245	0.679	0.903	33.571	35	29.586	32	3.986	4.8	0.992	0.996	0.896	0.94
KTTWGDGGENSPC*NVVSKQ	O00161_C112	C112	O00161	SNAP23	4.98937	5.32694	5.50751	4.57879	4.76417	5	5.03336	0.384721	5.033	Low	1.654	2.403	1.998	2.866	-0.344	-0.193	17.191	21.8	18.899	23.3	-1.707	-0.97	0.805	0.985	0.27	0.534
KSFQQC*EAGSSTTGELSRK	Q8IYA6_C124	C124	Q8IYA6	CKAP2L	/	/	5.03494	/	/	1	5.03494	/	5.035	Low	0.385	1.038	-0.064	0.726	0.448	0.837	6.007	13.25	5.166	11.29	0.841	2.047	0.359	0.546	0.017	0.04
KKQEEGAEIQC*EAETGGTHKRD	Q9UNY4_C204	C204	Q9UNY4	TTF2	/	5.03983	/	/	/	1	5.03983	/	5.04	Low	-0.094	0.388	-0.677	0.09	0.582	1.006	2.718	6.479	1.164	4.092	1.554	5.212	0.284	0.46	0.054	0.12
RNTSTNEIGWFPC*NRV	P15498_C652	C652	P15498	VAV1	/	5.04319	/	/	/	1	5.04319	/	5.043	Low	3.564	4.319	2.778	3.662	0.786	0.982	25.3	28.7	22.324	25.7	2.976	4.83	0.829	0.997	0.897	0.965
RGLAPLHWADDDGNPTEQYPLNPNGSPGGVAGIC*SCDGRH	O15067_C1285	C1285	O15067	PFAS	4.57536	3.53717	7.02918	/	/	3	5.04724	1.79319	5.047	Low	4.437	4.644	3.954	4.141	0.483	0.605	30.557	33	27.729	29.5	2.829	3.8	0.994	0.997	0.993	0.997
RENLWLNLTDGSILC*GRR	P45974_C219	C219	P45974	USP5	/	5.04757	/	/	/	1	5.04757	/	5.048	Low	4.321	4.543	3.777	4.055	0.544	0.895	29.186	32	26.757	28.5	2.429	3.5	0.994	0.997	0.937	0.995
KNQLC*DLETKL	P26358_C62	C62	P26358	DNMT1	5.56952	5.74551	5.13218	4.02863	4.78113	5	5.05139	0.684811	5.051	Low	2.517	3.436	2.366	3.28	0.152	0.351	21.357	24	21.067	24.4	0.29	2.14	0.94	0.994	0.707	0.792
RTVQLNVC*SSEEVEKV	Q02338_C115	C115	Q02338	BDH1	/	/	/	/	5.05335	1	5.05335	/	5.053	Low	3.312	4.055	3.078	3.518	0.233	0.544	23.943	26.7	23.971	25.2	-0.029	1.6	0.963	0.997	0.929	0.956
KSLWNDPGIQEC*YDRR	P50148_C144	C144	P50148	GNAQ	3.66025	5.25883	4.63507	5.03761	6.68615	5	5.05558	1.0982	5.056	Low	4.072	4.285	3.808	3.951	0.264	0.399	26.871	28.4	26.557	27.5	0.314	1.1	0.994	0.998	0.89	0.92
RVVGC*ELIQAAGILLRL	Q96S94_C82	C82	Q96S94	CCNL2	/	5.19216	4.51965	5.45529	/	3	5.0557	0.482516	5.056	Low	4.364	4.79	3.45	3.588	0.913	1.319	29.414	34	24.943	25.4	4.471	9	0.986	0.993	0.854	0.906
KAEPPQC*TSLAWSADGQTLFAGYTDNLVRV	P63244_C286	C286	P63244	RACK1	4.4866	4.60989	5.26954	5.57636	5.34405	5	5.05729	0.480252	5.057	Low	4.237	4.675	3.907	4.261	0.33	0.557	28.771	33	28.129	32	0.643	2.7	0.992	0.998	0.98	0.994
RSDLYSSC*DRV	Q96E39_C338	C338	Q96E39	RBMXL1	7.20781	6.24078	3.83451	3.7411	4.26483	5	5.05781	1.5717	5.058	Low	2.337	3.084	1.143	2.228	1.194	1.443	21.277	23.2	14.243	21.6	7.034	8.79	0.741	0.954	0.397	0.567
KGILLYGPPGC*GKT	P46459_C264	C264	P46459	NSF	/	/	/	5.06067	/	1	5.06067	/	5.061	Low	4.034	4.447	3.408	3.775	0.626	0.806	26.957	29.8	24.943	26.3	2.014	3.5	0.992	0.998	0.944	0.982
RAIVDALPPPC*ESACTVPTDVDKWFHHQKN	Q15181_C270	C270	Q15181	PPA1	4.95624	5.18494	/	/	5.04424	3	5.06181	0.115358	5.062	Low	2.892	3.395	2.388	2.727	0.504	0.668	22.786	23.9	21.986	23.1	0.8	2	0.86	0.989	0.956	0.978
RLRPFVDGTAGASDPPC*VRG	Q14807_C65	C65	Q14807	KIF22	/	/	5.06334	/	/	1	5.06334	/	5.063	Low	4.013	4.211	3.892	4.126	0.121	0.29	26.514	27.8	27.329	29.4	-0.814	0.5	0.993	0.998	0.944	0.97
KEEEEYKYTSC*KA	Q96RU3_C70	C70	Q96RU3	FNBP1	/	5.06457	/	/	/	1	5.06457	/	5.065	Low	2.774	3.314	2.229	3	0.545	1.194	22.543	23.7	20.984	23.6	1.559	7.01	0.783	0.959	0.937	0.964
KNYSNLLAFC*RR	O75431_C246	C246	O75431	MTX2	5.06592	/	/	/	/	1	5.06592	/	5.066	Low	4.315	4.583	4.178	4.423	0.136	0.286	29.086	32	30.157	33	-1.071	0.1	0.994	0.997	0.985	0.995
RFTQC*QNGKI	O95347_C1174	C1174	O95347	SMC2	5.73226	/	4.26997	/	5.19738	3	5.06654	0.739874	5.067	Low	2.658	3.14	2.35	2.933	0.308	0.384	22.286	23.3	21.719	23.5	0.567	1.77	0.798	0.986	0.556	0.814
KVNLQMVYDSPLC*RL	Q9Y285_C493	C493	Q9Y285	FARSA	6.32149	6.03124	4.08952	3.82428	/	4	5.06663	1.29142	5.067	Low	4.2	4.774	4.159	4.305	0.041	0.508	28.129	34	30.1	32	-1.971	2	0.994	0.998	0.968	0.973
RC*SDWASAVEEDEMRT	Q14493_C72	C72	Q14493	SLBP	6.50334	6.39438	4.25029	3.90181	4.2865	5	5.06726	1.27072	5.067	Low	2.84	3.415	2.913	3.306	-0.073	0.24	22.657	24	23.386	24.4	-0.729	0.2	0.975	0.996	0.699	0.84
KC*QPVFSFGNSEQTKDENSSKS	P49790_C1129	C1129	P49790	NUP153	/	/	4.94495	5.19112	/	2	5.06804	0.174068	5.068	Low	3.064	3.857	2.831	3.631	0.233	0.635	23.271	25.6	23.099	25.6	0.173	1.61	0.877	0.996	0.85	0.92
RNWAC*FTGKK	P53634_C136	C136	P53634	CTSC	/	5.07118	/	/	/	1	5.07118	/	5.071	Low	4	4.265	3.981	4.297	0.019	0.674	26.5	28.2	28.929	32	-2.429	1.3	0.994	0.998	0.879	0.941
RSLVFANSISC*IKRL	Q9GZR7_C599	C599	Q9GZR7	DDX24	/	5.09707	5.25564	4.86138	/	3	5.07136	0.198383	5.071	Low	3.93	4.653	3.487	4.145	0.444	0.88	26.686	33	25.557	29.6	1.129	5.2	0.992	0.997	0.965	0.978
KGAIVTISSGSC*CKPTPQLAAFSASKA	Q3SXM5_C208	C208	Q3SXM5	HSDL1	/	/	/	/	5.07325	1	5.07325	/	5.073	Low	3.969	4.649	3.616	4.282	0.354	0.523	27.471	33	27.514	32	-0.043	1.3	0.945	0.998	0.981	0.993
RQALVEFEDVLGAC*NAVNYAADNQIYIAGHPAFVNYSTSQKI	P14866_C151	C151	P14866	HNRNPL	4.76845	4.50922	5.07896	5.06615	5.94416	5	5.07339	0.54074	5.073	Low	2.665	4.116	2.677	3.884	-0.012	0.233	22.429	27.1	23.029	27	-0.6	0.1	0.938	0.993	0.916	0.947
KLLTEC*PPMMDTEYTKL	P55060_C853	C853	P55060	CSE1L	6.30143	/	3.84769	/	/	2	5.07456	1.73506	5.075	Low	4.082	4.785	3.618	4.317	0.464	0.673	28.4	34	27.257	32	1.143	2	0.978	0.997	0.984	0.995
KSESALSC*LSKQ	Q9GZR7_C832	C832	Q9GZR7	DDX24	6.63944	5.8632	4.21749	4.6002	4.05844	5	5.07575	1.12504	5.076	Low	2.636	3.153	2.005	2.615	0.631	0.827	22.229	23.3	19.134	22.8	3.094	5.15	0.772	0.978	0.925	0.955
RVADYC*ENNYIQATDKRK	Q8IZP0_C33	C33	Q8IZP0	ABI1	5.50747	4.64472	/	/	/	2	5.07609	0.610056	5.076	Low	4.751	5.063	4.396	4.604	0.355	0.813	33	35	32.4	34	0.6	4.2	0.992	0.997	0.646	0.737
RNTGIIC*TIGPASRS	P14618_C49	C49	P14618	PKM	4.67141	5.33343	3.49318	6.80809	/	4	5.07653	1.38268	5.077	Low	4.111	4.819	3.58	4.186	0.531	1.987	28	34	26.091	30	1.909	8.26	0.991	0.997	0.959	0.981
KAGDTVIPLYIPQCGEC*KF	P11766_C100	C100	P11766	ADH5	4.72055	3.06539	3.21926	4.90744	9.47079	5	5.07669	2.5961	5.077	Low	4.034	4.341	3.855	4.123	0.179	0.466	26.757	28.9	27.243	29.3	-0.486	0.8	0.991	0.998	0.992	0.995
KVRPSTGNSASTPQSQC*LPSEIEVKY	Q9UJX3_C131	C131	Q9UJX3	ANAPC7	4.0626	3.03371	/	5.88711	7.32801	4	5.07786	1.90852	5.078	Low	2.983	3.287	2.277	2.803	0.706	0.896	22.971	23.6	21.351	23.2	1.62	3.14	0.807	0.971	0.981	0.992
KYDGSTIVPGEQGAEYQHFIQQC*TDDVRL	Q14019_C52	C52	Q14019	COTL1	4.6351	4.56654	5.26621	4.96265	5.96024	5	5.07815	0.566752	5.078	Low	4.116	4.783	3.746	4.301	0.37	0.625	28.629	34	27.429	32	1.2	4.5	0.984	0.996	0.89	0.915
RLSEAAC*EDEDSASEGLGELFLDGLSTENPHGARL	O95801_C238	C238	O95801	TTC4	5.45208	5.15986	4.62364	/	/	3	5.07853	0.420166	5.079	Low	1.572	2.863	1.008	1.931	0.564	1.084	16.22	22.7	12.933	18.54	3.287	7.04	0.849	0.969	0.125	0.306
KESQYC*VLRD	Q8WXH0_C2520	C2520	Q8WXH0	SYNE2	/	5.08087	/	/	/	1	5.08087	/	5.081	Low	1.015	1.767	0.392	1.092	0.623	0.68	12.67	17.95	7.789	13.84	4.881	5.907	0.827	0.952	0.06	0.148
RLGYTPVC*RA	Q15102_C205	C205	Q15102	PAFAH1B3	/	4.38074	7.00074	5.06296	3.8902	4	5.08366	1.36554	5.084	Low	3.758	4.415	2.998	3.836	0.76	1.229	25.986	29.5	23.886	26.7	2.1	4.7	0.956	0.995	0.949	0.977
KEVFLSNLEETCPMTC*ILGKC	Q86U86_C1228	C1228	Q86U86	PBRM1	/	/	4.73676	5.43252	/	2	5.08464	0.491977	5.085	Low	4.177	4.839	3.868	4.287	0.309	0.716	28.8	34	28.243	32	0.557	4.7	0.985	0.997	0.987	0.99
RDLNYC*FSGMSDHRY	P31943_C267	C267	P31943	HNRNPH1	4.6376	6.49218	4.66508	4.80069	4.84673	5	5.08846	0.78965	5.088	Low	2.978	3.708	2.743	3.602	0.234	0.517	23.043	25	23.143	25.5	-0.1	0.5	0.919	0.991	0.939	0.99
KC*FSLAATRS	Q9NYL9_C231	C231	Q9NYL9	TMOD3	5.46344	4.71746	/	/	/	2	5.09045	0.527488	5.09	Low	1.918	3.55	1.287	2.574	0.631	0.976	18.231	24.4	14.873	22.7	3.359	4.76	0.801	0.972	0.265	0.647
RINAGMLAQFIDKPVC*FVGRL	P35244_C26	C26	P35244	RPA3	4.12054	5.45358	/	4.51247	6.27545	4	5.09051	0.967966	5.091	Low	4.082	4.455	4.379	4.553	-0.296	-0.099	26.986	29.9	32.571	34	-5.586	-4.1	0.991	0.997	0.641	0.683
KVLTC*TDLEQGPNFFLDFENAQPTESEKE	Q9NUQ9_C10	C10	Q9NUQ9	CYRIB	4.50699	4.29273	5.29691	5.54082	5.83066	5	5.09362	0.665226	5.094	Low	2.544	3.267	2.533	3.115	0.012	0.151	22.043	23.6	22.586	23.9	-0.543	-0.3	0.872	0.992	0.986	0.989
RMMIPDC*QRR	O75347_C67	C67	O75347	TBCA	5.03918	5.14896	/	/	/	2	5.09407	0.0776262	5.094	Low	3.748	4.272	3.776	4.205	-0.028	0.25	25.743	28.3	27.086	31	-1.343	0.1	0.994	0.997	0.968	0.98
KAQLSGLQLQPC*LYKR	O43159_C451	C451	O43159	RRP8	4.49921	4.21777	3.36052	6.67493	6.74844	5	5.10017	1.52994	5.1	Low	4.139	4.422	4.008	4.151	0.131	0.487	27.414	29.6	28.157	29.7	-0.743	2.2	0.993	0.997	0.972	0.983
RC*ADDVAYINVETKE	Q9P0R6_C59	C59	Q9P0R6	GSKIP	5.10071	/	/	/	/	1	5.10071	/	5.101	Low	3.489	3.841	2.818	3.347	0.672	1.02	24.386	25.6	23.257	24.6	1.129	2.1	0.943	0.992	0.948	0.988
KLEEENHEAATC*LEDVVYRG	Q13503_C103	C103	Q13503	MED21	5.10101	/	/	/	/	1	5.10101	/	5.101	Low	3.348	3.841	2.741	3.521	0.607	0.893	23.943	25.6	22.774	25.2	1.169	3.98	0.939	0.99	0.925	0.994
KKGDVVHC*WYTGTLQDGTVFDTNIQTSAKK	Q00688_C133	C133	Q00688	FKBP3	2.98823	3.61116	4.83467	8.98195	/	4	5.104	2.69667	5.104	Low	4.232	4.544	4.177	4.372	0.055	0.533	28.5	32	30.329	33	-1.829	3.9	0.994	0.998	0.991	0.994
RNKQPFSC*RG	Q9NYP7_C61	C61	Q9NYP7	ELOVL5	/	5.10406	/	/	/	1	5.10406	/	5.104	Low	3.621	3.865	3.675	4.08	-0.054	0.233	24.8	25.7	26.286	28.8	-1.486	0.1	0.994	0.998	0.972	0.984
RGFGFVTYSCVEEVDAAMC*ARPHKV	P51991_C94	C94	P51991	HNRNPA3	/	/	/	5.08524	5.12866	2	5.10695	0.0307026	5.107	Low	3.327	4.18	2.955	3.614	0.373	0.566	24	27.5	23.6	25.5	0.4	2	0.986	0.996	0.747	0.785
KYEPDSANPDALQC*PIVLCGWRG	Q08J23_C673	C673	Q08J23	NSUN2	5.28292	5.73141	4.42399	4.98993	/	4	5.10706	0.54804	5.107	Low	3.531	4.137	3.139	3.715	0.392	1.151	24.829	27.2	23.794	26	1.034	5.14	0.97	0.991	0.942	0.981
KSYIEGYVPSQADVAVFEAVSSPPPADLC*HALRW	P24534_C50	C50	P24534	EEF1B2	7.11971	7.43126	2.92287	2.97086	/	4	5.11118	2.50244	5.111	Low	2.403	2.935	2.178	2.615	0.225	0.419	21.234	22.8	20.186	22.8	1.049	3.64	0.912	0.992	0.605	0.947
KGVSSVEVQWIPALLPSYCQFDKPLEEPAPTYC*PERG	Q8IY37_C1026	C1026	Q8IY37	DHX37	/	5.82838	5.41675	4.33334	4.87014	4	5.11215	0.650866	5.112	Low	2.736	2.968	1.737	2.067	0.999	1.738	22.471	22.9	17.351	19.91	5.12	9.03	0.736	0.97	0.912	0.966
KC*AADLGLNKG	P49773_C84	C84	P49773	HINT1	4.79644	4.92252	/	5.6207	/	3	5.11322	0.443989	5.113	Low	3.626	4.641	3.266	3.944	0.36	0.88	26.129	33	24.857	27.5	1.271	6.2	0.985	0.997	0.924	0.952
KGKPHC*SRN	Q02878_C44	C44	Q02878	RPL6	6.96706	4.61385	3.72306	3.96249	6.30106	5	5.1135	1.44515	5.114	Low	3.389	4.522	2.813	3.885	0.576	0.814	24.557	31	23.414	27	1.143	4	0.975	0.997	0.814	0.925
KGLLALGDYMNVQCHAC*IGGTNVGEDIRK	P38919_C140	C140	P38919	EIF4A3	/	/	3.85749	6.46298	5.03423	3	5.11823	1.30477	5.118	Low	3.969	4.624	3.51	3.938	0.458	0.823	27.214	32	25.4	27.4	1.814	6	0.992	0.996	0.987	0.993
RMRPGVAC*SVSQAQKD	P32969_C134	C134	P32969	RPL9; RPL9P7; RPL9P8; RPL9P9	5.04185	/	5.19807	/	/	2	5.11996	0.110464	5.12	Low	3.435	4.062	3.115	3.84	0.319	0.707	24.214	26.7	24.114	26.7	0.1	1.3	0.964	0.992	0.944	0.986
RMAASGSQGPSC*ESTSNGRH	Q9Y4B4_C1143	C1143	Q9Y4B4	RAD54L2	8.03706	2.72441	/	5.41238	4.30709	4	5.12024	2.23565	5.12	Low	1.241	1.677	1.2	1.522	0.041	0.248	14.24	17.29	14.33	15.91	-0.09	1.73	0.781	0.859	0.046	0.086
RLVQAFQYTDEHGEVC*PAGWKPGSDTIKPNVDDSKE	P32119_C172	C172	P32119	PRDX2	/	6.17363	2.54194	6.65021	/	3	5.12193	2.247	5.122	Low	4.353	4.525	3.939	4.248	0.414	1.143	29.3	31	28.129	32	1.171	6.5	0.992	0.998	0.935	0.965
RYTISSALNLMQIC*KG	P78346_C180	C180	P78346	RPP30	4.28015	/	/	5.96624	/	2	5.12319	1.19225	5.123	Low	4.132	4.815	3.633	4.357	0.5	0.841	28.614	34	27.3	33	1.314	4.2	0.982	0.997	0.976	0.984
KC*EIDPMFQKT	Q15003_C239	C239	Q15003	NCAPH	/	5.12454	/	/	/	1	5.12454	/	5.125	Low	3.205	3.671	2.967	3.54	0.238	0.461	23.557	24.8	23.657	25.2	-0.1	0.4	0.934	0.998	0.865	0.922
RATVAPEDVSEVIFGHVLAAGC*GQNPVRQ	Q9BWD1_C65	C65	Q9BWD1	ACAT2	4.56439	6.09997	5.25149	3.29713	6.41015	5	5.12463	1.25235	5.125	Low	2.602	3.547	1.941	2.368	0.661	1.799	22.114	24.4	18.824	22.2	3.29	7.32	0.774	0.872	0.87	0.906
RFELSC*YSLAPQIKV	P00966_C132	C132	P00966	ASS1	4.67611	10	2.9281	2.90484	/	4	5.12726	3.35274	5.127	Low	3.267	3.779	2.783	3.261	0.485	0.736	23.743	25.3	22.914	24.3	0.829	2	0.914	0.997	0.955	0.97
KTTPQSEMGGYYCNVC*DCVVKD	Q96NC0_C85	C85	Q96NC0	ZMAT2	5.1273	/	/	/	/	1	5.1273	/	5.127	Low	4.411	4.596	4.287	4.498	0.123	0.237	30.143	32	31.571	33	-1.429	-1	0.992	0.998	0.988	0.996
RAANILVSDTLSC*KI	P06239_C378	C378	P06239	LCK	4.74802	5.44921	5.12784	5.37303	4.94572	5	5.12876	0.2919	5.129	Low	4.424	4.793	4.047	4.271	0.376	0.732	30.157	34	28.971	32	1.186	4.9	0.994	0.998	0.974	0.992
KFTVAESC*DRI	Q04726_C26	C26	Q04726	TLE3	/	/	/	2.88724	7.37143	2	5.12934	3.1708	5.129	Low	4.264	4.433	3.81	4.029	0.454	0.551	28.343	29.7	26.714	28.3	1.629	2.7	0.989	0.995	0.7	0.825
RGPAGNNDC*RI	Q07955_C16	C16	Q07955	SRSF1	5.62295	5.56258	4.70287	4.38022	5.3787	5	5.12946	0.556009	5.129	Low	3.887	4.516	3.716	4.566	0.171	0.687	26.614	31	27.443	34	-0.829	4.4	0.935	0.97	0.945	0.971
KSPQLILVNMASFPEC*TAAAIKA	Q96E11_C154	C154	Q96E11	MRRF	/	/	3.25648	5.0409	7.0939	3	5.13043	1.92028	5.13	Low	3.469	4.341	3	3.932	0.469	0.676	24.657	28.9	23.563	27.4	1.094	3.16	0.942	0.993	0.908	0.94
RC*ELLYEGPPDDEAAMGIKS	P13639_C369	C369	P13639	EEF2	4.89806	4.50586	5.55642	5.56571	/	4	5.13151	0.521221	5.132	Low	3.34	4.123	2.961	3.476	0.379	0.744	24.229	27.1	23.324	25	0.904	2.93	0.968	0.99	0.94	0.992
KGFEVYLAEMSADNQTC*GKRN	P49750_C1967	C1967	P49750	YLPM1	/	5.20836	5.05637	/	/	2	5.13237	0.107473	5.132	Low	4.683	4.981	4.21	4.348	0.473	0.732	31.957	34	30.686	33	1.271	4.7	0.993	0.998	0.998	0.999
KMGAMAKPDC*IITCDGKN	Q01469_C43	C43	Q01469	FABP5	4.67876	5.76106	4.25782	/	5.84057	4	5.13455	0.788961	5.135	Low	3.556	3.887	3.164	3.596	0.392	0.582	24.614	25.8	24.186	25.4	0.429	1.2	0.985	0.996	0.437	0.708
KLSSC*DSFTSTINELNHCLSLRT	P07814_C92	C92	P07814	EPRS1	6.00494	7.04898	4.66738	3.71878	4.25053	5	5.13812	1.3626	5.138	Low	1.506	2.398	1.729	2.611	-0.224	0.061	16.177	21.7	17.356	22.8	-1.179	0.73	0.832	0.987	0.189	0.341
KVLSEC*SPLMNDIFNKE	P53618_C623	C623	P53618	COPB1	5.01144	5.26498	/	/	/	2	5.13821	0.17928	5.138	Low	3.156	3.301	2.594	2.956	0.563	0.776	23.343	23.7	22.714	23.5	0.629	1.1	0.901	0.99	0.977	0.986
KSGC*SEAQPPESPETRL	Q9Y6A5_C426	C426	Q9Y6A5	TACC3	5.78413	4.49367	/	/	/	2	5.1389	0.912497	5.139	Low	0.37	1.598	-0.639	1.141	1.009	1.406	5.801	16.77	2.042	14.12	3.759	7.565	0.384	0.832	0.061	0.089
RVLDILEDYC*MWRN	O60264_C519	C519	O60264	SMARCA5	/	/	5.13913	/	/	1	5.13913	/	5.139	Low	3.92	4.431	3.718	4.236	0.201	0.37	26.643	29.7	27.414	32	-0.771	0.8	0.991	0.998	0.987	0.995
KHGNEVC*KQ	P52594_C89	C89	P52594	AGFG1	5.13942	/	/	/	/	1	5.13942	/	5.139	Low	4.021	4.335	3.811	4.161	0.21	0.349	26.757	28.8	27.029	29.8	-0.271	0.4	0.985	0.997	0.978	0.992
KVAC*ITEQVLTLVNKR	P04843_C477	C477	P04843	RPN1	7.41878	5.10259	4.16331	4.77841	4.24298	5	5.14121	1.33075	5.141	Low	3.323	4.297	2.838	3.974	0.485	0.663	24.314	28.5	23.06	27.7	1.254	3.08	0.892	0.994	0.952	0.976
RINPYMSSPC*HIEMILTEKE	P18621_C144	C144	P18621	RPL17	5.66062	4.62236	/	/	/	2	5.14149	0.734161	5.141	Low	4.388	4.885	3.854	4.155	0.534	0.749	29.886	34	27.471	29.7	2.414	4.5	0.992	0.997	0.989	0.994
KDC*EVVMMIGLPGAGKT	Q00839_C497	C497	Q00839	HNRNPU	/	/	/	4.99939	5.2873	2	5.14335	0.203583	5.143	Low	4.318	4.624	4.265	4.418	0.054	0.401	28.986	32	31.357	33	-2.371	2.1	0.993	0.998	0.978	0.987
KTTTASLVC*QELGYSYVELNASDTRS	P35251_C665	C665	P35251	RFC1	/	/	5.14489	/	/	1	5.14489	/	5.145	Low	3.999	4.147	4.015	4.278	-0.016	0.206	26.414	27.3	28.5	32	-2.086	-0.1	0.994	0.998	0.958	0.976
RSYVC*LTSLRR	Q86T24_C505	C505	Q86T24	ZBTB33	/	/	5.45943	4.83528	/	2	5.14736	0.441341	5.147	Low	4.258	4.535	3.711	4.043	0.547	0.674	28.486	32	26.214	28.4	2.271	3.6	0.988	0.996	0.948	0.977
RGDSYSEGC*LGQTGARI	O95807_C87	C87	O95807	TMEM50A	/	5.14811	/	/	/	1	5.14811	/	5.148	Low	4.05	4.461	3.825	4.105	0.225	0.374	27.271	30	27.043	29.1	0.229	1.1	0.991	0.996	0.957	0.986
KLDNWLNELETYC*TRN	Q9NP72_C110	C110	Q9NP72	RAB18	4.01082	/	4.48363	4.58533	7.52205	4	5.15046	1.60076	5.15	Low	3.624	4.253	2.799	3.703	0.825	1.423	25.614	28.1	22.696	25.9	2.919	4.8	0.879	0.996	0.944	0.97
RADIEVAC*YGYEGIDAVKE	P05198_C199	C199	P05198	EIF2S1	3.50691	4.26707	4.95297	5.73976	7.29571	5	5.15248	1.45516	5.152	Low	4.661	4.97	4.106	4.462	0.554	0.638	32.257	34	29.557	33	2.7	4.8	0.992	0.998	0.995	0.999
KEGLAESEPMIC*HTLPLPEGFQVVKV	P49711_C155	C155	P49711	CTCF	2.51283	/	5.50227	5.00221	7.60107	4	5.15459	2.09032	5.155	Low	3.852	4.211	3.228	3.761	0.624	0.801	25.786	27.8	24.371	26.2	1.414	1.7	0.992	0.996	0.937	0.984
KLIQYC*QSKG	P15121_C200	C200	P15121	AKR1B1	/	/	/	/	5.15475	1	5.15475	/	5.155	Low	4.304	4.526	4.145	4.284	0.158	0.425	28.929	32	30.014	32	-1.086	2.5	0.994	0.997	0.963	0.975
KVC*IESEHSMDTLLATLKK	O00244_C41	C41	O00244	ATOX1	7.79	3.63026	5.16717	/	4.04731	4	5.15869	1.87039	5.159	Low	1.964	2.687	0.85	1.807	1.114	1.493	18.85	22.4	11.712	17.5	7.138	9.34	0.492	0.957	0.425	0.646
RLDYFLLSHSLLPALC*DSKI	P27695_C296	C296	P27695	APEX1	4.42576	4.63257	5.48605	5.69209	5.56555	5	5.1604	0.585489	5.16	Low	4.704	5.127	3.746	4.251	0.958	1.056	32.443	35	26.929	32	5.514	7.4	0.974	0.995	0.943	0.974
RAIYDTPC*IQAESEKWQQALKS	O00232_C255	C255	O00232	PSMD12	5.5439	/	4.06842	5.87554	/	3	5.16262	0.962004	5.163	Low	3.305	4.2	2.862	3.473	0.443	0.738	24.129	27.7	23.3	25	0.829	2.7	0.868	0.992	0.996	0.998
RVQQVELIC*EYNDLKT	Q8N806_C374	C374	Q8N806	UBR7	6.0475	4.58698	/	4.85832	/	3	5.16427	0.776841	5.164	Low	3.082	3.715	2.468	3.222	0.614	0.788	23.229	25	22.314	24.2	0.914	1.3	0.945	0.992	0.969	0.983
KQAFTDVATGSLGQGLGAAC*GMAYTGKY	P29401_C133	C133	P29401	TKT	/	2.21527	5.50013	6.37133	6.57113	4	5.16446	2.02037	5.164	Low	3.84	4.097	2.972	3.575	0.868	1.227	25.843	27	23.446	25.4	2.397	3.38	0.961	0.992	0.909	0.98
KDIDDDLEGEVTEEC*GKF	Q9UHX1_C487	C487	Q9UHX1	PUF60	4.33658	/	5.87295	5.29117	/	3	5.1669	0.775684	5.167	Low	4.334	4.59	4.159	4.424	0.175	0.629	29.186	32	30.671	33	-1.486	1.9	0.992	0.997	0.928	0.964
RDAVPATLHLLPC*EVAVDGPAPVGRF	Q8TDP1_C34	C34	Q8TDP1	RNASEH2C	5.49082	5.85393	4.70154	4.69199	5.09633	5	5.16692	0.505967	5.167	Low	3.709	3.918	3.339	3.659	0.369	0.793	25.029	25.9	24.671	25.7	0.357	1.1	0.983	0.99	0.782	0.906
KVAGDC*LDEKQ	Q96AG4_C131	C131	Q96AG4	LRRC59	3.33831	2.64684	5.75667	6.60781	7.49626	5	5.16918	2.0943	5.169	Low	4.439	4.801	3.967	4.152	0.473	0.684	30.357	34	27.857	29.7	2.5	4.7	0.993	0.997	0.974	0.985
RTLLVNC*QNKS	Q8TC07_C197	C197	Q8TC07	TBC1D15	4.70042	4.14358	7.20991	/	4.62504	4	5.16974	1.3823	5.17	Low	2.903	3.851	2.342	3.249	0.561	0.671	22.943	25.6	20.903	24.3	2.04	3.56	0.815	0.992	0.818	0.889
KTC*NVLVALEQQSPDIAQGVHLDRN	P31153_C104	C104	P31153	MAT2A	5.22491	5.63994	4.95418	5.31604	4.72635	5	5.17228	0.349487	5.172	Low	4.719	5.148	3.573	3.83	1.145	1.418	32.371	35	25.471	26.6	6.9	9.6	0.985	0.991	0.996	0.998
RGSGDVC*GVLALAPGTNAGDGARV	Q8WUY8_C108	C108	Q8WUY8	NAT14	/	4.10225	6.24515	/	/	2	5.1737	1.51526	5.174	Low	3.974	4.129	3.41	3.573	0.564	0.736	26.343	27.2	24.814	25.4	1.529	2.3	0.987	0.994	0.366	0.648
RADHQPLTEASYVNLPTIALC*NTDSPLRY	P08865_C148	C148	P08865	RPSA	5.80007	5.35196	4.75992	5.04258	4.92664	5	5.17624	0.410344	5.176	Low	4.234	4.633	3.746	4.252	0.488	0.693	28.5	32	27.114	32	1.386	2.6	0.993	0.998	0.97	0.986
RIRC*EEEDVEMSEDAYTVLTRI	Q9Y230_C375	C375	Q9Y230	RUVBL2	5.10534	3.53301	5.9707	6.101	/	4	5.17751	1.18203	5.178	Low	3.891	4.879	3.246	4.357	0.644	1.1	27.014	34	25.429	33	1.586	3.6	0.971	0.996	0.87	0.98
KVLMSVQYFLEDVDC*KQ	Q05655_C127	C127	Q05655	PRKCD	5.60276	4.75643	/	/	/	2	5.17959	0.598446	5.18	Low	2.369	2.666	2.185	2.423	0.184	0.562	21.434	22.3	20.839	22.4	0.596	4.39	0.89	0.993	0.879	0.945
RKIPC*DVTEAEIISLGLPFGKV	O95758_C68	C68	O95758	PTBP3	5.47309	/	/	4.89123	/	2	5.18216	0.411434	5.182	Low	2.61	3.241	2.281	3.222	0.329	0.659	21.924	23.5	20.824	24.2	1.1	2.94	0.86	0.987	0.73	0.921
RVFIWTC*DDASSNTWSPKL	P55735_C245	C245	P55735	SEC13	/	/	/	3.88984	6.47698	2	5.18341	1.82938	5.183	Low	3.303	4.286	2.834	3.6	0.469	0.791	24.486	28.4	23.034	25.5	1.451	3.2	0.831	0.994	0.969	0.984
KTAC*GFCFVEYYSRA	P52298_C81	C81	P52298	NCBP2	4.88743	5.3765	/	5.24285	5.22699	4	5.18344	0.208423	5.183	Low	4.309	4.523	4.157	4.383	0.152	0.823	28.686	31	30.214	33	-1.529	5.1	0.989	0.996	0.977	0.986
KGPVTDVAYSHDGAFLAVC*DASKV	O75083_C507	C507	O75083	WDR1	5.89151	5.81724	3.85415	/	/	3	5.18763	1.15543	5.188	Low	2.461	3.123	2.01	2.786	0.451	1.199	21.47	23.2	19.144	23.2	2.326	7.81	0.828	0.963	0.751	0.901
RQC*SSGLQAVASIAGGIRN	P09110_C123	C123	P09110	ACAA1	8.74477	/	/	1.63132	/	2	5.18804	5.02997	5.188	Low	3.929	4.264	3.878	4.183	0.051	0.277	26.286	28.2	27.714	30	-1.429	0.3	0.993	0.998	0.91	0.956
KLELLVGSPASC*MELELYGVDDKF	Q99426_C51	C51	Q99426	TBCB	5.69591	5.96969	/	3.89984	/	3	5.18848	1.12436	5.188	Low	3.268	3.522	2.548	3.18	0.721	0.994	23.643	24.3	22.514	24.1	1.129	1.6	0.933	0.991	0.778	0.886
KLGVC*FDVPTASVTEIQEKW	Q9NR30_C682	C682	Q9NR30	DDX21	4.37316	5.19313	5.17954	4.9784	6.21883	5	5.18861	0.66532	5.189	Low	4.291	4.639	3.981	4.342	0.31	0.457	29.114	33	28.886	32	0.229	1.5	0.988	0.998	0.94	0.967
KVGLPIGQGGFGCIYLADMNSSESVGSDAPC*VVKV	Q99986_C68	C68	Q99986	VRK1	/	/	5.18671	3.46618	6.9148	3	5.18923	1.72431	5.189	Low	3.54	4.121	3.088	3.689	0.452	0.528	24.843	27.1	23.774	25.8	1.069	2.68	0.904	0.996	0.916	0.972
KSGGGSC*GGGGSYSASSSSSAAAAAGAAVLPVKK	Q15022_C46	C46	Q15022	SUZ12	/	/	5.67427	4.72016	5.17829	3	5.19091	0.47718	5.191	Low	2.908	3.367	2.439	2.801	0.469	0.67	22.829	23.8	21.826	23.2	1.003	2.94	0.894	0.971	0.412	0.616
REC*NPPNSQPASYQRR	Q13427_C310	C310	Q13427	PPIG	/	/	4.65964	/	5.72528	2	5.19246	0.753521	5.192	Low	3.256	3.944	2.726	3.707	0.529	0.806	23.843	26.1	22.634	25.9	1.209	4.86	0.785	0.992	0.932	0.989
KIIPTLEEGLQLPSPTATSQLPLESDAVEC*LNYQHYKG	P61978_C132	C132	P61978	HNRNPK	5.33545	5.00618	5.59224	4.99964	5.06025	5	5.19875	0.259532	5.199	Low	3.178	4.238	3.023	4.088	0.155	0.395	23.757	28	24.114	28.9	-0.357	0.2	0.933	0.985	0.935	0.947
RC*LTPLVPEDLRK	O60216_C392	C392	O60216	RAD21	4.14739	4.61499	4.93503	5.48005	6.83883	5	5.20326	1.03496	5.203	Low	3.54	3.848	3.477	3.732	0.063	0.227	24.414	25.6	25.071	26.1	-0.657	0	0.93	0.99	0.988	0.994
KLFTEVEGTC*TGKY	P62487_C38	C38	P62487	POLR2G	5.20444	/	/	/	/	1	5.20444	/	5.204	Low	4.826	5.078	4.16	4.282	0.666	0.893	33.571	35	30.143	32	3.429	5.2	0.969	0.983	0.899	0.941
RASAQQENSSTC*IGSAIKS	Q9NXV6_C178	C178	Q9NXV6	CDKN2AIP	/	/	/	5.20976	/	1	5.20976	/	5.21	Low	0.947	1.477	0.143	1.076	0.804	1.432	11.983	16.02	6.614	13.76	5.369	11.217	0.47	0.933	0.276	0.495
RLDC*YEGLIECYLASNSIRE	Q9UJX3_C409	C409	Q9UJX3	ANAPC7	/	/	5.21122	/	/	1	5.21122	/	5.211	Low	3.746	4.466	3.364	3.847	0.383	0.828	25.757	30	24.943	26.7	0.814	3.3	0.962	0.995	0.987	0.995
KDNVC*SPGGATIHALHFLESGGFRS	Q96C36_C232	C232	Q96C36	PYCR2	/	/	5.02808	5.32782	5.27972	3	5.21188	0.160974	5.212	Low	4.01	4.6	3.489	4.084	0.521	0.938	27.743	32	25.571	28.9	2.171	6	0.981	0.997	0.951	0.974
RC*PASEPGLDATTASESRG	Q27J81_C1029	C1029	Q27J81	INF2	10	/	3.54598	2.09573	/	3	5.2139	4.20783	5.214	Low	0.239	1.265	-0.362	0.315	0.601	0.95	4.736	14.76	1.408	7.403	3.328	7.357	0.505	0.871	0.023	0.051
KNC*MTDLLAKL	Q00765_C18	C18	Q00765	REEP5	/	5.21938	/	/	/	1	5.21938	/	5.219	Low	2.587	3.227	1.403	2.4	1.184	1.804	21.737	23.5	15.693	22.3	6.044	8.78	0.774	0.985	0.28	0.329
RFGALSC*WLGEMSTEHRG	Q92918_C698	C698	Q92918	MAP4K1	6.52441	/	/	/	3.91902	2	5.22171	1.84229	5.222	Low	3.58	4.544	3.036	3.941	0.544	0.79	25.357	32	24.043	27.4	1.314	4.6	0.957	0.995	0.658	0.763
KILEIPGPGDNQHFGDLHQTELGPSGAGC*QVGINQNGTGKF	Q96F86_C91	C91	Q96F86	EDC3	5.22391	/	/	/	/	1	5.22391	/	5.224	Low	1.796	2.281	1.219	2.207	0.577	0.76	18.277	21.4	14.232	21.4	4.045	5.245	0.73	0.963	0.816	0.977
KGHSAC*EPENLEFSSFMFWRN	Q9ULX3_C147	C147	Q9ULX3	NOB1	7.07008	/	/	4.11209	4.48962	3	5.22393	1.60992	5.224	Low	0.945	1.941	0.241	1.451	0.704	0.935	11.258	19.26	6.011	15.6	5.247	7.764	0.689	0.914	0.063	0.088
KMAVGPPDC*PVGGPLTFPGRG	Q8NBZ0_C179	C179	Q8NBZ0	INO80E	/	5.22006	/	5.22922	/	2	5.22464	0.0064771	5.225	Low	3.607	4.145	2.852	3.335	0.755	1.037	24.814	27.3	23.357	24.5	1.457	3	0.982	0.991	0.822	0.939
RPMC*IPPSYADLGKA	P45880_C13	C13	P45880	VDAC2	6.34923	/	4.88438	4.28258	5.38343	4	5.22491	0.874293	5.225	Low	3.653	4.05	3.042	3.662	0.611	0.982	25.029	26.7	23.871	25.7	1.157	2.5	0.965	0.987	0.86	0.96
KEDIGVGSYSVC*KRC	P51812_C436	C436	P51812	RPS6KA3	5.22492	/	/	/	/	1	5.22492	/	5.225	Low	4.136	4.38	3.904	4.092	0.233	0.507	27.386	29.2	27.3	29	0.086	2.2	0.993	0.998	0.992	0.996
KC*ELSSSVQTDINLPYLTMDSSGPKH	P38646_C317	C317	P38646	HSPA9	6.76314	6.02309	4.54526	4.47866	4.32521	5	5.22707	1.09903	5.227	Low	4.046	4.342	3.729	4.125	0.317	0.551	26.943	28.9	26.571	29.3	0.371	1.6	0.992	0.997	0.955	0.981
KC*HCMSESHQRQ	O60870_C43	C43	O60870	KIN	/	4.6735	/	/	5.78365	2	5.22858	0.784995	5.229	Low	3.893	4.667	3.541	4.092	0.352	0.822	26.486	33	25.543	29	0.943	4	0.992	0.998	0.977	0.99
KNPGYPQSEGLLGEC*MIRH	Q99961_C96	C96	Q99961	SH3GL1	/	6.89457	/	3.56473	/	2	5.22965	2.35455	5.23	Low	3.535	4.105	3.126	3.698	0.409	0.553	24.871	27	24.1	25.9	0.771	1.3	0.969	0.995	0.714	0.807
KTHGQSQSINC*NTCKQ	Q14119_C316	C316	Q14119	VEZF1	/	/	/	5.23573	/	1	5.23573	/	5.236	Low	4.425	4.737	3.847	4.071	0.577	0.763	30.257	33	26.914	28.7	3.343	5.7	0.994	0.998	0.973	0.998
KMC*LFAGFQRK	Q00839_C594	C594	Q00839	HNRNPU	7.20382	3.52837	5.91225	2.88449	6.6514	5	5.23607	1.92215	5.236	Low	3.806	4.589	3.461	4.288	0.344	0.943	26.271	32	26.414	32	-0.143	6.3	0.951	0.997	0.96	0.978
KNCTVYC*GGIASGLTDQLMRQ	Q01085_C209	C209	Q01085	TIAL1	/	/	5.23867	/	/	1	5.23867	/	5.239	Low	4.334	4.75	4.029	4.176	0.306	0.767	29.614	33	28.343	29.9	1.271	5.6	0.993	0.997	0.991	0.994
KITFDDYIAC*CVKL	P30626_C162	C162	P30626	SRI	5.24021	/	/	/	/	1	5.24021	/	5.24	Low	3.951	4.177	4.097	4.449	-0.147	0.213	26.3	27.5	29.729	33	-3.429	0	0.994	0.998	0.968	0.978
RAYCHILLGNYC*VAVADAKK	Q9Y2Z0_C62	C62	Q9Y2Z0	SUGT1	5.7508	5.54449	5.01947	4.66721	/	4	5.24549	0.493369	5.245	Low	1.799	2.838	1.213	1.885	0.586	0.953	17.824	22.7	14.426	18.13	3.399	4.57	0.801	0.974	0.144	0.445
RSC*DEPLTPPPHSPTSMLQLIHDPVSPRG	Q9Y2K7_C708	C708	Q9Y2K7	KDM2A	/	/	4.09361	6.40097	/	2	5.24729	1.63155	5.247	Low	2.869	3.267	2.552	3.088	0.318	0.491	22.743	23.6	22.471	23.8	0.271	1.1	0.947	0.992	0.921	0.969
KAGPGSLELC*GLPSQKT	Q14684_C583	C583	Q14684	RRP1B	/	/	5.19854	5.29768	/	2	5.24811	0.0701026	5.248	Low	0.94	1.355	-0.129	0.346	1.069	1.245	12.012	15.3	2.888	7.784	9.125	10.678	0.455	0.566	0.061	0.088
KFSIQTMC*PIEGEGNIARF	Q13155_C205	C205	Q13155	AIMP2	5.03939	5.46728	/	/	/	2	5.25333	0.302564	5.253	Low	4.397	4.632	4.048	4.309	0.35	0.436	30.057	32	29.186	32	0.871	2.4	0.993	0.997	0.973	0.989
KIC*SHSAPEQQART	O75683_C19	C19	O75683	SURF6	/	/	4.74221	5.61488	5.40737	3	5.25482	0.455897	5.255	Low	3.476	4.126	2.863	3.437	0.613	0.999	24.486	27.2	23.329	24.9	1.157	3.3	0.981	0.993	0.417	0.549
KRSIQGHNDYMCPATNQC*TIDKN	P03372_C227	C227	P03372	ESR1	/	/	/	5.25706	/	1	5.25706	/	5.257	Low	4.289	4.455	4.066	4.206	0.224	0.359	28.529	29.9	28.814	31	-0.286	1	0.994	0.998	0.978	0.991
KIDIIKGLFVAC*RHSEARF	P18858_C434	C434	P18858	LIG1	/	/	/	/	5.25729	1	5.25729	/	5.257	Low	4.053	4.581	3.599	4.107	0.455	0.815	27.429	32	25.886	29.1	1.543	5.3	0.994	0.998	0.933	0.956
KDYFLEFEGDPHC*LRD	Q14344_C318	C318	Q14344	GNA13	5.59635	5.11177	/	/	5.06485	3	5.25766	0.294254	5.258	Low	3.528	4.676	2.847	4.329	0.681	1.237	25.171	33	23.491	32	1.68	5.06	0.925	0.992	0.91	0.971
KTAC*NVEEAFINTAKE	Q8WUD1_C154	C154	Q8WUD1	RAB2B	7.21701	7.05753	/	1.32131	5.43505	4	5.25772	2.74499	5.258	Low	3.168	3.798	2.563	3.056	0.605	0.742	23.457	25.4	22.6	23.8	0.857	1.6	0.871	0.985	0.876	0.922
RELLQDGC*YSDFLNEDFDVKT	Q9UP83_C64	C64	Q9UP83	COG5	4.72375	5.79443	/	/	/	2	5.25909	0.757085	5.259	Low	2.607	3.048	2.697	3.198	-0.09	0.13	22.029	23.1	22.871	24.1	-0.843	0	0.808	0.989	0.971	0.984
RENKPSIIFIDEIDSLC*GSRS	O75351_C240	C240	O75351	VPS4B	5.36803	5.34469	/	5.55856	4.77034	4	5.26041	0.340465	5.26	Low	4.109	4.471	3.811	4.11	0.298	0.828	27.529	31	26.886	29.2	0.643	2.9	0.994	0.998	0.977	0.994
RIADIPIDHPSC*SKQ	Q8TAD8_C299	C299	Q8TAD8	SNIP1	/	7.61729	3.62956	/	4.53748	3	5.26144	2.09012	5.261	Low	3.976	4.091	4.013	4.32	-0.036	0.679	26.257	26.9	28.957	32	-2.7	1.8	0.994	0.998	0.974	0.987
KLTVIDTPGFGDQINNENC*WEPIEKY	Q9UH03_C138	C138	Q9UH03	SEPTIN3	5.26255	/	/	/	/	1	5.26255	/	5.263	Low	4.278	4.397	4.643	4.924	-0.365	0.063	28.329	29.4	33.571	35	-5.243	-2.9	0.993	0.998	0.989	0.994
KWNTDNTLGTEIAIEDQIC*QGLKL	P45880_C103	C103	P45880	VDAC2	5.1551	5.87087	6.3948	4.57706	4.31752	5	5.26307	0.869851	5.263	Low	3.663	3.906	3.104	3.291	0.559	0.762	24.857	25.9	23.914	24.4	0.943	1.8	0.968	0.988	0.897	0.948
RALVDHENVISC*PHLGASTKE	O43175_C281	C281	O43175	PHGDH	5.26873	/	/	/	/	1	5.26873	/	5.269	Low	4.18	4.593	3.64	4.071	0.539	0.66	28.2	32	26.2	28.7	2	3.3	0.964	0.997	0.947	0.971
RTDDYLDQPC*YETINRI	P50395_C202	C202	P50395	GDI2	4.37862	3.62478	5.98145	5.776	6.59302	5	5.27078	1.22616	5.271	Low	4.023	4.499	3.535	4.064	0.488	0.694	27.057	31	25.571	28.6	1.486	4.5	0.983	0.997	0.996	0.999
KAQELSALLGC*EVDADQVILSHSPMKL	Q9BXW7_C109	C109	Q9BXW7	HDHD5	/	4.15368	4.81822	7.14657	4.97011	4	5.27215	1.29894	5.272	Low	2.659	3.539	2.609	3.461	0.05	0.118	22.257	24.4	22.586	24.9	-0.329	0.4	0.955	0.986	0.508	0.812
RCSASCC*EDSQASMKQ	Q96C01_C40	C40	Q96C01	FAM136A	4.22976	4.56249	5.88216	5.31588	6.38686	5	5.27543	0.895369	5.275	Low	3.939	4.308	3.949	4.223	-0.01	0.265	26.2	28.6	28.157	31	-1.957	0	0.949	0.998	0.793	0.844
RGLC*ESVVEADLVEALEKF	Q8WVV9_C84	C84	Q8WVV9	HNRNPLL	5.38965	5.12488	5.34727	4.86328	5.66614	5	5.27824	0.301395	5.278	Low	3.325	4.242	3.223	3.739	0.102	0.503	24.157	28	24.457	26.1	-0.3	1.9	0.966	0.995	0.969	0.991
RTTDFSDFLSIVGC*TKG	Q9UHD1_C59	C59	Q9UHD1	CHORDC1	4.53466	5.33754	5.20207	5.91497	5.41471	5	5.28079	0.49655	5.281	Low	3.989	4.363	3.962	4.145	0.027	0.431	26.6	29.1	27.757	29.6	-1.157	1.7	0.993	0.997	0.975	0.989
KFVLSGANIMC*PGLTSPGAKL	Q9ULC4_C113	C113	Q9ULC4	MCTS1	4.38826	4.52262	5.41323	5.88293	6.20392	5	5.28219	0.8068	5.282	Low	4.489	4.699	3.976	4.13	0.513	0.709	30.829	33	27.9	29.4	2.929	5.7	0.993	0.998	0.978	0.989
KIIDINYYPVPEAC*LSNKR	P23921_C492	C492	P23921	RRM1	/	/	/	2.21009	8.35771	2	5.2839	4.34702	5.284	Low	2.028	2.457	0.755	1.772	1.273	1.619	19.599	21.9	10.6	17.24	8.999	14.081	0.722	0.978	0.101	0.145
KESLC*QAALGLILKE	Q96RQ3_C509	C509	Q96RQ3	MCCC1	/	/	4.7129	5.85777	/	2	5.28533	0.809545	5.285	Low	3.057	3.411	2.756	3.078	0.301	0.506	23.157	24	23.086	23.8	0.071	0.6	0.928	0.974	0.983	0.991
RTASQEGC*QELTQEQRD	O43933_C1185	C1185	O43933	PEX1	/	/	5.28588	/	/	1	5.28588	/	5.286	Low	1.569	2.697	0.631	1.412	0.938	1.285	16.41	22.4	9.71	15.43	6.7	9.114	0.641	0.835	0.165	0.653
KLC*SLFYTNEEVAKN	P43243_C806	C806	P43243	MATR3	/	/	/	/	5.28694	1	5.28694	/	5.287	Low	4.334	4.477	4.024	4.183	0.311	0.46	28.986	31	28.329	30	0.657	1.9	0.993	0.998	0.986	0.993
KVEDMAELTC*LNEASVLHNLKE	P35579_C91	C91	P35579	MYH9	/	5.28838	/	/	/	1	5.28838	/	5.288	Low	3.487	4.049	2.853	3.235	0.634	0.814	24.357	26.7	23.329	24.2	1.029	2.5	0.99	0.997	0.944	0.959
RVLDC*GAAPGAWSQVAVQKV	Q9UI43_C79	C79	Q9UI43	MRM2	/	/	/	/	5.28927	1	5.28927	/	5.289	Low	3.728	4.1	3.375	3.892	0.353	1.575	25.386	27	24.48	27	0.906	8.14	0.985	0.997	0.889	0.972
RMGVVEC*AKH	Q9UQ80_C296	C296	Q9UQ80	PA2G4	4.82087	4.70775	5.20838	5.53009	6.18548	5	5.29051	0.596927	5.291	Low	4.428	4.829	3.813	4.223	0.615	0.84	30.671	34	27.443	31	3.229	4.6	0.991	0.998	0.983	0.996
RC*QYVTEKV	P04075_C202	C202	P04075	ALDOA	4.35913	4.63238	/	/	6.90569	3	5.29907	1.39807	5.299	Low	4.3	4.808	4.006	4.542	0.294	0.41	29.343	34	29.171	34	0.171	1.3	0.991	0.997	0.959	0.995
KSPLAGDFITMQC*RE	O96019_C206	C206	O96019	ACTL6A	/	/	/	5.30026	/	1	5.30026	/	5.3	Low	4.191	4.473	3.948	4.19	0.242	0.429	28.4	31	28.014	31	0.386	1.7	0.993	0.998	0.989	0.995
RGEVPC*TVTSASPLEEATLSELKT	P48047_C141	C141	P48047	ATP5PO	6.71528	5.03901	4.37849	4.86106	5.50983	5	5.30073	0.888396	5.301	Low	3.944	4.344	3.716	3.95	0.228	0.449	26.2	28.9	26.143	27.5	0.057	1.8	0.969	0.986	0.994	0.996
RSVSSSVQVC*PEVGKRN	Q8IXW5_C358	C358	Q8IXW5	RPAP2	7.22853	3.37724	/	/	/	2	5.30288	2.72327	5.303	Low	1.873	3.032	1.782	3.104	0.091	0.234	18.217	23	17.457	23.9	0.76	1.65	0.777	0.992	0.153	0.3
RKHPNEIC*VPMSVEFEELLKA	Q12874_C103	C103	Q12874	SF3A3	6.49234	6.13047	4.80542	3.94717	5.1599	5	5.30706	1.02536	5.307	Low	2.981	3.316	2.415	2.64	0.566	0.676	22.971	23.7	21.844	22.9	1.127	3.29	0.859	0.988	0.964	0.991
KAWSTGDC*DNGGDEWEQEIRL	Q9BRF8_C54	C54	Q9BRF8	CPPED1	5.42527	5.66585	6.34712	4.67781	4.43008	5	5.30923	0.772893	5.309	Low	2.934	3.263	2.677	3.348	0.257	0.559	22.871	23.6	22.564	24.6	0.307	2.95	0.923	0.984	0.913	0.956
RGAGAYIC*GEETALIESIEGKQ	P49821_C206	C206	P49821	NDUFV1	/	/	/	5.31107	/	1	5.31107	/	5.311	Low	4.614	4.772	3.868	4.114	0.746	0.956	32.1	34	27.286	29.2	4.814	6	0.993	0.997	0.964	0.985
KLSHLDYDITLQEAGLC*PQETVFVQERN	O94888_C478	C478	O94888	UBXN7	4.7513	5.87582	/	/	/	2	5.31356	0.795156	5.314	Low	3.404	4.091	3.066	3.709	0.338	0.615	24.171	26.9	23.929	25.9	0.243	1	0.957	0.994	0.979	0.993
KDVIIADC*GKI	P23284_C202	C202	P23284	PPIB	3.55325	4.21716	5.83053	6.8399	6.14298	5	5.31676	1.3771	5.317	Low	3.51	4.408	3.063	3.859	0.446	0.765	25.186	29.5	23.631	26.8	1.554	3.2	0.963	0.997	0.933	0.984
KYMACC*LLYRG	P68363_C316	C316	P68363	TUBA1B	5.31766	/	/	/	/	1	5.31766	/	5.318	Low	4.472	4.804	3.959	4.163	0.512	0.74	30.514	34	27.743	29.8	2.771	4.9	0.977	0.988	0.952	0.973
RDSC*PLDCKV	P84103_C6	C6	P84103	SRSF3	5.16864	4.98115	5.47387	5.13393	5.83294	5	5.31811	0.338791	5.318	Low	3.705	4.126	3.164	3.598	0.541	0.685	25.143	27.2	24.143	25.5	1	1.7	0.952	0.995	0.953	0.976
KTLGANAQTLTLLATVC*LEDPVTQEKA	Q9UJX3_C451	C451	Q9UJX3	ANAPC7	/	/	5.3193	/	/	1	5.3193	/	5.319	Low	3.68	4.458	3.418	4.029	0.262	0.648	25.414	30	25.043	28.3	0.371	1.7	0.984	0.996	0.985	0.993
KLSVAC*FYGGTPYGGQFERM	Q9NR30_C291	C291	Q9NR30	DDX21	5.57629	4.27318	6.02519	5.08386	5.64074	5	5.31985	0.674063	5.32	Low	4.355	4.8	3.72	4.316	0.635	0.824	29.514	34	27.2	32	2.314	3.5	0.992	0.998	0.972	0.986
RGLAPLHWADDDGNPTEQYPLNPNGSPGGVAGICSC*DGRH	O15067_C1287	C1287	O15067	PFAS	/	/	/	5.50195	5.14137	2	5.32166	0.254969	5.322	Low	0.894	2.565	0.218	1.455	0.677	1.81	10.128	22.1	8.214	15.62	1.915	10.58	0.61	0.796	0.042	0.074
KGAVTSEALKDPDVC*TDPVQLTTYAMGVNIYKE	Q6P161_C62	C62	Q6P161	MRPL54	/	5.76826	4.42789	5.77439	/	3	5.32351	0.775639	5.324	Low	3.534	4.071	2.907	3.414	0.627	0.801	24.586	26.8	23.514	24.8	1.071	2	0.888	0.991	0.896	0.942
KEAASLLEAGEERPGEQSQGTQSQGSALQDPEC*FAHLLRF	O00255_C414	C414	O00255	MEN1	/	/	/	5.32366	/	1	5.32366	/	5.324	Low	4.198	4.392	3.682	3.805	0.516	0.691	27.757	29.3	25.857	26.5	1.9	3.1	0.991	0.997	0.924	0.957
RSELEC*VTNITLANVIRQ	Q9Y6W5_C27	C27	Q9Y6W5	WASF2	6.42119	6.36225	4.63774	4.28864	4.91	5	5.32396	0.999513	5.324	Low	4.09	4.328	4.107	4.27	-0.018	0.265	27	28.7	29.4	32	-2.4	0.1	0.972	0.982	0.947	0.965
RNFEATLGWLQEHAC*SRT	Q9P2J5_C573	C573	Q9P2J5	LARS1	/	5.03147	/	/	5.61655	2	5.32401	0.413714	5.324	Low	3.858	4.002	3.913	4.063	-0.055	0.179	25.671	26.4	27.3	28.6	-1.629	-0.2	0.993	0.997	0.988	0.993
RLVTSPC*CIVTSTYGWTANMERI	P07900_C597	C597	P07900	HSP90AA1	4.57535	4.75294	6.08075	4.6592	6.55465	5	5.32458	0.924082	5.325	Low	3.974	4.696	3.93	4.142	0.044	0.967	26.686	33	27.529	29.5	-0.843	7	0.993	0.997	0.963	0.971
KYMAC*CLLYRG	P68366_C315	C315	P68366	TUBA4A	/	4.84352	4.81389	4.78602	6.85542	4	5.32471	1.02074	5.325	Low	4.159	4.483	4	4.233	0.159	0.454	27.7	31	28.314	31	-0.614	1.9	0.976	0.988	0.963	0.971
KVGGLNDKNC*TGKR	Q8WWV3_C203	C203	Q8WWV3	RTN4IP1	6.60026	/	/	4.9695	4.40959	3	5.32645	1.13812	5.326	Low	3.427	4.316	3.305	4.053	0.122	0.444	24.486	28.6	24.843	28.5	-0.357	0.4	0.971	0.998	0.821	0.949
RC*YTNHALSYDQAKR	Q9Y2C4_C76	C76	Q9Y2C4	EXOG	/	/	/	5.32672	/	1	5.32672	/	5.327	Low	1.25	2.576	1.148	1.852	0.102	0.724	14.284	22.2	14.08	17.85	0.204	4.35	0.699	0.982	0.103	0.157
KTATAVAHC*KR	P62249_C25	C25	P62249	RPS16	6.77945	6.45258	4.30625	4.29629	4.80365	5	5.32764	1.19945	5.328	Low	3.92	4.627	3.747	4.079	0.173	0.548	26.5	32	26.314	28.8	0.186	3.2	0.993	0.997	0.987	0.99
KC*GHTNNLRPKK	P62987_C115	C115	P62987	UBA52	/	5.32814	/	/	/	1	5.32814	/	5.328	Low	4.35	4.589	3.785	4.084	0.566	0.666	30.014	32	26.971	28.9	3.043	5.1	0.993	0.998	0.885	0.979
KFYCDYC*DTYLTHDSPSVRK	P09234_C9	C9	P09234	SNRPC	2.77439	2.67676	5.87093	10	/	4	5.33052	3.4483	5.331	Low	4.689	4.886	4.171	4.465	0.518	0.731	32.643	34	30.386	33	2.257	4.6	0.992	0.997	0.956	0.977
KSAYALC*TFALSTGDPSQPVRL	Q9BY32_C116	C116	Q9BY32	ITPA	5.33067	/	/	/	/	1	5.33067	/	5.331	Low	3.951	4.233	3.611	3.844	0.34	0.498	26.343	27.9	25.643	26.7	0.7	1.5	0.991	0.996	0.725	0.826
RQTVADQVLVGSYC*VFSNQGGLVHPKT	P56537_C152	C152	P56537	EIF6	3.56446	5.36116	6.27321	/	6.12825	4	5.33177	1.24431	5.332	Low	4.111	4.818	3.351	4.102	0.76	0.883	28.514	34	25.043	29.1	3.471	5.6	0.966	0.996	0.945	0.981
RYASPEMC*FVFSDRY	P30566_C27	C27	P30566	ADSL	5.81679	/	/	/	4.84897	2	5.33288	0.684352	5.333	Low	3.712	4.302	2.873	3.522	0.839	1.216	25.5	28.5	23.314	25.2	2.186	3.3	0.943	0.99	0.953	0.969
RC*MALAQLLVEQNFPAIAIHRG	O00148_C299	C299	O00148	DDX39A	/	/	/	5.13067	5.53514	2	5.33291	0.286003	5.333	Low	4.181	4.612	3.778	4.256	0.403	0.594	28.186	32	27.543	32	0.643	2.3	0.989	0.997	0.99	0.994
KNDLSIC*GTLHSVDQYLNIKL	Q9Y333_C26	C26	Q9Y333	LSM2	5.75639	5.7869	4.62062	5.16821	/	4	5.33303	0.553752	5.333	Low	2.606	3.033	2.49	2.814	0.116	0.219	22.186	23	22.5	23.2	-0.314	-0.1	0.939	0.993	0.984	0.991
KQLGDNEAITQEIVGC*AHLENYALKM	Q9NP79_C87	C87	Q9NP79	VTA1	/	/	/	/	5.33627	1	5.33627	/	5.336	Low	2.66	3.945	2.272	3.911	0.388	0.585	22.08	26.1	20.339	27.2	1.741	3.75	0.853	0.992	0.846	0.976
KDATPVPC*GRW	O00411_C119	C119	O00411	POLRMT	/	3.53038	5.11159	5.70242	7.00482	4	5.3373	1.44105	5.337	Low	0.099	1.073	-0.379	0.768	0.478	1.081	4.436	13.51	1.732	11.62	2.704	6.822	0.349	0.626	0.042	0.075
RLAWGLC*FLSDPISKDDVERC	Q9H4I3_C217	C217	Q9H4I3	TRABD	3.90255	3.57101	10	3.88513	/	4	5.33967	3.11062	5.34	Low	4.358	4.807	2.883	3.442	1.475	1.996	29.786	34	23.134	24.9	6.651	10.1	0.967	0.99	0.945	0.97
RAAFGLSEAGFNTAC*VTKL	P31040_C89	C89	P31040	SDHA	/	/	/	4.524	6.15864	2	5.34132	1.15587	5.341	Low	4.152	4.951	3.13	3.531	1.022	1.659	28.414	34	23.519	25.2	4.896	9.6	0.986	0.993	0.853	0.973
RTFPLC*FDDHDPAVIHENASQPEVLVPIRL	Q12824_C167	C167	Q12824	SMARCB1	/	/	/	5.34184	/	1	5.34184	/	5.342	Low	4.127	7.973	3.116	3.99	1.011	4.62	27.129	44	24.229	27.9	2.9	19.4	0.938	0.997	0.944	0.991
RLQFHDVAGDIFHQQC*KR	P11413_C385	C385	P11413	G6PD	/	5.3421	/	/	/	1	5.3421	/	5.342	Low	3.466	4.008	2.88	3.438	0.586	1.079	24.4	26.4	23.329	24.9	1.071	2.6	0.962	0.994	0.939	0.955
RALQLVQFDC*SPELFKK	Q8N2W9_C50	C50	Q8N2W9	PIAS4	/	4.73519	4.69385	5.9413	6.0027	4	5.34326	0.726635	5.343	Low	3.908	4.796	3.057	3.928	0.851	1.011	26.886	34	24.143	27.3	2.743	6.7	0.987	0.997	0.961	0.988
KTPSSDVLVFDYTKHPSKPDPSGEC*NPDLRL	Q09028_C167	C167	Q09028	RBBP4	/	/	5.34371	/	/	1	5.34371	/	5.344	Low	3.618	3.759	3.501	3.949	0.117	0.264	24.671	25.2	25.243	27.5	-0.571	0	0.982	0.992	0.988	0.997
RRGPGTPGPVARPSYSSFTQGDSWGEGEVDEEEGC*DQVARD	Q8N6S5_C48	C48	Q8N6S5	ARL6IP6	/	/	5.83209	4.56496	5.63505	3	5.34403	0.681852	5.344	Low	3.036	3.998	2.064	2.863	0.972	1.135	23.286	26.4	19.624	23.3	3.661	6.41	0.923	0.986	0.384	0.433
KHTGPGILSMANAGPNTNGSQFFIC*TAKT	P62937_C115	C115	P62937	PPIA	4.45986	4.64398	5.97637	6.06778	5.57282	5	5.34416	0.749638	5.344	Low	4.271	4.782	3.741	4.123	0.531	0.669	28.557	34	26.471	29.3	2.086	4.7	0.989	0.997	0.975	0.986
RKSPGDEDDKDC*KEEENKS	Q9Y3E1_C171	C171	Q9Y3E1	HDGFL3	/	/	5.34582	/	/	1	5.34582	/	5.346	Low	3.108	3.931	2.728	3.519	0.381	0.715	23.443	26	22.531	25.2	0.911	3.98	0.961	0.996	0.908	0.974
KGESLADSVQTMSC*YADVVVLRH	P27708_C2016	C2016	P27708	CAD	4.59611	5.21329	5.02399	6.09075	5.82319	5	5.34947	0.60538	5.349	Low	4.293	4.863	3.607	4.171	0.686	0.855	29.071	34	26.143	29.9	2.929	4.8	0.983	0.997	0.924	0.967
KLPTGTTLESAGVVC*PYRA	P54098_C647	C647	P54098	POLG	5.35149	/	/	/	/	1	5.35149	/	5.351	Low	4.286	4.623	3.707	4.119	0.579	0.817	28.957	32	26.243	29.3	2.714	5.8	0.987	0.997	0.965	0.983
RC*LEELVFGDVENDEDALLRR	Q9Y5J1_C90	C90	Q9Y5J1	UTP18	/	/	5.3568	/	/	1	5.3568	/	5.357	Low	2.9	3.074	2.463	2.552	0.436	0.597	22.786	23.1	22.471	22.7	0.314	0.6	0.926	0.978	0.841	0.947
RC*SAPKETFAQGRL	O60312_C1318	C1318	O60312	ATP10A	5.3625	/	/	/	/	1	5.3625	/	5.362	Low	0.755	1.422	0.172	1.335	0.584	0.846	9.979	15.7	5	15.08	4.979	7.391	0.454	0.827	0.054	0.116
RTIAPC*QKA	P38646_C366	C366	P38646	HSPA9	/	/	5.2757	5.39396	5.41852	3	5.36273	0.0763612	5.363	Low	3.587	4.121	3.398	3.864	0.188	0.546	24.757	27.1	24.986	26.8	-0.229	1.7	0.987	0.997	0.934	0.959
KIPQSHIQQIC*ETILTSGENLARK	O43813_C183	C183	O43813	LANCL1	/	5.36301	/	/	/	1	5.36301	/	5.363	Low	3.305	4.102	3.025	4.143	0.28	0.435	24.043	27	24.243	29.6	-0.2	0.6	0.97	0.997	0.986	0.994
KLAGVTALSC*WLPLRA	O75608_C144	C144	O75608	LYPLA1	4.79934	4.6778	5.8521	5.61284	5.87369	5	5.36315	0.580873	5.363	Low	3.519	4.664	3.199	3.999	0.319	0.797	25.243	33	24.471	28	0.771	5	0.957	0.996	0.974	0.987
KELGAFGLQVPSELGGVGLC*NTQYARL	P49748_C156	C156	P49748	ACADVL	5.15767	/	5.93279	5.10181	5.28344	4	5.36893	0.383506	5.369	Low	3.279	3.967	3.025	3.772	0.254	0.731	23.871	26.2	23.857	26.3	0.014	1.3	0.951	0.997	0.877	0.899
KC*SENKLPAELQELPGLSHQYWSAPSDKEGYSGVGLLSRQ	P27695_C99	C99	P27695	APEX1	/	4.3703	6.22574	5.04428	5.84671	4	5.37176	0.829664	5.372	Low	4.648	4.772	4.053	4.268	0.595	0.73	32.343	34	29	32	3.343	4.9	0.992	0.996	0.959	0.978
KVNNTFSECLNLINEGC*PKE	Q8WWK9_C438	C438	Q8WWK9	CKAP2	/	/	4.02092	6.72766	/	2	5.37429	1.91395	5.374	Low	3.768	4.332	3.1	3.895	0.669	0.967	25.9	28.8	23.856	27.1	2.044	4.11	0.989	0.997	0.859	0.934
REWNLPPNAPAC*MERQ	Q9BQA1_C26	C26	Q9BQA1	WDR77	5.29272	5.4632	/	/	/	2	5.37796	0.120548	5.378	Low	3.854	4.291	3.662	4.224	0.191	1.096	25.871	28.4	26.286	31	-0.414	4.3	0.992	0.997	0.684	0.778
[truncated: 2,018 more rows]
