# Supplementary material for: From chemoproteomic‐detected amino acids to genomic coordinates: insights into precise multi‐omic data integration
Source: Mol Syst Biol. 2021 Feb 18;17(2):e9840. doi: 10.15252/msb.20209840 (PMC7890448; doi:10.15252/msb.20209840)
Supplement: Supplementary file 21 — Dataset EV19 [file MSB-17-e9840-s021.xlsx]

## Sheet: Sheet1
Description:
Results from Caspase-8 assay was conducted with CASP8 activity assay kit (BioVision, K112-100), following the manufacturer’s instructions.
Source Data for Figure 4E

## Sheet: Sheet2
Raw Data (400-10/505-10)
10 min
174		background no SC		175.333
168		background SC		196
184
196
186
206
582
572						% activity	SD
566		RFUS minus background	% activity		C409G	0.132507	0.0171495
227	C409G	51.6667	0.135122		C409S	2.64927	0.64748
219		43.6667	0.1142		C8	100	5.46045
232		56.6667	0.148199
1471	C409S	1295.67	3.38852
1010		834.667	2.18288
1084		908.667	2.37641
39031	Casp8	38855.7	101.618
40121		39945.7	104.469
36085		35909.7	93.9134
		highest average:	38237
