# Supplementary material for: From chemoproteomic‐detected amino acids to genomic coordinates: insights into precise multi‐omic data integration
Source: Mol Syst Biol. 2021 Feb 18;17(2):e9840. doi: 10.15252/msb.20209840 (PMC7890448; doi:10.15252/msb.20209840)
Supplement: Supplementary file 22 — Dataset EV20 [file MSB-17-e9840-s022.xlsx]

## Sheet: Sheet1
Description:
Data that is lost due to mis-mapping. No identical ENSP sequences from five searched Ensembl releases exist for 49 canonical UniProtKB IDs. Out of these 49 IDs, 17 IDs have all CpDAA coordinates missed from sequence AA index comparison. These 17 UKB IDs with no equivalent ENSP IDs across five releases and all missed CpDAA coordinates are listed in this table.
Columns:
ID	UniProtKB stable ID
ENSP	Ensembl Protein ID
ENSPv	Ensembl Protein versioned ID
ENST	Ensembl Transcript ID
ENSTv	Ensembl Transcript versioned ID
ENSG	Ensembl Gene ID
ENSGv	Ensembl Gene versioned ID
stableID_key	Ensembl stable ID key for associated gene, transcript, and protein stable IDs
count_ENSP	Count unique protein IDs mapping to 1 UniProtKB ID
count_ENSPv	Count unique protein verioned IDs mapping to 1 UniProtKB ID
count_ENST	Count unique transcript IDs mapping to 1 UniProtKB ID
count_ENSTv	Count unique transcript verioned IDs mapping to 1 UniProtKB ID
count_ENSG	Count unique gene IDs mapping to 1 UniProtKB ID
count_ENSGv	Count unique gene verioned IDs mapping to 1 UniProtKB ID
count_stableID_key	Count unique stable ID keys mapping to 1 UniProtKB ID
count_proSequence	Count unique Ensembl protein sequences mapping to 1 UniProtKB ID
labeled_pos_count	Total CpDAA per UniProtKB ID
all_CpDAA_missed	Boolean for CpDAA all positions missed in Ensembl protein cross-references
HGNC_gene	HGNC gene symbol

## Sheet: Sheet2
ID	ENSP	ENSPv	ENST	ENSTv	ENSG	ENSGv	stableID_key	count_ENSP	count_ENSPv	count_ENST	count_ENSTv	count_ENSG	count_ENSGv	count_stableID_key	count_proSequence	labeled_pos_count	all_CpDAA_missed	HGNC_gene
A0FGR8	{'ENSP00000251527'}	{'ENSP00000251527.5', 'ENSP00000251527.6'}	{'ENST00000251527'}	{'ENST00000251527.10', 'ENST00000251527.5', 'ENST00000251527.9'}	{'ENSG00000117868'}	{'ENSG00000117868.16', 'ENSG00000117868.11', 'ENSG00000117868.15'}	{'ENSG00000117868_ENST00000251527_ENSP00000251527'}	1	2	1	3	1	3	1	2	1	TRUE	ESYT2
O60645	{'ENSP00000323377', 'ENSP00000425587'}	{'ENSP00000323377.5', 'ENSP00000425587.1'}	{'ENST00000315013', 'ENST00000512944'}	{'ENST00000512944.1', 'ENST00000512944.5', 'ENST00000512944.6', 'ENST00000315013.5', 'ENST00000315013.9'}	{'ENSG00000180104'}	{'ENSG00000180104.15', 'ENSG00000180104.11', 'ENSG00000180104.16'}	{'ENSG00000180104_ENST00000512944_ENSP00000425587', 'ENSG00000180104_ENST00000315013_ENSP00000323377'}	2	2	2	5	1	3	2	1	1	TRUE	EXOC3
P11532	{'ENSP00000367997', 'ENSP00000367974', 'ENSP00000367951', 'ENSP00000354464'}	{'ENSP00000354464.4', 'ENSP00000367951.2', 'ENSP00000367997.3', 'ENSP00000367974.4'}	{'ENST00000378723', 'ENST00000361471', 'ENST00000378702', 'ENST00000378680'}	{'ENST00000378680.2', 'ENST00000378680.6', 'ENST00000378702.8', 'ENST00000378702.4', 'ENST00000361471.8', 'ENST00000378723.3', 'ENST00000361471.4', 'ENST00000378723.7'}	{'ENSG00000198947'}	{'ENSG00000198947.10', 'ENSG00000198947.15'}	{'ENSG00000198947_ENST00000378723_ENSP00000367997', 'ENSG00000198947_ENST00000378702_ENSP00000367974', 'ENSG00000198947_ENST00000361471_ENSP00000354464', 'ENSG00000198947_ENST00000378680_ENSP00000367951'}	4	4	4	8	1	2	4	4	1	TRUE	DMD
P36639	{'ENSP00000339503', 'ENSP00000380242', 'ENSP00000343439', 'ENSP00000380241', 'ENSP00000380239', 'ENSP00000349148'}	{'ENSP00000380241.1', 'ENSP00000349148.1', 'ENSP00000380239.1', 'ENSP00000380242.1', 'ENSP00000339503.4', 'ENSP00000343439.2', 'ENSP00000380242.2'}	{'ENST00000397049', 'ENST00000356714', 'ENST00000339737', 'ENST00000343985', 'ENST00000397046', 'ENST00000397048'}	{'ENST00000397049.1', 'ENST00000343985.4', 'ENST00000397046.5', 'ENST00000397046.1', 'ENST00000397048.1', 'ENST00000356714.1', 'ENST00000343985.8', 'ENST00000339737.6', 'ENST00000356714.5', 'ENST00000397048.5', 'ENST00000397049.2', 'ENST00000339737.2'}	{'ENSG00000106268'}	{'ENSG00000106268.11', 'ENSG00000106268.15'}	{'ENSG00000106268_ENST00000356714_ENSP00000349148', 'ENSG00000106268_ENST00000397049_ENSP00000380242', 'ENSG00000106268_ENST00000397046_ENSP00000380239', 'ENSG00000106268_ENST00000397048_ENSP00000380241', 'ENSG00000106268_ENST00000339737_ENSP00000343439', 'ENSG00000106268_ENST00000343985_ENSP00000339503'}	6	7	6	12	1	2	6	2	1	TRUE	NUDT1
Q12912	{'ENSP00000446496', 'ENSP00000450246', 'ENSP00000346442'}	{'ENSP00000446496.1', 'ENSP00000346442.3', 'ENSP00000450246.1'}	{'ENST00000548766', 'ENST00000354454', 'ENST00000547044'}	{'ENST00000354454.7', 'ENST00000548766.5', 'ENST00000547044.5', 'ENST00000354454.3', 'ENST00000547044.1', 'ENST00000548766.1'}	{'ENSG00000118308'}	{'ENSG00000118308.10', 'ENSG00000118308.15'}	{'ENSG00000118308_ENST00000547044_ENSP00000450246', 'ENSG00000118308_ENST00000354454_ENSP00000346442', 'ENSG00000118308_ENST00000548766_ENSP00000446496'}	3	3	3	6	1	2	3	1	2	TRUE	LRMP
Q14558	{'ENSP00000414624'}	{'ENSP00000414624.2'}	{'ENST00000446526'}	{'ENST00000446526.3', 'ENST00000446526.7'}	{'ENSG00000161542'}	{'ENSG00000161542.12', 'ENSG00000161542.16'}	{'ENSG00000161542_ENST00000446526_ENSP00000414624'}	1	1	1	2	1	2	1	1	1	TRUE	PRPSAP1
Q15170	{'ENSP00000361709', 'ENSP00000361708', 'ENSP00000361707'}	{'ENSP00000361707.3', 'ENSP00000361709.3', 'ENSP00000361708.3'}	{'ENST00000372626', 'ENST00000372625', 'ENST00000372624'}	{'ENST00000372626.7', 'ENST00000372626.3', 'ENST00000372624.3', 'ENST00000372625.3', 'ENST00000372625.7', 'ENST00000372625.8'}	{'ENSG00000172465'}	{'ENSG00000172465.14', 'ENSG00000172465.9', 'ENSG00000172465.13'}	{'ENSG00000172465_ENST00000372626_ENSP00000361709', 'ENSG00000172465_ENST00000372625_ENSP00000361708', 'ENSG00000172465_ENST00000372624_ENSP00000361707'}	3	3	3	6	1	3	3	1	1	TRUE	TCEAL1
Q68E01	{'ENSP00000425437', 'ENSP00000459907', 'ENSP00000318641', 'ENSP00000460221', 'ENSP00000398222', 'ENSP00000404290', 'ENSP00000458631'}	{'ENSP00000398222.1', 'ENSP00000425437.1', 'ENSP00000459907.1', 'ENSP00000318641.2', 'ENSP00000458631.1', 'ENSP00000460221.1', 'ENSP00000404290.2'}	{'ENST00000456435', 'ENST00000571768', 'ENST00000318967', 'ENST00000435409', 'ENST00000576030', 'ENST00000512605', 'ENST00000576422'}	{'ENST00000571768.1', 'ENST00000571768.5', 'ENST00000318967.7', 'ENST00000512605.1', 'ENST00000576030.1', 'ENST00000318967.6', 'ENST00000576030.5', 'ENST00000435409.6', 'ENST00000576422.1', 'ENST00000512605.4', 'ENST00000456435.1', 'ENST00000435409.2', 'ENST00000318967.2', 'ENST00000576422.4'}	{'ENSG00000143624', 'ENSG00000262826'}	{'ENSG00000262826.5', 'ENSG00000143624.13', 'ENSG00000143624.9', 'ENSG00000143624.14', 'ENSG00000262826.1'}	{'ENSG00000143624_ENST00000435409_ENSP00000404290', 'ENSG00000143624_ENST00000512605_ENSP00000425437', 'ENSG00000262826_ENST00000576030_ENSP00000460221', 'ENSG00000262826_ENST00000571768_ENSP00000458631', 'ENSG00000143624_ENST00000318967_ENSP00000318641', 'ENSG00000143624_ENST00000456435_ENSP00000398222', 'ENSG00000262826_ENST00000576422_ENSP00000459907'}	7	7	7	14	2	5	7	2	2	TRUE	INTS3
Q8IY17	{'ENSP00000221249', 'ENSP00000394348', 'ENSP00000443323', 'ENSP00000473211', 'ENSP00000407509'}	{'ENSP00000221249.5', 'ENSP00000394348.2', 'ENSP00000407509.2', 'ENSP00000443323.1', 'ENSP00000473211.1'}	{'ENST00000600737', 'ENST00000414982', 'ENST00000545201', 'ENST00000221249', 'ENST00000450331'}	{'ENST00000545201.2', 'ENST00000600737.5', 'ENST00000221249.6', 'ENST00000600737.1', 'ENST00000545201.6', 'ENST00000221249.10', 'ENST00000414982.7', 'ENST00000450331.3', 'ENST00000450331.7', 'ENST00000414982.3'}	{'ENSG00000032444'}	{'ENSG00000032444.11', 'ENSG00000032444.16'}	{'ENSG00000032444_ENST00000450331_ENSP00000394348', 'ENSG00000032444_ENST00000600737_ENSP00000473211', 'ENSG00000032444_ENST00000545201_ENSP00000443323', 'ENSG00000032444_ENST00000414982_ENSP00000407509', 'ENSG00000032444_ENST00000221249_ENSP00000221249'}	5	5	5	10	1	2	5	4	1	TRUE	PNPLA6
Q8NBJ7	{'ENSP00000275607'}	{'ENSP00000275607.9'}	{'ENST00000275607'}	{'ENST00000275607.9', 'ENST00000275607.13'}	{'ENSG00000129103'}	{'ENSG00000129103.17', 'ENSG00000129103.13', 'ENSG00000129103.18'}	{'ENSG00000129103_ENST00000275607_ENSP00000275607'}	1	1	1	2	1	3	1	1	1	TRUE	SUMF2
Q8NCA5	{'ENSP00000238823'}	{'ENSP00000238823.8'}	{'ENST00000238823'}	{'ENST00000238823.12', 'ENST00000238823.8', 'ENST00000238823.13'}	{'ENSG00000119812'}	{'ENSG00000119812.19', 'ENSG00000119812.14', 'ENSG00000119812.18'}	{'ENSG00000119812_ENST00000238823_ENSP00000238823'}	1	1	1	3	1	3	1	1	1	TRUE	FAM98A
Q8WX93	{'ENSP00000336735', 'ENSP00000426947', 'ENSP00000261509', 'ENSP00000425556', 'ENSP00000424016'}	{'ENSP00000424016.1', 'ENSP00000425556.1', 'ENSP00000336735.7', 'ENSP00000261509.6', 'ENSP00000426947.1'}	{'ENST00000335742', 'ENST00000261509', 'ENST00000507735', 'ENST00000505667', 'ENST00000512127'}	{'ENST00000261509.10', 'ENST00000505667.6', 'ENST00000512127.1', 'ENST00000505667.1', 'ENST00000512127.5', 'ENST00000507735.5', 'ENST00000505667.5', 'ENST00000507735.6', 'ENST00000507735.1', 'ENST00000335742.7', 'ENST00000261509.6'}	{'ENSG00000129116'}	{'ENSG00000129116.13', 'ENSG00000129116.18', 'ENSG00000129116.19', 'ENSG00000129116.17'}	{'ENSG00000129116_ENST00000505667_ENSP00000425556', 'ENSG00000129116_ENST00000335742_ENSP00000336735', 'ENSG00000129116_ENST00000507735_ENSP00000424016', 'ENSG00000129116_ENST00000512127_ENSP00000426947', 'ENSG00000129116_ENST00000261509_ENSP00000261509'}	5	5	5	11	1	4	5	5	3	TRUE	PALLD
Q9NRG7	{'ENSP00000382327', 'ENSP00000382322'}	{'ENSP00000382327.3', 'ENSP00000382322.1'}	{'ENST00000399395', 'ENST00000399390'}	{'ENST00000399395.7', 'ENST00000399395.3', 'ENST00000399390.1'}	{'ENSG00000100445'}	{'ENSG00000100445.12', 'ENSG00000100445.17'}	{'ENSG00000100445_ENST00000399395_ENSP00000382327', 'ENSG00000100445_ENST00000399390_ENSP00000382322'}	2	2	2	3	1	2	2	2	1	TRUE	SDR39U1
Q9UJ41	{'ENSP00000284957', 'ENSP00000415815', 'ENSP00000370208'}	{'ENSP00000284957.4', 'ENSP00000415815.1', 'ENSP00000370208.3'}	{'ENST00000380828', 'ENST00000450873', 'ENST00000284957'}	{'ENST00000450873.2', 'ENST00000450873.6', 'ENST00000284957.5', 'ENST00000380828.6', 'ENST00000284957.9'}	{'ENSG00000154710'}	{'ENSG00000154710.11', 'ENSG00000154710.17'}	{'ENSG00000154710_ENST00000284957_ENSP00000284957', 'ENSG00000154710_ENST00000450873_ENSP00000415815', 'ENSG00000154710_ENST00000380828_ENSP00000370208'}	3	3	3	5	1	2	3	2	1	TRUE	RABGEF1
Q9UM54	{'ENSP00000358994', 'ENSP00000478013', 'ENSP00000359002'}	{'ENSP00000478013.1', 'ENSP00000358994.3', 'ENSP00000359002.3'}	{'ENST00000369977', 'ENST00000369985', 'ENST00000615563'}	{'ENST00000369985.4', 'ENST00000369985.8', 'ENST00000369977.8', 'ENST00000615563.4', 'ENST00000369985.9', 'ENST00000369977.7', 'ENST00000369977.3'}	{'ENSG00000196586'}	{'ENSG00000196586.13', 'ENSG00000196586.9', 'ENSG00000196586.14', 'ENSG00000196586.15'}	{'ENSG00000196586_ENST00000369977_ENSP00000358994', 'ENSG00000196586_ENST00000369985_ENSP00000359002', 'ENSG00000196586_ENST00000615563_ENSP00000478013'}	3	3	3	7	1	4	3	2	2	TRUE	MYO6
Q9UNH7	{'ENSP00000379785', 'ENSP00000379779'}	{'ENSP00000379785.3', 'ENSP00000379779.3'}	{'ENST00000396526', 'ENST00000396534'}	{'ENST00000396534.3', 'ENST00000396526.7', 'ENST00000396526.3'}	{'ENSG00000129515'}	{'ENSG00000129515.18', 'ENSG00000129515.19', 'ENSG00000129515.14'}	{'ENSG00000129515_ENST00000396526_ENSP00000379779', 'ENSG00000129515_ENST00000396534_ENSP00000379785'}	2	2	2	3	1	3	2	1	6	TRUE	SNX6
Q9Y679	{'ENSP00000403430', 'ENSP00000366748'}	{'ENSP00000366748.3', 'ENSP00000403430.1'}	{'ENST00000377526', 'ENST00000425118'}	{'ENST00000425118.5', 'ENST00000377526.4', 'ENST00000377526.3', 'ENST00000425118.1'}	{'ENSG00000115307'}	{'ENSG00000115307.16', 'ENSG00000115307.17', 'ENSG00000115307.12'}	{'ENSG00000115307_ENST00000425118_ENSP00000403430', 'ENSG00000115307_ENST00000377526_ENSP00000366748'}	2	2	2	4	1	3	2	2	1	TRUE	AUP1
