# Supplementary material for: From chemoproteomic‐detected amino acids to genomic coordinates: insights into precise multi‐omic data integration
Source: Mol Syst Biol. 2021 Feb 18;17(2):e9840. doi: 10.15252/msb.20209840 (PMC7890448; doi:10.15252/msb.20209840)
Supplement: Supplementary file 23 — Dataset EV21 [file MSB-17-e9840-s023.xlsx]

## Sheet: Sheet1
Desciption:
Protein positions with CADD PHRED GRCh38 model scores for max and mean missense predictions of all amino acid positions in G6PD and CASP8 proteins. Amino acids and positions were checked against the PDB sequence of cross-referenced IDs (mapping to PDB pulled from UniProtKB web browser). The positions and scores overlapping PDB files for CASP8 and G6PD were used to color protein structures rendere…

## Sheet: Sheet2
protein position	G6PD.max.CADD38.PHRED	G6PD.mean.CADD38.PHRED	CASP8.max.CADD38.PHRED	CASP8.mean.CADD38.PHRED
1	22.5	2.16	23.8	22.69
2	23.1	2.46	20.6	15.21
3	22	1.88	23.6	20.39
4	22.1	2.28	16.81	4.33
5	21.8	2.01	14.07	5.26
6	21.5	2.13	10.54	6.77
7	26.2	3.61	23	22.63
8	24.8	3.06	19.86	15.24
9	23.9	3.08	13.39	6.24
10	22.7	2.32	24.6	23.59
11	25.5	3.03	23.4	19.27
12	24.2	2.81	24.8	20.99
13	24.1	2.84	11.86	7.35
14	25.5	3.33	23.8	22.21
15	22.1	2.13	20.3	7.74
16	25.1	3.47	21.4	13.68
17	24.5	2.98	17.24	9.88
18	23.8	2.88	23.2	16.4
19	25	3.31	25	21.47
20	25.8	3.23	22.6	21.93
21	20.2	1.85	23.4	20.98
22	22.8	2.24	24.1	23.85
23	24.5	2.39	24.9	24
24	22	1.52	25.4	24.3
25	18.7	1.69	23.9	23.34
26	25.3	2.78	24.5	21.55
27	22.1	2.26	22.6	19.99
28	21.5	2.02	24.3	20.74
29	25.4	2.25	14.25	8.64
30	22.2	1.9	22.8	18.54
31	23.3	2.47	20.4	18.33
32	23.6	2.91	13.88	9.99
33	26.1	2.71	23.3	20.09
34	32	3.59	24.9	23.96
35	31	3.58	24.3	22.8
36	27.8	3.57	29	26.21
37	26.9	2.9	20.5	13.58
38	28.5	4	27.5	24.76
39	26.6	3.82	21.6	14.58
40	29.6	4.26	25.8	22.52
41	32	4.45	22.9	21.38
42	28.5	3.92	22.6	19.5
43	29	4.05	15.47	13.77
44	29.4	4.14	23.9	18.06
45	26.5	3.66	29.4	26.32
46	28.6	3.81	22.1	18.07
47	28.6	3.79	15.87	13.47
48	27.1	3.73	25.5	24.77
49	31	4.24	25.1	22.36
50	32	4.3	28.4	25.4
51	27.3	3.37	23.9	22.67
52	26.2	2.8	22.8	18.44
53	34	4.73	25.6	20.67
54	25.6	3.43	25.8	25.02
55	31	4.27	26.5	24.3
56	32	4.13	24	21.89
57	32	3.99	20.6	13.9
58	27.1	3.58	25.2	22.8
59	26.3	3.21	23.5	22.64
60	27.6	3.75	23	20.93
61	26.5	3.32	29.4	25.79
62	24.7	3.56	26.4	24.86
63	22.2	1.67	25.8	24.94
64	19.16	0.97	27.5	26
65	24.9	3.44	26.8	25.2
66	22.9	2.13	25	24.35
67	25.8	2.77	24.7	23.14
68	25.7	3.06	22.8	17.85
69	25.1	3.49	23.4	22.16
70	25.5	3.29	21	12.75
71	25.4	3.51	23.9	22.37
72	27.3	3.91	22	18.32
73	27.5	3.68	25.2	23.36
74	23.4	2.31	23.4	22.12
75	28.9	3.43	24.1	22.98
76	25.1	3.2	7.62	2.08
77	24.2	2.58	4.69	1.05
78	22.5	2.55	15.15	6.79
79	23.5	2.56	23.2	21.47
80	29.5	3.51	14.53	6.34
81	25.6	3.29	16.25	10.79
82	21.5	1.6	22.1	11.92
83	24.2	2.93	21.7	16.64
84	25.1	3.02	23.1	20.63
85	23.3	2.65	23.5	20.94
86	29.8	3.95	26.5	22.8
87	26.3	3.18	21.2	15.33
88	25.4	2.93	22.4	17.04
89	28.2	3.58	24.1	23.06
90	20.8	1.81	24	23.67
91	16.73	1.33	19.91	12.29
92	22.6	1.97	7.3	4.85
93	23.2	2.04	17.95	15.88
94	25.3	2.79	23.1	20.2
95	21.4	1.74	22.9	15.38
96	19.26	1.56	25.6	23.85
97	22.9	2.41	23.3	21.02
98	28.5	3.65	25.6	22.82
99	24.2	2.54	25.7	24.47
100	22.9	2.12	22	20.76
101	27.6	4.07	29	26.72
102	26.4	2.85	33	27.27
103	21.6	1.82	22.8	20.66
104	24.4	2.68	25	21.68
105	24.6	3.09	23.9	23.48
106	25	3.03	23.7	21.9
107	28.8	4.16	23.5	20.19
108	27.2	3.05	23.9	22.1
109	23.9	2.82	23.2	21.3
110	25.1	3.59	24.7	23.54
111	22.5	2.29	22	15.36
112	26.8	3.98	22	17
113	22.3	2.1	15.49	8.1
114	22.1	1.98	9.35	6.03
115	15.73	1.1	0.91	0.37
116	22.7	2.35	24	20.08
117	25.1	2.98	24.7	22.95
118	27.7	3.82	24.1	14.62
119	19.12	0.98	18.37	12.64
120	23.9	2.19	23.7	21.34
121	25.8	3.65	24.5	23.57
122	22.1	1.52	25.1	23.9
123	16.94	1.06	22.1	16.57
124	22	2.02	23.9	22.12
125	22.3	1.31	12.92	8.78
126	17.14	0.82	16.78	11.25
127	13.97	0.86	23.8	19.4
128	25.1	2.47	24.2	21.22
129	21.1	1.72	23.2	17.88
130	17.83	1.42	25	23.67
131	24.4	2.56	23.4	21.96
132	10.36	0.32	27.2	24.26
133	15.24	0.88	28.8	26.38
134	24.2	2.14	23.6	18.1
135	26.8	3.66	23.5	21.22
136	25.3	3.49	22.7	16.45
137	26	3.47	22.3	18.24
138	27.1	3.92	22.8	17.74
139	28	4.01	27.1	22.46
140	27.7	3.86	24.9	23.9
141	25.1	3.59	26.6	23.4
142	25.9	3.09	27.4	23.54
143	25.7	3.72	27.8	23.56
144	26.7	3.49	23.5	19.29
145	22.3	1.93	27	25.2
146	26.5	3.13	26	24.89
147	26.6	3.66	27.2	25.73
148	22.4	2.07	26.1	25.09
149	21.6	1.95	29.2	24.28
150	25.3	3.18	14.31	12.25
151	25.4	3	23.5	20.29
152	22.7	2.27	23.8	23.18
153	24.4	2.81	22.9	21.28
154	26.8	3.32	23.4	19.81
155	20.6	1.35	14.78	10.94
156	20.6	1.36	22.5	16.95
157	14.73	0.84	24.7	22.61
158	29	3.83	23.1	14.24
159	25.4	2.67	9.36	4.29
160	25.6	3.18	24.9	23.84
161	18.93	1.22	24	22.71
162	21.7	1.9	13.31	9.04
163	26.5	3.55	24.3	19.97
164	24.8	3.46	25	24.04
165	26.5	2.92	8.27	3.25
166	29.6	4.24	16.8	12.21
167	29.7	2.86	23.1	16.93
168	32	3.79	23.4	20.76
169	28.8	3.64	22.8	17.85
170	31	3.82	22.8	21.61
171	28.8	3.9	26.4	24.56
172	32	4.39	25.7	24.1
173	32	3.8	21	16.48
174	26.9	3.88	18.92	13.57
175	24.5	2.63	24.4	22.36
176	27.8	4.06	16.36	6.7
177	32	4.09	21.4	12.65
178	24	2.88	24.7	23.97
179	28.7	3.9	24.8	23.21
180	29.8	4.09	17.22	12.28
181	23.1	2.2	15.92	8.92
182	24.1	2.39	21	10.18
183	29.8	3.89	22	14.23
184	32	4	22.8	15.66
185	22.9	2.11	14.47	12.1
186	28.4	3.66	13.23	6.61
187	29.5	3.46	9.94	5.14
188	24.4	2.97	16.4	9.06
189	23.5	2.06	15.54	12.24
190	28.9	3.81	15.04	12.45
191	28.8	3.61	7.33	4.3
192	22.1	1.82	9.68	7.01
193	28.5	3.61	11.41	5.32
194	25.2	3.11	17.31	9.9
195	29.2	3.93	13.9	9.7
196	31	3.71	13.68	5.68
197	29.8	4.12	16.25	14.88
198	34	4.34	21.9	17.63
199	31	3.8	23.5	12.69
200	30	4.11	14.86	11.8
201	29.4	4.11	10.09	6.98
202	32	4.33	9.5	6.67
203	32	4.36	7.92	3.89
204	29.3	4.24	10.88	6.85
205	32	4.21	12.21	5.68
206	33	4.29	11.07	7.01
207	31	3.95	8.88	5.37
208	28	4.13	14.3	11.19
209	31	3.99	14.79	13.14
210	29.2	4.07	22	18.23
211	32	4.46	16.1	11.74
212	26.5	3.25	13.25	12.66
213	28.1	3.62	15.55	13.78
214	32	4.32	18.44	16.21
215	34	4.38	18.01	16.14
216	29.6	4.14	16.2	13.69
217	25	3.08	16.65	15.64
218	28.3	4.06	15.31	14.01
219	29.2	3.56	15.32	14
220	31	3.52	21.9	17.73
221	33	3.53	8.54	5.95
222	24.1	2.87	14.8	7.95
223	27.2	3.44	21.5	12.38
224	25.7	2.93	18.68	15.79
225	31	4.34	22.9	18.84
226	27.6	3.72	32	28.32
227	30	3.98	22.6	20.68
228	26.2	2.9	26.8	25.54
229	24.8	2.99	22.2	19.72
230	25.8	2.78	27.1	23.14
231	23.2	2.61	22.8	20.44
232	24.1	2.68	25.3	24.02
233	25.9	3.09	26.1	24.46
234	23.9	2.45	27.5	25.78
235	28	3.48	24.6	23.28
236	26.9	3.51	27.7	26.69
237	31	4.18	26.5	23.23
238	29	4.04	26.3	24.71
239	32	4.11	24.3	20.54
240	28.7	3.99	24.9	24.02
241	27.1	3.45	24.6	22.99
242	26.3	3.81	17.86	10.45
243	28.5	4.05	21.5	16.67
244	24.6	2.83	25.2	23.52
245	27.6	3.85	8.79	5.65
246	27.3	4.01	12.67	6.83
247	24.8	3.52	23.6	20.66
248	26.1	3.73	23.5	22.96
249	27.1	3.96	19.76	12.88
250	32	3.88	13.95	7.44
251	29.9	3.97	20.8	14.77
252	26.6	3.24	15.9	9.97
253	33	3.72	21.3	16.12
254	29	4.03	16.09	12.76
255	27.4	3.97	8.13	4.99
256	32	4.2	16.65	5.65
257	34	4.71	22.4	16.79
258	28.9	3.94	23.5	15.63
259	26.5	3.88	24.2	17.45
260	31	3.42	27	24.39
261	32	4.22	21.6	16.6
262	32	4.23	29.6	27.34
263	32	4.33	26.1	24.13
264	29.3	4.02	17.3	13.5
265	29.5	3.82	21.6	15.61
266	31	4.15	29.8	28
267	28.6	3.12	26.6	23.38
268	32	4.07	32	17.31
269	27.3	3.46	22.7	20.72
270	29.8	4.14	26.6	24
271	28.8	3.57	13.7	6.6
272	32	4.17	13.34	6.72
273	27.7	3.97	25	22.62
274	27.5	3.89	26.4	24.44
275	28.3	3.73	12.55	8.6
276	27.6	4.1	13.03	10.21
277	26	2.38	24	23.75
278	29.8	3.67	22.7	20.93
279	24.2	2.65	26.5	24.69
280	19.68	1.25	23.8	19.61
281	25.8	2.52	21.6	16.59
282	24.7	2.26	8.29	4.24
283	25.4	2.89	1.44	0.5
284	27.3	3.28	16.22	10.18
285	27.3	4	12.24	8.22
286	25.5	2.8	25.6	21.58
287	28.5	3.6	21.7	10.71
288	34	4.53	22.5	20.58
289	32	4.33	16.08	11.3
290	26.8	3.68	15.82	7.43
291	26.9	3.85	17.74	10.25
292	28.3	3.54	24.2	23.31
293	27.5	3.36	13.99	12.43
294	25.7	3.16	19.25	9.39
295	31	3.53	16.32	8.25
296	22.7	2.5	23.1	18.24
297	23	2.44	15.1	10.09
298	23.3	2.45	7.62	1.38
299	19.07	1.44	23.2	21.59
300	15.48	1.3	21.6	18.17
301	16.85	1.04	11.1	7.24
302	23.9	2.03	16.27	12.13
303	27.1	2.88	28.1	24.75
304	26	3.37	26.5	24.35
305	27.5	3.61	22.4	16.33
306	27.5	4.03	21.7	14.5
307	26	3.6	19.87	17.49
308	27.1	3.9	33	30.04
309	24.3	2.62	28.9	27.71
310	26.5	3.44	32	28.91
311	25.8	2.83	27.5	24.13
312	27.4	3.43	33	31.34
313	20.9	1.45	34	30.06
314	23.9	2.92	31	26.51
315	22.6	2.11	26.7	25.48
316	24.3	2.85	27.4	24.63
317	23.6	2.49	28.2	26
318	26.2	3.1	32	28.84
319	18.9	1.55	24.6	21.73
320	22.3	2.37	25.4	23.77
321	27.5	4.06	29	26.1
322	27.5	4.07	22.2	17.35
323	24	3.16	25.3	21.98
324	26.2	3.15	23.3	22.53
325	26.4	3.7	29.4	26
326	24.3	3.28	19.43	8.99
327	28.3	3.62	25	24.38
328	25.8	3.49	27.2	24.6
329	28.1	3.55	15.34	9.52
330	22.5	1.28	20.5	15.73
331	23.4	2.78	25.6	19.02
332	25.5	3.67	20.6	11.51
333	21.6	1.85	25.6	23.38
334	23.9	2.74	22.2	18.39
335	23.8	2.47	22.4	18.37
336	24.7	3.47	25.5	24.5
337	25.2	2.99	27.9	23.9
338	23.9	3.19	24.6	22.72
339	24	2.21	18.99	16.66
340	19.65	1.51	31	28.2
341	24.5	2.77	24.3	21.6
342	26.3	3.16	29	25.38
343	24	2.53	21.3	16.04
344	24.5	3.13	22	16.81
345	23.6	2.33	32	28.86
346	25.6	3.23	22.5	21.12
347	24.2	2.43	27	25.17
348	23.4	2.74	26.9	26.42
349	26.3	3.83	23	20.39
350	26.5	2.75	28.8	25.08
351	28.3	4.16	29.6	27.53
352	27.2	3.63	26	25.17
353	26.8	3.98	29.7	27.13
354	28	4.04	26.3	23.06
355	29.9	3.65	32	28.25
356	29.9	3.65	32	28.1
357	33	4.34	29.8	26.77
358	28.3	3.66	28.8	26.2
359	25	3.6	31	27.97
360	26.1	3.69	31	29.27
361	26.1	3.8	27.8	26.1
362	28.1	3.9	33	29.13
363	26.5	3.16	23.3	20.79
364	25.9	3.43	23.9	17.24
365	26.4	3.52	22.6	19.62
366	25.8	3.6	26.6	23.51
367	25	3.23	22.4	19.52
368	24.9	3.17	24.9	21.57
369	25.9	3.4	22.6	20.08
370	25.3	3.1	15.55	11.24
371	26.7	3.36	22.8	18.36
372	25.4	3.5	23.6	20.72
373	25.3	3.37	20.8	18.02
374	22.6	1.89	33	26.88
375	26.2	3.02	23.1	21.12
376	24.8	3.05	18.86	13.91
377	24.1	2.79	17.03	11.06
378	23.7	2.92	15.29	11.01
379	25.9	3.05	3.69	2.33
380	32	3.85	13.09	10.89
381	29.9	4.19	17.2	16.68
382	23.4	2.23	22.7	18.08
383	21.9	2.05	15.36	10.85
384	23.2	2.73	24.1	20.93
385	26.4	3.47	12.87	11.05
386	25.1	3.02	12.01	8.38
387	32	4.52	15.51	10.16
388	30	3.83	4.25	1.8
389	29.6	4.15	12.79	9.67
390	32	4.42	6.01	1.47
391	28.4	4.01	15.71	7.32
392	32	3.79	16.25	14.09
393	29.9	4.35	24.1	23.3
394	26.9	3.22	25.1	23.97
395	28.3	3.99	21.7	18.08
396	32	4.32	25.3	21.78
397	27	2.92	29.4	26.23
398	31	4.03	31	28.71
399	28.2	4.07	34	29.54
400	29.7	3.45	27.8	26.3
401	33	4.45	27	25.3
402	25.5	3.23	34	29.03
403	29.8	4.07	33	29.89
404	25.2	3.05	33	29.83
405	27	3.03	29.4	26.55
406	29.5	3.32	27.6	26.6
407	29.7	4.03	23.3	19.1
408	28	3.22	22.6	19.52
409	29	4.05	24.4	21.36
410	25.4	3.45	23.7	22.3
411	26.8	2.7	31	26.38
412	24.4	2.55	32	27.93
413	27.4	3.11	34	32.42
414	23.5	2.45	21	13.1
415	26.2	3.26	17.84	13.7
416	25.4	2.59	12.43	7.03
417	27.7	3.57	21.7	18.22
418	32	3.59	32	28.4
419	28.7	3.64	22.6	18.33
420	32	4.13	34	28.07
421	28.6	4.23	32	28.75
422	32	4.41	27.9	26.24
423	33	3.92	31	27.81
424	34	4.48	25.4	23.12
425	25.9	2.95	27.2	26.13
426	24.4	2.84	32	29.76
427	29.7	4.11	23.9	19.03
428	33	4.34	23.9	19.44
429	34	3.95	29	26.72
430	24.5	2.56	23.2	21.64
431	24.1	2.55	23.8	20.62
432	27.7	3.16	25.1	22.92
433	28.7	3.47	34	31.81
434	28.2	3.87	25.4	24.45
435	25.6	2.66	25.1	22.92
436	25.2	3.26	32	26.77
437	25.4	3.29	24.1	21.87
438	26.8	3.7	34	31.2
439	31	4.1	33	27.09
440	33	4.36	27.9	26.27
441	32	3.87	23.6	20.65
442	33	4.31	34	29.81
443	32	3.76	28.4	27.48
444	28.5	3.79	27.3	25.12
445	34	3.94	21.8	19.58
446	24.2	3.1	29.6	27.77
447	28.8	4.1	29.6	27.15
448	27.9	3.59	22.7	20.74
449	33	3.96	28	24.71
450	26.1	3.22	27.4	26.72
451	32	4	32	26.49
452	29.6	3.82	23.5	15.75
453	27.7	3.99	26.1	23.57
454	33	4.24	20.9	16.04
455	35	3.69	22.4	18.89
456	25.6	3.34	13.72	9.73
457	27.9	3.73	18.7	14.4
458	27.7	3.92	21.9	15.48
459	25.3	2.88	16.23	10.93
460	26.5	3.4	20.7	18.01
461	33	4.15	29.1	26.64
462	33	4.51	27.6	25.39
463	27.8	4	25.9	25.18
464	27.7	3.8	24.1	23.67
465	29.6	3.9	24.9	23.01
466	27.6	4.06	24.7	23.58
467	29.6	3.83	20.4	12.51
468	27.2	3.37	25.8	22.5
469	29.8	4.06	24.6	22.97
470	27	3.42	24	23.82
471	15.17	0.93	22.9	21.84
472	24.8	2.81	26.7	25.13
473	26	2.83	25.1	23.13
474	17.5	1.12	24.4	23.97
475	22.2	1.79	21.7	13.97
476	22.8	2.02	26.5	24.16
477	14.22	0.99	23.6	22.82
478	19.08	1.27	15.48	13.04
479	27.5	3.99	16.8	15.48
480	24.5	2.7
481	24.3	2.94
482	29.3	4.21
483	16.38	0.96
484	26	3.3
485	25.2	3.66
486	33	4.15
487	33	4.07
488	25.3	3.56
489	27.1	3.76
490	6.23	0.09
491	24.2	2.7
492	27	3.45
493	25.9	3.18
494	24.7	2.68
495	28.1	3.8
496	23.1	2.47
497	27.1	3.02
498	23.8	2.55
499	23.8	2.73
500	27.9	3.71
501	33	4.25
502	23.2	2.76
503	33	4.19
504	24	2.88
505	28.9	3.94
506	25.2	3.19
507	33	4.3
508	29.2	3.35
509	33	4.47
510	26.7	3.46
511	24.8	2.84
512	31	3.84
513	27.9	3.53
514	27	3.62
515	28.2	3.92
