# Supplementary material for: From chemoproteomic‐detected amino acids to genomic coordinates: insights into precise multi‐omic data integration
Source: Mol Syst Biol. 2021 Feb 18;17(2):e9840. doi: 10.15252/msb.20209840 (PMC7890448; doi:10.15252/msb.20209840)
Supplement: Supplementary file 25 — Source Data for Figure 5 [file MSB-17-e9840-s024.xlsx]

## Sheet: Sheet1
Description:
Source dataset for Appendix Figure S5 with additional Ensembl stable IDs that multi-map to the set of 49 UniProtKB IDs found to lack an identical protein to the canonical UniProt sequence (frozen on 2018_06 release) in the 5 Ensembl database releases analyzed.
Columns:
stableID_key	Ensembl stable gene, transcript, and protein ID key used to compare the shared set of stable ID keys and associated sequences across Ensembl releases (v85, v92, v94, v96, v97)
UKBID	UniProtKB canonical protein ID, 2018_06 release sequences
HGNC_gene	HGNC gene symbol
v85.ham	Normalized hamming distance between UniProtKB ID and cross-referenced Ensembl protein (ENSP) from v85 release
v92.ham	Normalized hamming distance between UniProtKB ID and cross-referenced Ensembl protein (ENSP) from v92 release
v94.ham	Normalized hamming distance between UniProtKB ID and cross-referenced Ensembl protein (ENSP) from v94 release
v96.ham	Normalized hamming distance between UniProtKB ID and cross-referenced Ensembl protein (ENSP) from v96 release
v97.ham	Normalized hamming distance between UniProtKB ID and cross-referenced Ensembl protein (ENSP) from v97 release
v85.lev	Normalized levenshtein distance between UniProtKB ID and cross-referenced Ensembl protein (ENSP) from v85 release
v92.lev	Normalized levenshtein distance between UniProtKB ID and cross-referenced Ensembl protein (ENSP) from v92 release
v94.lev	Normalized levenshtein distance between UniProtKB ID and cross-referenced Ensembl protein (ENSP) from v94 release
v96.lev	Normalized levenshtein distance between UniProtKB ID and cross-referenced Ensembl protein (ENSP) from v96 release
v97.lev	Normalized levenshtein distance between UniProtKB ID and cross-referenced Ensembl protein (ENSP) from v97 release
Heatmap distance score ID	Boolean for whether Gene name and UniProtKB-Ensembl distance score data is included in Appendix Figure S5.
No UniProtKB-ENSP identical match	Boolean for UniProtKB ID included in set of 49 UniProtKB canonical proteins found to have no identical Ensembl proteins (ENSP) in all 5 releases analyzed (v85, v92, v94, v96, v97).

## Sheet: Sheet2
stableID_key	UKBID	HGNC_gene	v85.ham	v92.ham	v94.ham	v96.ham	v97.ham	v85.lev	v92.lev	v94.lev	v96.lev	v97.lev	Heatmap distance score ID	No UniProtKB-ENSP identical match
ENSG00000113522_ENST00000378823_ENSP00000368100	Q92878	RAD50	0.95	0	0	0	0	0.11	0	0	0	0	TRUE	FALSE
ENSG00000132153_ENST00000446256_ENSP00000392601	Q7L2E3	DHX30	0.93	0	0	0	0	0.03	0	0	0	0	TRUE	FALSE
ENSG00000138768_ENST00000264904_ENSP00000264904	O60763	USO1	0.95	0.82	0.82	0.82	0.82	0.08	0.01	0.01	0.01	0.01	TRUE	FALSE
ENSG00000068400_ENST00000376423_ENSP00000365606	Q4V328	GRIPAP1	0.81	0	0	0	0	0.26	0	0	0	0	TRUE	FALSE
ENSG00000102908_ENST00000349945_ENSP00000338806	O94916	NFAT5	0.92	0.92	0.92	0.89	0.89	0.05	0.05	0.05	0.01	0.01	TRUE	FALSE
ENSG00000085377_ENST00000369110_ENSP00000358106	P48147	PREP	0	0	0	0.95	0.95	0	0	0	0.09	0.09	TRUE	FALSE
ENSG00000227345_ENST00000402038_ENSP00000384408	Q86W56	PARG	0.97	0	0	0	0	0.5	0	0	0	0	TRUE	FALSE
ENSG00000124496_ENST00000372917_ENSP00000362008	Q96PN7	TRERF1	0.51	0.96	0.96	0.96	0.96	0.08	0.2	0.2	0.2	0.2	TRUE	FALSE
ENSG00000162923_ENST00000414423_ENSP00000408108	Q9H7D7	WDR26	0	0	0	0.93	0.93	0	0	0	0.13	0.13	TRUE	FALSE
ENSG00000082269_ENST00000370479_ENSP00000359510	Q9P2D6	FAM135A	0.92	0	0	0	0	0.17	0	0	0	0	TRUE	FALSE
ENSG00000262327_ENST00000575872_ENSP00000458417	Q53H12	AGK	0	0.97	0.97	0.97	0.97	0	0.46	0.46	0.46	0.46	TRUE	FALSE
ENSG00000149554_ENST00000544373_ENSP00000442317	O14757	CHEK1	0.13	0.96	0.96	0.96	0.96	0.07	0.2	0.2	0.2	0.2	TRUE	FALSE
ENSG00000128309_ENST00000429360_ENSP00000411719	P25325	MPST	0	0.95	0.95	0.95	0.95	0	0.06	0.06	0.06	0.06	TRUE	FALSE
ENSG00000075891_ENST00000370296_ENSP00000359319	Q02962	PAX2	0.13	0.47	0.47	0.47	0.47	0.11	0.17	0.17	0.17	0.17	TRUE	FALSE
ENSG00000086475_ENST00000545675_ENSP00000441119	P49903	SEPHS1	0.18	0.95	0.95	0.95	0.95	0.17	0.17	0.17	0.17	0.17	TRUE	FALSE
ENSG00000126777_ENST00000395309_ENSP00000378720	Q86UP2	KTN1	0	0.36	0.36	0.36	0.36	0	0.04	0.04	0.04	0.04	TRUE	FALSE
ENSG00000110046_ENST00000421419_ENSP00000410522	Q2TAZ0	ATG2A	0.33	0.99	0.99	0.99	0.99	0	0.83	0.83	0.83	0.83	TRUE	FALSE
ENSG00000168297_ENST00000383716_ENSP00000373222	Q7Z7A4	PXK	0.9	0.12	0.12	0.12	0.12	0.06	0.11	0.11	0.11	0.11	TRUE	FALSE
ENSG00000137693_ENST00000345877_ENSP00000331023	P46937	YAP1	0.52	0.51	0.51	0.51	0.51	0.1	0.08	0.08	0.08	0.08	TRUE	FALSE
ENSG00000069424_ENST00000341524_ENSP00000340824	Q13303	KCNAB2	0	0	0	0	0.52	0	0	0	0	0.04	TRUE	FALSE
ENSG00000085063_ENST00000426650_ENSP00000402425	P13987	CD59	0	0	0	0.56	0.56	0	0	0	0.47	0.47	TRUE	FALSE
ENSG00000257923_ENST00000546411_ENSP00000450125	P39880	CUX1	0.69	0	0	0	0	0.07	0	0	0	0	TRUE	FALSE
ENSG00000071655_ENST00000156825_ENSP00000156825	O95983	MBD3	0	0.93	0.93	0.93	0.93	0	0.11	0.11	0.11	0.11	TRUE	FALSE
ENSG00000066926_ENST00000382873_ENSP00000372326	P22830	FECH	0.81	0.81	0.81	0.93	0.93	0.01	0.01	0.01	0.17	0.17	TRUE	FALSE
ENSG00000105221_ENST00000424901_ENSP00000399532	P31751	AKT2	0	0.41	0.41	0.41	0.41	0	0.09	0.09	0.09	0.09	TRUE	FALSE
ENSG00000069424_ENST00000378092_ENSP00000367332	Q13303	KCNAB2	0.87	0.87	0.87	0.87	0	0.04	0.04	0.04	0.04	0	TRUE	FALSE
ENSG00000167460_ENST00000300933_ENSP00000300933	P67936	TPM4	0	0	0	0	0.98	0	0	0	0	0.81	TRUE	FALSE
ENSG00000120913_ENST00000339162_ENSP00000342035	Q96JY6	PDLIM2	0.28	0.97	0.97	0.97	0.97	0.24	0.42	0.42	0.42	0.42	TRUE	FALSE
ENSG00000187164_ENST00000392903_ENSP00000376636	A0MZ66	SHTN1	0.04	0.12	0.12	0.12	0.12	0.04	0.12	0.12	0.12	0.12	TRUE	FALSE
ENSG00000011376_ENST00000265537_ENSP00000265537	Q15031	LARS2	0	0	0	0.4	0.4	0	0	0	0.37	0.37	TRUE	FALSE
ENSG00000262788_ENST00000575702_ENSP00000458843	Q969X6	UTP4	0	0.96	0.96	0.96	0.96	0	0.26	0.26	0.26	0.26	TRUE	FALSE
ENSG00000115641_ENST00000358129_ENSP00000350846	Q14192	FHL2	0	0.78	0.78	0.78	0.78	0	0.65	0.65	0.65	0.65	TRUE	FALSE
ENSG00000122359_ENST00000265447_ENSP00000265447	P50995	ANXA11	0	0.94	0.94	0.94	0.94	0	0.07	0.07	0.07	0.07	TRUE	FALSE
ENSG00000101266_ENST00000349736_ENSP00000339247	P68400	CSNK2A1	0	0.96	0.96	0.96	0.96	0	0.35	0.35	0.35	0.35	TRUE	FALSE
ENSG00000196588_ENST00000355630_ENSP00000347847	Q969V6	MRTFA	0	0	0	0.93	0.93	0	0	0	0.1	0.1	TRUE	FALSE
ENSG00000197321_ENST00000375398_ENSP00000364547	O95425	SVIL	0	0.62	0.62	0.62	0.62	0	0.01	0.01	0.01	0.01	TRUE	FALSE
ENSG00000152492_ENST00000392455_ENSP00000376249	Q8IVM0	CCDC50	0	0.67	0.67	0.67	0.67	0	0.37	0.37	0.37	0.37	TRUE	FALSE
ENSG00000066933_ENST00000444904_ENSP00000398250	B2RTY4	MYO9A	0.8	0	0	0	0	0.01	0	0	0	0	TRUE	FALSE
ENSG00000106459_ENST00000353868_ENSP00000342351	Q16656	NRF1	0.45	0.12	0.12	0.12	0.12	0.13	0.04	0.04	0.04	0.04	TRUE	FALSE
ENSG00000152795_ENST00000349655_ENSP00000338552	O14979	HNRNPDL	0.95	0.94	0.94	0.94	0.94	0.42	0.28	0.28	0.28	0.28	TRUE	FALSE
ENSG00000183258_ENST00000507955_ENSP00000422753	Q9UJV9	DDX41	0	0	0	0.5	0.5	0	0	0	0.5	0.5	TRUE	FALSE
ENSG00000093010_ENST00000407537_ENSP00000384654	P21964	COMT	0.94	0	0	0	0	0.18	0	0	0	0	TRUE	FALSE
ENSG00000112118_ENST00000229854_ENSP00000229854	P25205	MCM3	0	0	0	0.93	0.93	0	0	0	0.08	0.08	TRUE	FALSE
ENSG00000153113_ENST00000395813_ENSP00000379158	P20810	CAST	0.93	0	0	0	0	0.1	0	0	0	0	TRUE	FALSE
ENSG00000133961_ENST00000535282_ENSP00000441258	P49757	NUMB	0.82	0.41	0.41	0.41	0.41	0.02	0.07	0.07	0.07	0.07	TRUE	FALSE
ENSG00000088038_ENST00000358389_ENSP00000351159	O75175	CNOT3	0.94	0	0	0	0	0.33	0	0	0	0	TRUE	FALSE
ENSG00000184047_ENST00000464942_ENSP00000442360	Q9NR28	DIABLO	0.96	0	0	0	0	0.23	0	0	0	0	TRUE	FALSE
ENSG00000114346_ENST00000540509_ENSP00000443160	Q9H8V3	ECT2	0	0.85	0.85	0.85	0.85	0	0.03	0.03	0.03	0.03	TRUE	FALSE
ENSG00000066933_ENST00000424560_ENSP00000399162	B2RTY4	MYO9A	0.33	0.71	0.71	0.71	0.71	0.03	0.71	0.71	0.71	0.71	TRUE	FALSE
ENSG00000107099_ENST00000453981_ENSP00000408464	Q8NF50	DOCK8	0	0.92	0.92	0.92	0.92	0	0.03	0.03	0.03	0.03	TRUE	FALSE
ENSG00000175470_ENST00000455566_ENSP00000399970	Q66LE6	PPP2R2D	0.94	0	0	0	0	0.07	0	0	0	0	TRUE	FALSE
ENSG00000102309_ENST00000373669_ENSP00000362773	Q9Y237	PIN4	0.92	0.92	0.92	0.92	0	0.16	0.16	0.16	0.16	0	TRUE	FALSE
ENSG00000108439_ENST00000225573_ENSP00000225573	Q9NVS9	PNPO	0	0.46	0.46	0.46	0.46	0	0.16	0.16	0.16	0.16	TRUE	FALSE
ENSG00000134532_ENST00000541536_ENSP00000441973	P35711	SOX5	0.95	0.95	0.95	0.95	0.93	0.16	0.16	0.16	0.16	0.02	TRUE	FALSE
ENSG00000168918_ENST00000359570_ENSP00000352575	Q92835	INPP5D	0.75	0.84	0.84	0.84	0.84	0.02	0	0	0	0	TRUE	FALSE
ENSG00000101266_ENST00000400217_ENSP00000383076	P68400	CSNK2A1	0.96	0	0	0	0	0.35	0	0	0	0	TRUE	FALSE
ENSG00000142676_ENST00000374550_ENSP00000363676	P62913	RPL11	0	0.93	0.93	0.93	0.93	0	0.01	0.01	0.01	0.01	TRUE	FALSE
ENSG00000100890_ENST00000250377_ENSP00000250377	O15091	PRORP	0.94	0.39	0.39	0.39	0.39	0.16	0.03	0.03	0.03	0.03	TRUE	FALSE
ENSG00000187164_ENST00000260777_ENSP00000260777	A0MZ66	SHTN1	0.28	0.92	0.92	0.92	0.92	0.28	0.1	0.1	0.1	0.1	TRUE	FALSE
ENSG00000101347_ENST00000262878_ENSP00000262878	Q9Y3Z3	SAMHD1	0	0.19	0.19	0.19	0.19	0	0.06	0.06	0.06	0.06	TRUE	FALSE
ENSG00000160679_ENST00000368690_ENSP00000357679	Q9Y3Y2	CHTOP	0.42	0.64	0.64	0.64	0.64	0.19	0	0	0	0	TRUE	FALSE
ENSG00000176974_ENST00000352886_ENSP00000345881	P34896	SHMT1	0.41	0.96	0.96	0.96	0.96	0.17	0.29	0.29	0.29	0.29	TRUE	FALSE
ENSG00000107643_ENST00000360332_ENSP00000353483	P45983	MAPK8	0	0.51	0.51	0.51	0.51	0	0.28	0.28	0.28	0.28	TRUE	FALSE
ENSG00000075856_ENST00000228284_ENSP00000228284	Q15020	SART3	0	0	0	0.7	0.7	0	0	0	0.02	0.02	TRUE	FALSE
ENSG00000185420_ENST00000490107_ENSP00000419184	Q9H7B4	SMYD3	0.97	0	0	0	0	0.14	0	0	0	0	TRUE	FALSE
ENSG00000082805_ENST00000397203_ENSP00000380386	Q8IUD2	ERC1	0	0.54	0.54	0.54	0.54	0	0.03	0.03	0.03	0.03	TRUE	FALSE
ENSG00000107099_ENST00000432829_ENSP00000394888	Q8NF50	DOCK8	0.92	0	0	0	0	0.03	0	0	0	0	TRUE	FALSE
ENSG00000089737_ENST00000330836_ENSP00000328690	Q9GZR7	DDX24	0	0.75	0.75	0.75	0.75	0	0.06	0.06	0.06	0.06	TRUE	FALSE
ENSG00000155100_ENST00000404789_ENSP00000384190	Q8N6M0	OTUD6B	0.94	0	0	0	0	0.34	0	0	0	0	TRUE	FALSE
ENSG00000160211_ENST00000393562_ENSP00000377192	P11413	G6PD	0.94	0.94	0	0	0	0.06	0.06	0	0	0	TRUE	FALSE
ENSG00000060237_ENST00000340908_ENSP00000341292	Q9H4A3	WNK1	0.94	0.68	0.68	0.68	0.68	0.17	0.16	0.16	0.16	0.16	TRUE	FALSE
ENSG00000100890_ENST00000321130_ENSP00000324697	O15091	PRORP	0.39	0.98	0.98	0.98	0.98	0.03	0.64	0.64	0.64	0.64	TRUE	FALSE
ENSG00000169756_ENST00000338045_ENSP00000337598	P48059	LIMS1	0	0.94	0.94	0.94	0.94	0	0.16	0.16	0.16	0.16	TRUE	FALSE
ENSG00000151445_ENST00000327028_ENSP00000313098	Q9H9C1	VIPAS39	0.71	0.81	0.81	0.81	0.81	0.03	0.1	0.1	0.1	0.1	TRUE	FALSE
ENSG00000117868_ENST00000251527_ENSP00000251527	A0FGR8	ESYT2	0.933	0.933	0.933	0.933	0.933	0.076	0.076	0.076	0.084	0.084	FALSE	TRUE
ENSG00000213967_ENST00000531821_ENSP00000432583	A6NNF4	ZNF726	0.897	0.897	0.897	0.897	0.897	0.896	0.896	0.896	0.896	0.896	FALSE	TRUE
ENSG00000087586_ENST00000347343_ENSP00000216911	O14965	AURKA	0.002	0.002	0.002	0.002	0.002	0.002	0.002	0.002	0.002	0.002	FALSE	TRUE
ENSG00000087586_ENST00000312783_ENSP00000321591	O14965	AURKA	0.002	0.002	0.002	0.002	0.002	0.002	0.002	0.002	0.002	0.002	FALSE	TRUE
ENSG00000087586_ENST00000371356_ENSP00000360407	O14965	AURKA	0.002	0.002	0.002	0.002	0.002	0.002	0.002	0.002	0.002	0.002	FALSE	TRUE
ENSG00000087586_ENST00000395911_ENSP00000379247	O14965	AURKA	0.002	0.002	0.002	0.002	0.002	0.002	0.002	0.002	0.002	0.002	FALSE	TRUE
ENSG00000087586_ENST00000395913_ENSP00000379249	O14965	AURKA	0.002	0.002	0.002	0.002	0.002	0.002	0.002	0.002	0.002	0.002	FALSE	TRUE
ENSG00000087586_ENST00000395914_ENSP00000379250	O14965	AURKA	0.002	0.002	0.002	0.002	0.002	0.002	0.002	0.002	0.002	0.002	FALSE	TRUE
ENSG00000087586_ENST00000395915_ENSP00000379251	O14965	AURKA	0.002	0.002	0.002	0.002	0.002	0.002	0.002	0.002	0.002	0.002	FALSE	TRUE
ENSG00000182253_ENST00000336292_ENSP00000336775	O15061	SYNM	0.799	0.001	0.001	0.001	0.001	0.002	0.001	0.001	0.001	0.001	FALSE	TRUE
ENSG00000089685_ENST00000592734_ENSP00000466617	O15392	BIRC5	0.479	0.479	0.479	0.479	0.479	0.465	0.465	0.465	0.465	0.465	FALSE	TRUE
ENSG00000089685_ENST00000590925_ENSP00000467336	O15392	BIRC5	0.204	0.204	0.204	0.204	0.204	0.169	0.169	0.169	0.169	0.169	FALSE	TRUE
ENSG00000089685_ENST00000590449_ENSP00000465868	O15392	BIRC5	0.486	0.486	0.486	0.486	0.486	0.479	0.479	0.479	0.479	0.479	FALSE	TRUE
ENSG00000089685_ENST00000374948_ENSP00000364086	O15392	BIRC5	0.458	0.458	0.458	0.458	0.458	0.43	0.43	0.43	0.43	0.43	FALSE	TRUE
ENSG00000100577_ENST00000557639_ENSP00000451927	O43708	GSTZ1	0.949	0.949	0.949	0.949	0.949	0.255	0.255	0.255	0.255	0.255	FALSE	TRUE
ENSG00000100577_ENST00000393734_ENSP00000377335	O43708	GSTZ1	0.949	0.949	0.949	0.949	0.949	0.255	0.255	0.255	0.255	0.255	FALSE	TRUE
ENSG00000100577_ENST00000361389_ENSP00000354959	O43708	GSTZ1	0.949	0.949	0.949	0.949	0.949	0.255	0.255	0.255	0.255	0.255	FALSE	TRUE
ENSG00000180104_ENST00000315013_ENSP00000323377	O60645	EXOC3	0.935	0.935	0.935	0.935	0.935	0.015	0.015	0.015	0.015	0.015	FALSE	TRUE
ENSG00000180104_ENST00000512944_ENSP00000425587	O60645	EXOC3	0.935	0.935	0.935	0.935	0.935	0.015	0.015	0.015	0.015	0.015	FALSE	TRUE
ENSG00000145192_ENST00000411641_ENSP00000393887	P02765	AHSG	0.005	0.005	0.005	0.005	0.005	0.005	0.005	0.005	0.005	0.005	FALSE	TRUE
ENSG00000049860_ENST00000261416_ENSP00000261416	P07686	HEXB	0.002	0.002	0.002	0.002	0.002	0.002	0.002	0.002	0.002	0.002	FALSE	TRUE
ENSG00000137992_ENST00000370132_ENSP00000359151	P11182	DBT	0.002	0.002	0.002	0.002	0.002	0.002	0.002	0.002	0.002	0.002	FALSE	TRUE
ENSG00000198947_ENST00000378680_ENSP00000367951	P11532	DMD	0.992	0.992	0.992	0.992	0.992	0.869	0.869	0.869	0.869	0.869	FALSE	TRUE
ENSG00000198947_ENST00000378723_ENSP00000367997	P11532	DMD	0.989	0.989	0.989	0.989	0.989	0.84	0.84	0.84	0.84	0.84	FALSE	TRUE
ENSG00000198947_ENST00000361471_ENSP00000354464	P11532	DMD	0.99	0.99	0.99	0.99	0.99	0.843	0.843	0.843	0.843	0.843	FALSE	TRUE
ENSG00000198947_ENST00000378702_ENSP00000367974	P11532	DMD	0.99	0.99	0.99	0.99	0.99	0.833	0.833	0.833	0.833	0.833	FALSE	TRUE
ENSG00000100714_ENST00000555709_ENSP00000450560	P11586	MTHFD1	0.982	0.982	0.982	0.83	0.83	0.827	0.827	0.827	0.828	0.828	FALSE	TRUE
ENSG00000170266_ENST00000307363_ENSP00000306920	P16278	GLB1	0.001	0.001	0.001	0.001	0.001	0.001	0.001	0.001	0.001	0.001	FALSE	TRUE
ENSG00000170266_ENST00000399402_ENSP00000382333	P16278	GLB1	0.938	0.938	0.938	0.938	0.938	0.046	0.046	0.046	0.046	0.046	FALSE	TRUE
ENSG00000203710_ENST00000367051_ENSP00000356018	P17927	CR1	0.001	0.001	0.001	0.001	0.001	0.001	0.001	0.001	0.001	0.001	FALSE	TRUE
ENSG00000203710_ENST00000400960_ENSP00000383744	P17927	CR1	0	0	0	0	0	0	0	0	0	0	FALSE	TRUE
ENSG00000203710_ENST00000367053_ENSP00000356020	P17927	CR1	0	0	0	0	0	0	0	0	0	0	FALSE	TRUE
ENSG00000073050_ENST00000262887_ENSP00000262887	P18887	XRCC1	0.002	0.003	0.003	0.003	0.003	0.002	0.003	0.003	0.003	0.003	FALSE	TRUE
ENSG00000106348_ENST00000480861_ENSP00000420185	P20839	IMPDH1	0.763	0.763	0.763	0.763	0.763	0.01	0.01	0.01	0.01	0.01	FALSE	TRUE
ENSG00000106348_ENST00000419067_ENSP00000399400	P20839	IMPDH1	0.933	0.933	0.933	0.933	0.933	0.118	0.118	0.118	0.118	0.118	FALSE	TRUE
ENSG00000106348_ENST00000496200_ENSP00000420803	P20839	IMPDH1	0.78	0.78	0.78	0.78	0.78	0.049	0.049	0.049	0.049	0.049	FALSE	TRUE
ENSG00000106348_ENST00000348127_ENSP00000265385	P20839	IMPDH1	0.936	0.936	0.936	0.936	0.936	0.087	0.087	0.087	0.087	0.087	FALSE	TRUE
ENSG00000106348_ENST00000354269_ENSP00000346219	P20839	IMPDH1	0.956	0.956	0.956	0.956	0.956	0.127	0.127	0.127	0.127	0.127	FALSE	TRUE
ENSG00000106348_ENST00000338791_ENSP00000345096	P20839	IMPDH1	0.918	0.918	0.918	0.918	0.918	0.142	0.142	0.142	0.142	0.142	FALSE	TRUE
ENSG00000137124_ENST00000377698_ENSP00000366927	P30837	ALDH1B1	0.002	0.002	0.002	0.002	0.002	0.002	0.002	0.002	0.002	0.002	FALSE	TRUE
ENSG00000106268_ENST00000397046_ENSP00000380239	P36639	NUDT1	0.934	0.934	0.934	0.934	0.934	0.208	0.208	0.208	0.208	0.208	FALSE	TRUE
ENSG00000106268_ENST00000397048_ENSP00000380241	P36639	NUDT1	0.934	0.934	0.934	0.934	0.934	0.091	0.091	0.091	0.091	0.091	FALSE	TRUE
ENSG00000106268_ENST00000356714_ENSP00000349148	P36639	NUDT1	0.934	0.934	0.934	0.934	0.934	0.208	0.208	0.208	0.208	0.208	FALSE	TRUE
ENSG00000106268_ENST00000339737_ENSP00000343439	P36639	NUDT1	0.934	0.934	0.934	0.934	0.934	0.208	0.208	0.208	0.208	0.208	FALSE	TRUE
ENSG00000106268_ENST00000343985_ENSP00000339503	P36639	NUDT1	0.934	0.934	0.934	0.934	0.934	0.091	0.091	0.091	0.091	0.091	FALSE	TRUE
ENSG00000106268_ENST00000397049_ENSP00000380242	P36639	NUDT1	0.934	0.934	0.934	0.934	0.934	0.091	0.208	0.208	0.208	0.208	FALSE	TRUE
ENSG00000182149_ENST00000329908_ENSP00000330408	P53990	IST1	0.338	0.338	0.338	0.338	0.338	0.198	0.198	0.198	0.198	0.198	FALSE	TRUE
ENSG00000182149_ENST00000378798_ENSP00000368075	P53990	IST1	0.327	0.327	0.327	0.327	0.327	0.091	0.091	0.091	0.091	0.091	FALSE	TRUE
ENSG00000182149_ENST00000378799_ENSP00000368076	P53990	IST1	0.32	0.32	0.32	0.32	0.32	0.005	0.005	0.005	0.005	0.005	FALSE	TRUE
ENSG00000182149_ENST00000535424_ENSP00000438399	P53990	IST1	0.908	0.908	0.908	0.908	0.908	0.04	0.04	0.04	0.04	0.04	FALSE	TRUE
ENSG00000182149_ENST00000541571_ENSP00000455860	P53990	IST1	0.32	0.32	0.32	0.32	0.32	0.005	0.005	0.005	0.005	0.005	FALSE	TRUE
ENSG00000182149_ENST00000544564_ENSP00000457844	P53990	IST1	0.32	0.32	0.32	0.32	0.32	0.005	0.005	0.005	0.005	0.005	FALSE	TRUE
ENSG00000151914_ENST00000244364_ENSP00000244364	Q03001	DST	0.953	0.953	0.953	0.953	0.953	0.329	0.329	0.329	0.329	0.329	FALSE	TRUE
ENSG00000151914_ENST00000370765_ENSP00000359801	Q03001	DST	0.978	0.978	0.978	0.978	0.978	0.716	0.716	0.716	0.716	0.716	FALSE	TRUE
ENSG00000151914_ENST00000439203_ENSP00000404924	Q03001	DST	0.974	0.974	0.974	0.974	0.974	0.598	0.598	0.598	0.598	0.598	FALSE	TRUE
ENSG00000118308_ENST00000548766_ENSP00000446496	Q12912	LRMP	0.928	0.928	0.928	0.928	0.928	0.101	0.101	0.101	0.101	0.101	FALSE	TRUE
ENSG00000118308_ENST00000547044_ENSP00000450246	Q12912	LRMP	0.928	0.928	0.928	0.928	0.928	0.101	0.101	0.101	0.101	0.101	FALSE	TRUE
ENSG00000118308_ENST00000354454_ENSP00000346442	Q12912	LRMP	0.928	0.928	0.928	0.928	0.928	0.101	0.101	0.101	0.101	0.101	FALSE	TRUE
ENSG00000099331_ENST00000595618_ENSP00000471457	Q13459	MYO9B	0.064	0.064	0.064	0.064	0.064	0.063	0.063	0.063	0.063	0.063	FALSE	TRUE
ENSG00000099331_ENST00000397274_ENSP00000380444	Q13459	MYO9B	0.064	0.064	0.064	0.064	0.064	0.063	0.063	0.063	0.063	0.063	FALSE	TRUE
ENSG00000144560_ENST00000451674_ENSP00000416615	Q14135	VGLL4	0.938	0.938	0.938	0.938	0.938	0.276	0.276	0.276	0.276	0.276	FALSE	TRUE
ENSG00000144560_ENST00000424529_ENSP00000402878	Q14135	VGLL4	0.941	0.941	0.941	0.941	0.941	0.29	0.29	0.29	0.29	0.29	FALSE	TRUE
ENSG00000161542_ENST00000446526_ENSP00000414624	Q14558	PRPSAP1	0.94	0.94	0.94	0.94	0.94	0.075	0.075	0.075	0.075	0.075	FALSE	TRUE
ENSG00000172465_ENST00000372624_ENSP00000361707	Q15170	TCEAL1	0.83	0.83	0.83	0.83	0.83	0.27	0.27	0.27	0.27	0.27	FALSE	TRUE
ENSG00000172465_ENST00000372625_ENSP00000361708	Q15170	TCEAL1	0.83	0.83	0.83	0.83	0.83	0.27	0.27	0.27	0.27	0.27	FALSE	TRUE
ENSG00000172465_ENST00000372626_ENSP00000361709	Q15170	TCEAL1	0.83	0.83	0.83	0.83	0.83	0.27	0.27	0.27	0.27	0.27	FALSE	TRUE
ENSG00000262826_ENST00000576030_ENSP00000460221	Q68E01	INTS3	0.761	0.761	0.761	0.761	0.761	0.001	0.001	0.001	0.001	0.001	FALSE	TRUE
ENSG00000262826_ENST00000576422_ENSP00000459907	Q68E01	INTS3	0.941	0.941	0.941	0.941	0.941	0.262	0.262	0.262	0.262	0.262	FALSE	TRUE
ENSG00000262826_ENST00000571768_ENSP00000458631	Q68E01	INTS3	0.761	0.761	0.761	0.761	0.761	0.001	0.001	0.001	0.001	0.001	FALSE	TRUE
ENSG00000143624_ENST00000512605_ENSP00000425437	Q68E01	INTS3	0.941	0.941	0.941	0.941	0.941	0.262	0.262	0.262	0.262	0.262	FALSE	TRUE
ENSG00000143624_ENST00000435409_ENSP00000404290	Q68E01	INTS3	0.761	0.761	0.761	0.761	0.761	0.001	0.001	0.001	0.001	0.001	FALSE	TRUE
ENSG00000143624_ENST00000318967_ENSP00000318641	Q68E01	INTS3	0.761	0.761	0.761	0.761	0.761	0.001	0.001	0.001	0.001	0.001	FALSE	TRUE
ENSG00000155506_ENST00000336314_ENSP00000336721	Q6PKG0	LARP1	0.934	0.934	0.934	0.934	0.934	0.099	0.099	0.099	0.099	0.099	FALSE	TRUE
ENSG00000242265_ENST00000482108_ENSP00000417587	Q86TG7	PEG10	0.547	0.547	0.547	0.547	0.547	0.541	0.541	0.541	0.541	0.541	FALSE	TRUE
ENSG00000032444_ENST00000414982_ENSP00000407509	Q8IY17	PNPLA6	0.921	0.921	0.921	0.921	0.921	0.007	0.007	0.007	0.007	0.007	FALSE	TRUE
ENSG00000032444_ENST00000450331_ENSP00000394348	Q8IY17	PNPLA6	0.938	0.938	0.938	0.938	0.938	0.031	0.031	0.031	0.031	0.031	FALSE	TRUE
ENSG00000032444_ENST00000221249_ENSP00000221249	Q8IY17	PNPLA6	0.938	0.938	0.938	0.938	0.938	0.031	0.031	0.031	0.031	0.031	FALSE	TRUE
ENSG00000032444_ENST00000545201_ENSP00000443323	Q8IY17	PNPLA6	0.939	0.939	0.939	0.939	0.939	0.051	0.051	0.051	0.051	0.051	FALSE	TRUE
ENSG00000129103_ENST00000275607_ENSP00000275607	Q8NBJ7	SUMF2	0.947	0.947	0.947	0.947	0.947	0.292	0.292	0.292	0.292	0.292	FALSE	TRUE
ENSG00000161888_ENST00000592540_ENSP00000465075	Q8NBT2	SPC24	0.005	0.005	0.005	0.005	0.005	0.005	0.005	0.005	0.005	0.005	FALSE	TRUE
ENSG00000119812_ENST00000238823_ENSP00000238823	Q8NCA5	FAM98A	0.545	0.545	0.545	0.545	0.545	0.002	0.002	0.002	0.002	0.002	FALSE	TRUE
ENSG00000136153_ENST00000341547_ENSP00000342112	Q8WWI1	LMO7	0.743	0.743	0.743	0.743	0.743	0.198	0.198	0.198	0.198	0.198	FALSE	TRUE
ENSG00000129116_ENST00000261509_ENSP00000261509	Q8WX93	PALLD	0.505	0.505	0.505	0.505	0.505	0.201	0.201	0.201	0.201	0.201	FALSE	TRUE
ENSG00000129116_ENST00000507735_ENSP00000424016	Q8WX93	PALLD	0.973	0.973	0.973	0.973	0.973	0.514	0.514	0.514	0.514	0.514	FALSE	TRUE
ENSG00000129116_ENST00000505667_ENSP00000425556	Q8WX93	PALLD	0.503	0.503	0.503	0.503	0.503	0.213	0.213	0.213	0.213	0.213	FALSE	TRUE
ENSG00000129116_ENST00000512127_ENSP00000426947	Q8WX93	PALLD	0.972	0.972	0.972	0.972	0.972	0.438	0.438	0.438	0.438	0.438	FALSE	TRUE
ENSG00000155034_ENST00000415009_ENSP00000415064	Q96ME1	FBXL18	0.173	0.173	0.173	0.173	0.173	0.17	0.17	0.17	0.17	0.17	FALSE	TRUE
ENSG00000155034_ENST00000382368_ENSP00000371805	Q96ME1	FBXL18	0.168	0.168	0.168	0.168	0.168	0.139	0.139	0.139	0.139	0.139	FALSE	TRUE
ENSG00000197451_ENST00000358344_ENSP00000351108	Q99729	HNRNPAB	0.377	0.377	0.377	0.377	0.377	0.024	0.024	0.024	0.024	0.024	FALSE	TRUE
ENSG00000197451_ENST00000504898_ENSP00000425031	Q99729	HNRNPAB	0.377	0.377	0.377	0.377	0.377	0.024	0.024	0.024	0.024	0.024	FALSE	TRUE
ENSG00000197451_ENST00000506259_ENSP00000427465	Q99729	HNRNPAB	0.578	0.578	0.578	0.578	0.578	0.166	0.166	0.166	0.166	0.166	FALSE	TRUE
ENSG00000197451_ENST00000355836_ENSP00000348093	Q99729	HNRNPAB	0.578	0.578	0.578	0.578	0.578	0.166	0.166	0.166	0.166	0.166	FALSE	TRUE
ENSG00000070423_ENST00000292363_ENSP00000292363	Q9BV68	RNF126	0.055	0.055	0.055	0.055	0.055	0.049	0.049	0.049	0.049	0.049	FALSE	TRUE
ENSG00000136492_ENST00000259008_ENSP00000259008	Q9BX63	BRIP1	0.001	0.001	0.001	0.001	0.001	0.001	0.001	0.001	0.001	0.001	FALSE	TRUE
ENSG00000088387_ENST00000376460_ENSP00000365643	Q9BZ29	DOCK9	0.935	0.935	0.935	0.935	0.935	0.017	0.017	0.017	0.017	0.017	FALSE	TRUE
ENSG00000100445_ENST00000399395_ENSP00000382327	Q9NRG7	SDR39U1	0.931	0.931	0.931	0.931	0.931	0.125	0.125	0.125	0.125	0.125	FALSE	TRUE
ENSG00000114982_ENST00000420155_ENSP00000414426	Q9P2N6	KANSL3	0.137	0.137	0.137	0.137	0.137	0.137	0.137	0.137	0.137	0.137	FALSE	TRUE
ENSG00000114982_ENST00000431828_ENSP00000396749	Q9P2N6	KANSL3	0.326	0.326	0.326	0.326	0.326	0.029	0.029	0.029	0.029	0.029	FALSE	TRUE
ENSG00000154710_ENST00000450873_ENSP00000415815	Q9UJ41	RABGEF1	0.959	0.959	0.959	0.959	0.959	0.306	0.306	0.306	0.306	0.306	FALSE	TRUE
ENSG00000154710_ENST00000284957_ENSP00000284957	Q9UJ41	RABGEF1	0.959	0.959	0.959	0.959	0.959	0.306	0.306	0.306	0.306	0.306	FALSE	TRUE
ENSG00000196586_ENST00000369977_ENSP00000358994	Q9UM54	MYO6	0.191	0.191	0.191	0.191	0.191	0.007	0.007	0.007	0.007	0.007	FALSE	TRUE
ENSG00000196586_ENST00000369985_ENSP00000359002	Q9UM54	MYO6	0.189	0.189	0.189	0.189	0.189	0.025	0.025	0.025	0.025	0.025	FALSE	TRUE
ENSG00000147164_ENST00000276105_ENSP00000276105	Q9UMY4	SNX12	0.657	0.657	0.657	0.657	0.657	0.093	0.093	0.093	0.093	0.093	FALSE	TRUE
ENSG00000147164_ENST00000374274_ENSP00000363392	Q9UMY4	SNX12	0.076	0.076	0.076	0.076	0.076	0.07	0.07	0.07	0.07	0.07	FALSE	TRUE
ENSG00000162627_ENST00000306121_ENSP00000304429	Q9UNH6	SNX7	0.933	0.933	0.933	0.933	0.933	0.142	0.142	0.142	0.142	0.142	FALSE	TRUE
ENSG00000129515_ENST00000396526_ENSP00000379779	Q9UNH7	SNX6	0.97	0.97	0.97	0.97	0.97	0.286	0.286	0.286	0.286	0.286	FALSE	TRUE
ENSG00000117523_ENST00000338920_ENSP00000343629	Q9Y520	PRRC2C	0.056	0.056	0.056	0.056	0.056	0.027	0.027	0.027	0.027	0.027	FALSE	TRUE
ENSG00000117523_ENST00000426496_ENSP00000410219	Q9Y520	PRRC2C	0.228	0.056	0.056	0.056	0.056	0.05	0.027	0.027	0.027	0.027	FALSE	TRUE
ENSG00000115307_ENST00000425118_ENSP00000403430	Q9Y679	AUP1	0.725	0.725	0.725	0.725	0.725	0.231	0.231	0.231	0.231	0.231	FALSE	TRUE
ENSG00000115307_ENST00000377526_ENSP00000366748	Q9Y679	AUP1	0.718	0.718	0.718	0.718	0.718	0.139	0.139	0.139	0.139	0.139	FALSE	TRUE
